# Supplementary material for: Enzymatic Birch reduction via hydrogen atom transfer at [4Fe-4S]-OH2 and [8Fe-9S] clusters
Source: Nat Commun. 2025 Apr 4;16:3236. doi: 10.1038/s41467-025-58418-w (PMC11971306; doi:10.1038/s41467-025-58418-w)
Supplement: Supplementary file 6 — Source Data [file 41467_2025_58418_MOESM6_ESM.zip]

Archive with 21 entries (20 files):
- Source Data/
- Source Data/benz-red.neb-step2-red.End.xyz
- __MACOSX/Source Data/._benz-red.neb-step2-red.End.xyz
- Source Data/benz-red.neb-step1.TS.xyz
- __MACOSX/Source Data/._benz-red.neb-step1.TS.xyz
- Source Data/.DS_Store
- __MACOSX/Source Data/._.DS_Store
- Source Data/benz-red.neb-step2-red.Start.xyz
- __MACOSX/Source Data/._benz-red.neb-step2-red.Start.xyz
- Source Data/benz-red.neb-step1.End.xyz
- __MACOSX/Source Data/._benz-red.neb-step1.End.xyz
- Source Data/benz-red.neb-step2.End.xyz
- __MACOSX/Source Data/._benz-red.neb-step2.End.xyz
- Source Data/benz-red.neb-step1.Start.xyz
- __MACOSX/Source Data/._benz-red.neb-step1.Start.xyz
- Source Data/benz-red.neb-step2.TS.xyz
- __MACOSX/Source Data/._benz-red.neb-step2.TS.xyz
- Source Data/Source Data.xlsx
- __MACOSX/Source Data/._Source Data.xlsx
- Source Data/benz-red.neb-step2-red.TS.xyz
- __MACOSX/Source Data/._benz-red.neb-step2-red.TS.xyz
