# Supplementary material for: Enzymatic Birch reduction via hydrogen atom transfer at [4Fe-4S]-OH2 and [8Fe-9S] clusters
Source: Nat Commun. 2025 Apr 4;16:3236. doi: 10.1038/s41467-025-58418-w (PMC11971306; doi:10.1038/s41467-025-58418-w)
Supplement: Supplementary file 6 — Source Data [file 41467_2025_58418_MOESM6_ESM.zip › Source Data/benz-red.neb-step1.Start.xyz]

14047
Coordinates from ORCA-job benz-red.ned-step-1_MEP E -9733.931286960235
  N      10.026000      6.905000    -19.543000
  H      10.251000      6.086000    -18.944000
  H       9.015000      6.898000    -19.786000
  H      10.248000      7.779000    -19.013000
  C      10.854000      6.909000    -20.773000
  H      10.846000      5.906000    -21.182000
  C      10.304000      7.880000    -21.789000
  H      10.309000      8.928000    -21.411000
  H       9.259000      7.625000    -22.075000
  H      10.905000      7.866000    -22.727000
  C      12.303000      7.274000    -20.458000
  O      12.513000      8.106000    -19.554000
  N      13.233000      6.758000    -21.255000
  H      13.030000      6.136000    -22.006000
  C      14.685000      7.004000    -21.040000
  H      14.883000      6.969000    -19.975000
  C      15.507000      5.909000    -21.711000
  H      16.590000      6.167000    -21.643000
  H      15.240000      5.829000    -22.786000
  C      15.305000      4.568000    -21.037000
  O      14.478000      4.438000    -20.137000
  N      16.059000      3.567000    -21.460000
  H      15.953000      2.692000    -20.996000
  H      16.753000      3.722000    -22.157000
  C      15.087000      8.414000    -21.486000
  O      15.612000      8.560000    -22.595000
  N      14.908000      9.391000    -20.606000
  H      14.516000      9.196000    -19.710000
  C      15.249000     10.793000    -20.901000
  H      15.048000     11.017000    -21.941000
  C      14.395000     11.666000    -19.983000
  H      13.910000     10.986000    -19.239000
  H      13.554000     12.096000    -20.568000
  C      15.121000     12.729000    -19.170000
  H      16.208000     12.644000    -19.009000
  H      14.745000     12.592000    -18.120000
  C      14.720000     14.134000    -19.544000
  H      13.907000     14.471000    -18.860000
  H      14.267000     14.112000    -20.566000
  C      15.885000     15.097000    -19.621000
  H      16.033000     15.444000    -20.669000
  H      16.836000     14.627000    -19.285000
  N      15.656000     16.290000    -18.773000
  H      15.622000     15.976000    -17.776000
  H      14.757000     16.743000    -19.026000
  H      16.441000     16.962000    -18.887000
  C      16.740000     11.041000    -20.667000
  O      17.262000     12.029000    -21.209000
  N      17.406000     10.195000    -19.884000
  H      16.989000      9.404000    -19.433000
  C      18.822000     10.501000    -19.581000
  H      19.093000     11.444000    -20.027000
  C      19.088000     10.631000    -18.071000
  H      20.172000     10.798000    -17.879000
  H      18.819000      9.669000    -17.577000
  C      18.358000     11.730000    -17.353000
  C      18.795000     13.037000    -17.429000
  H      19.670000     13.265000    -18.024000
  C      18.140000     14.052000    -16.759000
  H      18.515000     15.065000    -16.811000
  C      17.032000     13.759000    -15.990000
  O      16.379000     14.761000    -15.327000
  H      15.711000     14.372000    -14.726000
  C      17.248000     11.454000    -16.578000
  H      16.896000     10.433000    -16.495000
  C      16.581000     12.458000    -15.900000
  H      15.721000     12.215000    -15.295000
  C      19.748000      9.427000    -20.131000
  O      19.334000      8.285000    -20.292000
  N      21.000000      9.785000    -20.456000
  C      21.503000     11.148000    -20.599000
  H      21.214000     11.794000    -19.740000
  H      21.121000     11.576000    -21.553000
  C      21.980000      8.786000    -20.798000
  H      21.585000      8.127000    -21.559000
  C      23.210000      9.579000    -21.232000
  H      23.183000      9.665000    -22.344000
  H      24.179000      9.116000    -20.962000
  C      23.001000     10.953000    -20.643000
  H      23.395000     10.916000    -19.606000
  H      23.529000     11.758000    -21.195000
  C      22.345000      7.943000    -19.567000
  O      22.303000      8.453000    -18.484000
  N      22.717000      6.694000    -19.796000
  H      22.799000      6.393000    -20.749000
  C      23.027000      5.748000    -18.727000
  H      23.247000      6.288000    -17.817000
  C      21.868000      4.772000    -18.482000
  H      21.865000      3.959000    -19.246000
  O      20.644000      5.477000    -18.636000
  H      20.798000      6.354000    -18.266000
  C      21.905000      4.176000    -17.079000
  H      21.264000      4.753000    -16.382000
  H      22.912000      4.097000    -16.637000
  H      21.463000      3.156000    -17.103000
  C      24.256000      4.941000    -19.111000
  O      24.556000      4.769000    -20.295000
  N      24.919000      4.395000    -18.097000
  H      24.632000      4.558000    -17.157000
  C      26.113000      3.584000    -18.263000
  H      25.974000      2.916000    -19.102000
  C      27.332000      4.471000    -18.499000
  H      27.399000      5.185000    -17.643000
  H      27.171000      5.090000    -19.412000
  C      28.633000      3.719000    -18.621000
  H      28.680000      3.358000    -19.677000
  H      28.760000      2.818000    -18.050000
  C      29.831000      4.637000    -18.475000
  O      30.786000      4.231000    -17.785000
  O      29.798000      5.763000    -19.042000
  C      26.315000      2.739000    -17.013000
  O      26.108000      3.231000    -15.897000
  N      26.734000      1.489000    -17.200000
  H      26.857000      1.114000    -18.128000
  C      27.167000      0.662000    -16.077000
  H      26.434000      0.730000    -15.286000
  C      27.347000     -0.799000    -16.511000
  H      27.633000     -1.413000    -15.643000
  H      28.193000     -0.839000    -17.241000
  C      26.141000     -1.409000    -17.172000
  H      26.449000     -2.372000    -17.647000
  H      25.710000     -0.783000    -17.978000
  C      25.073000     -1.758000    -16.183000
  O      24.883000     -2.934000    -15.837000
  N      24.353000     -0.741000    -15.715000
  H      23.669000     -0.933000    -15.016000
  H      24.527000      0.179000    -16.051000
  C      28.478000      1.203000    -15.509000
  O      29.199000      1.964000    -16.164000
  N      28.783000      0.810000    -14.279000
  H      28.243000      0.128000    -13.782000
  C      29.995000      1.282000    -13.616000
  H      30.171000      2.314000    -13.886000
  C      29.863000      1.134000    -12.106000
  H      30.885000      1.030000    -11.658000
  H      29.335000      0.180000    -11.885000
  C      29.236000      2.260000    -11.335000
  H      28.185000      2.423000    -11.674000
  C      29.255000      1.791000     -9.899000
  H      30.298000      1.638000     -9.546000
  H      28.699000      0.837000     -9.783000
  H      28.781000      2.554000     -9.244000
  C      30.038000      3.537000    -11.520000
  H      30.010000      3.886000    -12.573000
  H      31.104000      3.376000    -11.245000
  H      29.633000      4.348000    -10.878000
  C      31.209000      0.509000    -14.088000
  O      31.177000     -0.723000    -14.160000
  N      32.274000      1.234000    -14.437000
  H      32.298000      2.248000    -14.339000
  C      33.483000      0.583000    -14.914000
  H      33.213000     -0.178000    -15.633000
  C      34.377000      1.606000    -15.609000
  H      35.389000      1.183000    -15.801000
  H      34.505000      2.476000    -14.922000
  C      33.802000      2.088000    -16.944000
  H      32.718000      2.321000    -16.795000
  H      33.868000      1.286000    -17.710000
  C      34.481000      3.384000    -17.435000
  H      35.535000      3.187000    -17.724000
  H      34.485000      4.080000    -16.560000
  C      33.680000      4.015000    -18.555000
  H      32.635000      3.860000    -18.581000
  H      34.000000      3.450000    -19.468000
  N      34.068000      5.437000    -18.846000
  H      35.089000      5.531000    -18.989000
  H      33.780000      6.012000    -18.023000
  H      33.537000      5.776000    -19.671000
  C      34.222000     -0.121000    -13.782000
  O      34.823000     -1.172000    -14.010000
  N      34.171000      0.415000    -12.560000
  H      33.808000      1.351000    -12.451000
  C      34.892000     -0.146000    -11.416000
  H      35.790000     -0.633000    -11.761000
  C      35.320000      0.987000    -10.467000
  H      35.709000      0.598000     -9.505000
  H      34.422000      1.608000    -10.244000
  C      36.396000      1.904000    -11.062000
  H      36.131000      2.125000    -12.126000
  C      36.447000      3.266000    -10.349000
  H      36.711000      3.135000     -9.279000
  H      35.459000      3.768000    -10.420000
  H      37.203000      3.922000    -10.828000
  C      37.762000      1.251000    -11.037000
  H      37.768000      0.295000    -11.599000
  H      38.084000      1.051000     -9.993000
  H      38.524000      1.923000    -11.492000
  C      34.093000     -1.207000    -10.642000
  O      34.519000     -1.607000     -9.548000
  N      32.930000     -1.623000    -11.163000
  H      32.609000     -1.264000    -12.037000
  C      32.092000     -2.612000    -10.475000
  H      31.780000     -2.194000     -9.528000
  C      30.872000     -2.917000    -11.348000
  H      31.202000     -3.354000    -12.318000
  H      30.376000     -1.953000    -11.597000
  C      29.823000     -3.828000    -10.719000
  C      29.570000     -5.134000    -11.032000
  H      30.099000     -5.689000    -11.798000
  N      28.513000     -5.607000    -10.279000
  H      27.996000     -6.434000    -10.390000
  C      28.079000     -4.592000     -9.456000
  C      28.876000     -3.461000     -9.715000
  C      28.626000     -2.273000     -9.003000
  H      29.226000     -1.393000     -9.170000
  C      27.606000     -2.267000     -8.044000
  H      27.442000     -1.387000     -7.439000
  C      27.043000     -4.577000     -8.515000
  H      26.426000     -5.450000     -8.361000
  C      26.832000     -3.401000     -7.816000
  H      26.048000     -3.363000     -7.070000
  C      32.870000     -3.892000    -10.176000
  O      32.880000     -4.379000     -9.037000
  N      33.506000     -4.458000    -11.208000
  H      33.468000     -4.071000    -12.138000
  C      34.241000     -5.702000    -11.046000
  H      34.759000     -5.902000    -11.972000
  H      33.549000     -6.482000    -10.762000
  C      35.288000     -5.602000     -9.956000
  O      35.472000     -6.537000     -9.174000
  N      35.977000     -4.457000     -9.884000
  H      35.850000     -3.741000    -10.573000
  C      37.008000     -4.259000     -8.875000
  H      37.655000     -5.129000     -8.869000
  C      37.843000     -3.021000     -9.201000
  H      37.198000     -2.117000     -9.263000
  H      38.271000     -3.185000    -10.218000
  C      38.985000     -2.795000     -8.215000
  H      39.436000     -3.790000     -7.980000
  H      38.599000     -2.373000     -7.260000
  C      40.074000     -1.902000     -8.797000
  H      39.672000     -0.870000     -8.928000
  H      40.369000     -2.285000     -9.800000
  C      41.293000     -1.881000     -7.880000
  H      41.744000     -2.895000     -7.814000
  H      41.007000     -1.551000     -6.857000
  N      42.346000     -0.947000     -8.371000
  H      42.005000      0.049000     -8.220000
  H      42.517000     -1.067000     -9.382000
  H      43.241000     -1.096000     -7.838000
  C      36.405000     -4.138000     -7.476000
  O      36.955000     -4.692000     -6.513000
  N      35.257000     -3.441000     -7.346000
  H      34.846000     -2.977000     -8.135000
  C      34.551000     -3.389000     -6.066000
  H      35.221000     -2.959000     -5.333000
  C      33.278000     -2.531000     -6.177000
  H      32.562000     -2.975000     -6.901000
  H      33.528000     -1.514000     -6.536000
  H      32.774000     -2.436000     -5.191000
  C      34.179000     -4.792000     -5.582000
  O      34.304000     -5.111000     -4.387000
  N      33.696000     -5.635000     -6.491000
  H      33.565000     -5.353000     -7.446000
  C      33.315000     -6.993000     -6.102000
  H      32.683000     -6.945000     -5.227000
  C      32.561000     -7.678000     -7.249000
  H      32.369000     -8.748000     -7.000000
  H      33.209000     -7.660000     -8.158000
  C      31.227000     -7.022000     -7.604000
  H      30.846000     -7.459000     -8.555000
  H      31.337000     -5.928000     -7.758000
  C      30.194000     -7.306000     -6.477000
  H      30.558000     -6.875000     -5.520000
  H      30.091000     -8.407000     -6.343000
  C      28.851000     -6.705000     -6.832000
  H      28.475000     -7.114000     -7.796000
  H      28.969000     -5.603000     -6.928000
  N      27.794000     -6.944000     -5.809000
  H      28.202000     -6.862000     -4.846000
  H      27.402000     -7.918000     -5.952000
  H      27.013000     -6.260000     -5.896000
  C      34.542000     -7.814000     -5.714000
  O      34.501000     -8.605000     -4.753000
  N      35.617000     -7.691000     -6.497000
  H      35.620000     -7.122000     -7.325000
  C      36.812000     -8.483000     -6.244000
  H      36.532000     -9.524000     -6.155000
  C      37.785000     -8.342000     -7.407000
  H      38.057000     -7.269000     -7.552000
  H      37.239000     -8.654000     -8.332000
  C      39.027000     -9.169000     -7.263000
  H      38.780000    -10.221000     -7.002000
  H      39.704000     -8.767000     -6.480000
  C      39.810000     -9.198000     -8.561000
  O      39.796000     -8.163000     -9.264000
  O      40.410000    -10.245000     -8.892000
  C      37.473000     -8.077000     -4.932000
  O      37.951000     -8.940000     -4.188000
  N      37.518000     -6.772000     -4.634000
  H      37.220000     -6.077000     -5.296000
  C      38.062000     -6.318000     -3.352000
  H      39.083000     -6.664000     -3.270000
  C      38.015000     -4.789000     -3.283000
  H      38.135000     -4.450000     -2.227000
  H      37.009000     -4.452000     -3.625000
  C      39.079000     -4.044000     -4.084000
  H      39.042000     -4.416000     -5.137000
  C      38.731000     -2.518000     -4.137000
  H      38.717000     -2.090000     -3.115000
  H      37.735000     -2.369000     -4.604000
  H      39.489000     -1.977000     -4.740000
  C      40.512000     -4.245000     -3.590000
  H      40.807000     -5.314000     -3.662000
  H      40.609000     -3.927000     -2.532000
  H      41.218000     -3.647000     -4.205000
  C      37.299000     -6.926000     -2.172000
  O      37.902000     -7.358000     -1.180000
  N      35.977000     -6.986000     -2.270000
  H      35.507000     -6.639000     -3.082000
  C      35.182000     -7.592000     -1.206000
  H      35.466000     -7.150000     -0.260000
  C      33.699000     -7.338000     -1.463000
  H      33.426000     -7.722000     -2.474000
  H      33.554000     -6.231000     -1.496000
  C      32.790000     -7.922000     -0.434000
  H      33.096000     -7.653000      0.597000
  H      32.829000     -9.037000     -0.503000
  C      31.330000     -7.491000     -0.670000
  H      31.072000     -7.580000     -1.750000
  H      31.218000     -6.415000     -0.404000
  N      30.394000     -8.260000      0.158000
  H      30.189000     -7.971000      1.104000
  C      29.771000     -9.370000     -0.221000
  N      29.999000     -9.882000     -1.445000
  H      29.740000    -10.811000     -1.673000
  H      30.616000     -9.408000     -2.078000
  N      28.932000     -9.978000      0.605000
  H      28.850000     -9.565000      1.514000
  H      28.508000    -10.826000      0.328000
  C      35.455000     -9.091000     -1.103000
  O      35.664000     -9.603000     -0.005000
  N      35.465000     -9.808000     -2.234000
  H      35.267000     -9.407000     -3.131000
  C      35.764000    -11.239000     -2.198000
  H      35.039000    -11.731000     -1.563000
  C      35.721000    -11.832000     -3.606000
  H      36.144000    -12.868000     -3.591000
  H      36.368000    -11.228000     -4.285000
  C      34.337000    -11.933000     -4.198000
  H      34.383000    -12.418000     -5.198000
  H      33.885000    -10.932000     -4.327000
  C      33.392000    -12.770000     -3.340000
  O      32.378000    -12.213000     -2.851000
  O      33.669000    -13.980000     -3.144000
  C      37.131000    -11.491000     -1.595000
  O      37.299000    -12.424000     -0.794000
  N      38.126000    -10.666000     -1.972000
  H      37.983000     -9.963000     -2.678000
  C      39.497000    -10.874000     -1.493000
  H      39.773000    -11.898000     -1.703000
  C      40.465000     -9.916000     -2.186000
  H      40.253000     -8.862000     -1.896000
  H      40.290000     -9.983000     -3.287000
  C      41.937000    -10.254000     -1.908000
  H      42.152000    -10.182000     -0.833000
  H      42.576000     -9.510000     -2.433000
  C      42.349000    -11.641000     -2.454000
  O      42.257000    -11.894000     -3.652000
  N      42.791000    -12.537000     -1.563000
  H      42.973000    -12.272000     -0.609000
  H      43.081000    -13.416000     -1.922000
  C      39.589000    -10.660000      0.012000
  O      40.353000    -11.341000      0.701000
  N      38.857000     -9.681000      0.521000
  H      38.288000     -9.103000     -0.067000
  C      38.851000     -9.439000      1.965000
  H      39.860000     -9.215000      2.284000
  C      37.939000     -8.259000      2.259000
  H      36.996000     -8.357000      1.677000
  H      38.424000     -7.315000      1.922000
  C      37.548000     -8.117000      3.710000
  C      38.329000     -7.351000      4.579000
  H      39.226000     -6.876000      4.207000
  C      37.987000     -7.183000      5.909000
  H      38.628000     -6.599000      6.557000
  C      36.814000     -7.740000      6.398000
  O      36.517000     -7.547000      7.752000
  H      37.301000     -7.126000      8.153000
  C      36.361000     -8.679000      4.200000
  H      35.720000     -9.251000      3.548000
  C      35.994000     -8.508000      5.569000
  H      35.098000     -8.963000      5.951000
  C      38.408000    -10.686000      2.727000
  O      39.062000    -11.111000      3.683000
  N      37.296000    -11.288000      2.303000
  H      36.771000    -10.925000      1.532000
  C      36.807000    -12.507000      2.943000
  H      36.768000    -12.334000      4.011000
  C      35.414000    -12.848000      2.416000
  H      35.097000    -13.868000      2.726000
  H      35.373000    -12.800000      1.305000
  C      34.403000    -11.881000      3.015000
  C      34.149000    -11.888000      4.395000
  H      34.649000    -12.597000      5.030000
  C      33.236000    -11.008000      4.963000
  H      33.040000    -11.029000      6.024000
  C      32.609000    -10.081000      4.163000
  O      31.703000     -9.213000      4.732000
  H      32.043000     -9.034000      5.631000
  C      33.751000    -10.942000      2.225000
  H      33.922000    -10.932000      1.158000
  C      32.824000    -10.059000      2.787000
  H      32.304000     -9.345000      2.168000
  C      37.767000    -13.673000      2.757000
  O      37.990000    -14.460000      3.691000
  N      38.337000    -13.823000      1.567000
  H      38.083000    -13.262000      0.775000
  C      39.298000    -14.905000      1.382000
  H      38.872000    -15.821000      1.766000
  C      39.617000    -15.074000     -0.111000
  H      40.491000    -15.757000     -0.218000
  H      39.892000    -14.094000     -0.559000
  C      38.459000    -15.713000     -0.911000
  H      38.856000    -16.018000     -1.904000
  H      37.751000    -14.896000     -1.121000
  S      37.596000    -17.142000     -0.149000
  C      36.519000    -17.704000     -1.464000
  H      36.056000    -18.678000     -1.193000
  H      37.080000    -17.843000     -2.411000
  H      35.686000    -17.002000     -1.663000
  C      40.561000    -14.671000      2.217000
  O      41.110000    -15.617000      2.795000
  N      41.011000    -13.416000      2.341000
  H      40.599000    -12.651000      1.833000
  C      42.205000    -13.143000      3.143000
  H      43.018000    -13.766000      2.792000
  C      42.596000    -11.664000      3.062000
  H      43.382000    -11.451000      3.821000
  H      41.712000    -11.028000      3.287000
  C      43.193000    -11.279000      1.732000
  O      43.712000    -12.111000      1.001000
  N      43.147000     -9.984000      1.430000
  H      42.762000     -9.339000      2.086000
  H      43.590000     -9.683000      0.591000
  C      41.985000    -13.503000      4.607000
  O      42.910000    -13.963000      5.280000
  N      40.792000    -13.233000      5.138000
  H      40.074000    -12.778000      4.610000
  C      40.535000    -13.617000      6.528000
  H      41.283000    -13.150000      7.156000
  C      39.145000    -13.153000      6.949000
  H      38.360000    -13.603000      6.302000
  H      39.070000    -12.050000      6.829000
  C      38.832000    -13.462000      8.385000
  C      39.368000    -12.675000      9.419000
  H      40.022000    -11.851000      9.169000
  C      39.084000    -12.945000     10.760000
  H      39.507000    -12.321000     11.534000
  C      38.232000    -13.981000     11.092000
  O      37.969000    -14.224000     12.434000
  H      37.494000    -15.064000     12.495000
  C      37.968000    -14.510000      8.727000
  H      37.514000    -15.107000      7.952000
  C      37.664000    -14.776000     10.099000
  H      36.986000    -15.575000     10.357000
  C      40.672000    -15.131000      6.693000
  O      41.322000    -15.628000      7.627000
  N      40.083000    -15.890000      5.774000
  H      39.589000    -15.496000      4.999000
  C      40.138000    -17.346000      5.888000
  H      39.781000    -17.632000      6.868000
  C      39.229000    -17.978000      4.838000
  H      39.535000    -17.689000      3.809000
  H      38.186000    -17.644000      4.998000
  H      39.237000    -19.089000      4.915000
  C      41.560000    -17.895000      5.749000
  O      41.905000    -18.882000      6.398000
  N      42.396000    -17.265000      4.920000
  H      42.062000    -16.495000      4.371000
  C      43.750000    -17.728000      4.635000
  H      43.815000    -18.792000      4.823000
  C      44.072000    -17.525000      3.147000
  H      45.096000    -17.918000      2.940000
  H      44.073000    -16.435000      2.916000
  C      43.079000    -18.229000      2.238000
  H      42.051000    -17.840000      2.402000
  H      43.055000    -19.317000      2.493000
  C      43.421000    -18.054000      0.780000
  H      43.570000    -16.972000      0.551000
  H      42.579000    -18.456000      0.165000
  N      44.632000    -18.794000      0.463000
  H      45.086000    -19.342000      1.189000
  C      45.151000    -18.899000     -0.751000
  N      44.551000    -18.318000     -1.782000
  H      43.711000    -17.829000     -1.605000
  H      44.937000    -18.430000     -2.686000
  N      46.266000    -19.594000     -0.926000
  H      46.698000    -19.925000     -0.068000
  H      46.719000    -19.654000     -1.799000
  C      44.828000    -17.064000      5.489000
  O      46.023000    -17.301000      5.241000
  N      44.440000    -16.276000      6.505000
  H      43.472000    -16.070000      6.632000
  C      45.377000    -15.421000      7.231000
  H      45.818000    -14.727000      6.527000
  C      44.629000    -14.632000      8.318000
  H      44.100000    -15.342000      8.983000
  H      43.873000    -13.965000      7.848000
  H      45.322000    -14.011000      8.925000
  C      46.515000    -16.207000      7.859000
  O      47.624000    -15.682000      8.011000
  N      46.266000    -17.456000      8.242000
  H      45.398000    -17.919000      8.052000
  C      47.281000    -18.204000      8.970000
  H      47.908000    -17.531000      9.531000
  C      46.613000    -19.238000      9.888000
  H      47.408000    -19.860000     10.369000
  H      45.981000    -19.943000      9.315000
  C      45.820000    -18.591000     11.005000
  H      45.390000    -19.380000     11.665000
  H      44.976000    -18.001000     10.582000
  C      46.737000    -17.683000     11.797000
  H      47.136000    -16.861000     11.162000
  H      47.596000    -18.279000     12.183000
  C      46.019000    -16.985000     12.938000
  H      45.534000    -17.716000     13.621000
  H      45.240000    -16.294000     12.547000
  N      46.971000    -16.174000     13.753000
  H      47.519000    -15.537000     13.128000
  H      47.589000    -16.757000     14.339000
  H      46.384000    -15.562000     14.399000
  C      48.277000    -18.901000      8.064000
  O      49.299000    -19.389000      8.556000
  N      48.024000    -18.953000      6.759000
  H      47.241000    -18.498000      6.331000
  C      48.951000    -19.649000      5.873000
  H      49.039000    -20.675000      6.205000
  C      48.402000    -19.647000      4.451000
  H      49.164000    -20.071000      3.753000
  H      48.200000    -18.600000      4.125000
  C      47.136000    -20.481000      4.328000
  H      46.346000    -20.081000      4.998000
  H      47.332000    -21.536000      4.614000
  C      46.546000    -20.498000      2.930000
  O      47.228000    -20.060000      1.968000
  O      45.388000    -20.957000      2.804000
  C      50.350000    -19.054000      5.935000
  O      51.343000    -19.793000      5.846000
  N      50.463000    -17.740000      6.109000
  H      49.659000    -17.143000      5.994000
  C      51.762000    -17.092000      6.211000
  H      52.552000    -17.820000      6.247000
  C      51.954000    -16.100000      5.073000
  H      52.877000    -15.493000      5.239000
  H      51.109000    -15.378000      5.037000
  C      52.120000    -16.779000      3.736000
  H      52.422000    -16.043000      2.958000
  H      51.121000    -17.181000      3.432000
  C      53.102000    -17.953000      3.810000
  H      52.967000    -18.472000      2.828000
  H      52.877000    -18.725000      4.555000
  C      54.587000    -17.532000      3.894000
  H      54.834000    -17.191000      4.920000
  H      54.788000    -16.706000      3.180000
  N      55.526000    -18.672000      3.538000
  H      55.340000    -18.974000      2.562000
  H      55.340000    -19.465000      4.185000
  H      56.512000    -18.362000      3.633000
  C      51.949000    -16.391000      7.553000
  O      52.717000    -15.433000      7.656000
  N      51.276000    -16.883000      8.589000
  H      50.684000    -17.683000      8.464000
  C      51.497000    -16.373000      9.923000
  H      52.559000    -16.252000     10.093000
  H      51.054000    -17.079000     10.608000
  C      50.849000    -15.038000     10.205000
  O      51.281000    -14.335000     11.133000
  N      49.805000    -14.667000      9.448000
  H      49.438000    -15.259000      8.730000
  C      49.092000    -13.429000      9.709000
  H      48.430000    -13.255000      8.875000
  H      49.805000    -12.628000      9.837000
  C      48.228000    -13.482000     10.961000
  O      48.097000    -14.515000     11.628000
  N      47.667000    -12.311000     11.292000
  H      47.820000    -11.512000     10.700000
  C      46.772000    -12.114000     12.432000
  H      46.847000    -12.944000     13.120000
  C      47.141000    -10.807000     13.175000
  H      47.235000    -10.004000     12.407000
  C      46.054000    -10.386000     14.167000
  H      45.923000    -11.164000     14.952000
  H      45.074000    -10.223000     13.675000
  H      46.291000     -9.423000     14.661000
  C      48.489000    -10.959000     13.871000
  H      49.257000    -11.261000     13.126000
  H      48.409000    -11.786000     14.617000
  C      48.921000     -9.705000     14.559000
  H      48.199000     -9.366000     15.328000
  H      49.084000     -8.877000     13.836000
  H      49.874000     -9.887000     15.099000
  C      45.337000    -12.064000     11.913000
  O      45.083000    -11.522000     10.833000
  N      44.401000    -12.644000     12.668000
  H      44.678000    -13.102000     13.526000
  C      42.951000    -12.547000     12.443000
  H      42.746000    -11.952000     11.571000
  C      42.273000    -13.932000     12.322000
  H      41.176000    -13.812000     12.526000
  H      42.678000    -14.575000     13.143000
  C      42.348000    -14.647000     11.039000
  H      43.410000    -14.949000     10.888000
  H      42.034000    -14.007000     10.183000
  C      41.454000    -15.876000     11.136000
  H      40.380000    -15.594000     11.089000
  H      41.636000    -16.342000     12.126000
  N      41.740000    -16.784000     10.040000
  H      41.628000    -16.433000      9.099000
  C      42.129000    -18.038000     10.180000
  N      42.268000    -18.595000     11.384000
  H      41.892000    -18.100000     12.165000
  H      42.273000    -19.589000     11.424000
  N      42.363000    -18.742000      9.101000
  H      42.882000    -19.590000      9.150000
  H      42.170000    -18.384000      8.189000
  C      42.308000    -11.898000     13.657000
  O      42.603000    -12.289000     14.784000
  N      41.381000    -10.961000     13.447000
  H      41.174000    -10.612000     12.530000
  C      40.602000    -10.446000     14.567000
  H      40.533000    -11.205000     15.336000
  C      41.261000     -9.190000     15.183000
  H      42.301000     -9.473000     15.463000
  H      40.739000     -8.920000     16.127000
  C      41.310000     -7.987000     14.291000
  C      42.279000     -7.674000     13.364000
  H      43.130000     -8.307000     13.149000
  N      41.978000     -6.462000     12.759000
  H      42.489000     -5.945000     12.098000
  C      40.784000     -6.001000     13.260000
  C      40.346000     -6.934000     14.250000
  C      39.127000     -6.700000     14.919000
  H      38.760000     -7.373000     15.674000
  C      38.392000     -5.530000     14.593000
  H      37.455000     -5.329000     15.091000
  C      40.057000     -4.850000     12.940000
  H      40.410000     -4.169000     12.186000
  C      38.868000     -4.625000     13.620000
  H      38.271000     -3.754000     13.385000
  C      39.171000    -10.185000     14.111000
  O      38.890000    -10.076000     12.912000
  N      38.286000    -10.116000     15.091000
  H      38.549000    -10.177000     16.056000
  C      36.864000     -9.887000     14.763000
  H      36.773000     -9.531000     13.746000
  C      36.087000    -11.160000     14.853000
  H      36.500000    -11.920000     14.147000
  H      35.029000    -11.025000     14.625000
  O      36.132000    -11.667000     16.173000
  H      37.049000    -11.894000     16.365000
  C      36.253000     -8.775000     15.627000
  O      36.662000     -8.608000     16.773000
  N      35.290000     -8.082000     15.055000
  H      35.011000     -8.228000     14.107000
  C      34.628000     -7.001000     15.757000
  H      35.368000     -6.286000     16.079000
  H      34.021000     -7.403000     16.553000
  C      33.660000     -6.350000     14.825000
  O      33.462000     -6.810000     13.704000
  N      33.003000     -5.261000     15.254000
  H      33.105000     -4.935000     16.199000
  C      32.085000     -4.501000     14.418000
  H      31.366000     -5.185000     13.990000
  C      31.323000     -3.429000     15.259000
  H      32.049000     -2.725000     15.726000
  H      30.785000     -3.943000     16.085000
  O      30.370000     -2.679000     14.506000
  H      29.649000     -3.308000     14.306000
  C      32.813000     -3.800000     13.281000
  O      34.016000     -3.561000     13.334000
  N      32.085000     -3.379000     12.226000
  H      31.101000     -3.567000     12.181000
  C      32.598000     -2.451000     11.235000
  H      33.488000     -2.871000     10.788000
  C      31.534000     -2.212000     10.153000
  H      30.620000     -1.751000     10.584000
  H      31.255000     -3.167000      9.662000
  H      31.919000     -1.519000      9.375000
  C      32.998000     -1.131000     11.887000
  O      34.019000     -0.530000     11.565000
  N      32.237000     -0.741000     12.929000
  H      31.442000     -1.298000     13.180000
  C      32.490000      0.394000     13.786000
  H      32.801000      1.225000     13.162000
  C      31.184000      0.776000     14.571000
  H      31.411000      1.480000     15.393000
  H      30.804000     -0.148000     15.049000
  C      30.162000      1.392000     13.652000
  C      30.324000      1.807000     12.332000
  H      31.165000      1.678000     11.640000
  N      29.170000      2.421000     11.886000
  H      29.113000      2.886000     10.970000
  C      28.227000      2.424000     12.887000
  C      28.814000      1.753000     14.021000
  C      28.029000      1.554000     15.184000
  H      28.459000      1.033000     16.049000
  C      26.710000      2.026000     15.214000
  H      26.093000      1.855000     16.104000
  C      26.914000      2.923000     12.935000
  H      26.483000      3.441000     12.071000
  C      26.161000      2.712000     14.100000
  H      25.123000      3.068000     14.140000
  C      33.619000      0.222000     14.789000
  O      33.913000      1.138000     15.564000
  N      34.337000     -0.924000     14.778000
  H      34.101000     -1.684000     14.171000
  C      35.600000     -1.045000     15.472000
  H      35.445000     -0.765000     16.502000
  C      36.157000     -2.482000     15.456000
  H      36.380000     -2.807000     14.416000
  H      35.412000     -3.188000     15.881000
  H      37.096000     -2.569000     16.054000
  C      36.635000     -0.100000     14.882000
  O      36.620000      0.250000     13.700000
  N      37.556000      0.378000     15.724000
  H      37.532000      0.138000     16.701000
  C      38.599000      1.316000     15.306000
  H      38.248000      1.920000     14.480000
  C      38.965000      2.253000     16.472000
  H      40.047000      2.473000     16.490000
  H      38.727000      1.761000     17.440000
  C      38.197000      3.581000     16.359000
  H      38.438000      4.017000     15.357000
  C      36.674000      3.390000     16.456000
  H      36.410000      2.891000     17.413000
  H      36.300000      2.758000     15.626000
  H      36.148000      4.366000     16.415000
  C      38.623000      4.601000     17.398000
  H      39.722000      4.759000     17.368000
  H      38.347000      4.262000     18.414000
  H      38.128000      5.578000     17.212000
  C      39.772000      0.498000     14.756000
  O      40.813000      0.305000     15.388000
  N      39.620000      0.063000     13.504000
  H      38.828000      0.288000     12.928000
  C      40.490000     -0.968000     12.953000
  H      40.560000     -1.771000     13.674000
  C      39.892000     -1.550000     11.688000
  H      39.036000     -2.204000     11.960000
  H      40.616000     -2.172000     11.126000
  C      39.319000     -0.502000     10.733000
  O      38.247000      0.084000     11.045000
  O      39.911000     -0.309000      9.648000
  C      41.914000     -0.515000     12.672000
  O      42.771000     -1.379000     12.407000
  N      42.211000      0.790000     12.740000
  H      41.513000      1.492000     12.896000
  C      43.604000      1.199000     12.613000
  H      44.018000      0.727000     11.732000
  C      43.712000      2.726000     12.435000
  H      43.332000      3.254000     13.332000
  H      43.110000      3.052000     11.559000
  H      44.765000      3.037000     12.276000
  C      44.436000      0.746000     13.812000
  O      45.661000      0.601000     13.665000
  N      43.831000      0.523000     14.984000
  H      42.840000      0.628000     15.087000
  C      44.600000      0.029000     16.129000
  H      45.454000      0.678000     16.260000
  C      43.769000      0.040000     17.430000
  H      42.805000     -0.484000     17.311000
  C      44.582000     -0.574000     18.545000
  H      45.615000     -0.165000     18.583000
  H      44.661000     -1.677000     18.430000
  H      44.099000     -0.391000     19.530000
  C      43.384000      1.467000     17.827000
  H      42.584000      1.400000     18.602000
  H      42.931000      1.990000     16.955000
  C      44.515000      2.271000     18.380000
  H      45.414000      2.232000     17.728000
  H      44.803000      1.924000     19.395000
  H      44.219000      3.340000     18.478000
  C      45.178000     -1.358000     15.832000
  O      46.413000     -1.515000     15.885000
  N      44.392000     -2.377000     15.470000
  C      42.917000     -2.494000     15.464000
  H      42.483000     -1.958000     14.623000
  H      42.451000     -2.158000     16.409000
  C      45.035000     -3.634000     15.055000
  H      45.647000     -3.986000     15.874000
  C      43.854000     -4.568000     14.732000
  H      44.068000     -5.614000     15.043000
  H      43.668000     -4.576000     13.629000
  C      42.686000     -4.003000     15.376000
  H      41.724000     -4.225000     14.875000
  H      42.613000     -4.395000     16.421000
  C      45.952000     -3.465000     13.852000
  O      46.958000     -4.178000     13.756000
  N      45.706000     -2.475000     12.978000
  H      44.910000     -1.878000     13.050000
  C      46.600000     -2.291000     11.821000
  H      46.677000     -3.236000     11.297000
  C      46.038000     -1.248000     10.849000
  H      46.017000     -0.244000     11.318000
  H      45.002000     -1.518000     10.553000
  H      46.650000     -1.189000      9.925000
  C      48.021000     -1.894000     12.237000
  O      48.958000     -2.048000     11.445000
  N      48.209000     -1.425000     13.472000
  H      47.444000     -1.282000     14.105000
  C      49.567000     -1.129000     13.900000
  H      49.498000     -0.614000     14.844000
  H      50.064000     -0.526000     13.150000
  C      50.422000     -2.355000     14.136000
  O      51.637000     -2.230000     14.364000
  N      49.818000     -3.530000     14.074000
  H      48.830000     -3.591000     13.915000
  C      50.532000     -4.777000     14.264000
  H      51.400000     -4.611000     14.890000
  C      49.623000     -5.805000     14.954000
  H      50.203000     -6.743000     15.122000
  H      48.786000     -6.056000     14.261000
  C      48.983000     -5.447000     16.284000
  H      48.356000     -4.529000     16.164000
  C      48.055000     -6.598000     16.708000
  H      48.584000     -7.564000     16.582000
  H      47.130000     -6.612000     16.095000
  H      47.803000     -6.506000     17.778000
  C      50.032000     -5.158000     17.362000
  H      50.659000     -4.287000     17.079000
  H      50.697000     -6.037000     17.503000
  H      49.555000     -4.940000     18.338000
  C      51.039000     -5.387000     12.962000
  O      51.658000     -6.444000     13.013000
  N      50.797000     -4.763000     11.807000
  H      50.249000     -3.925000     11.769000
  C      51.341000     -5.283000     10.566000
  H      51.493000     -6.352000     10.633000
  H      52.253000     -4.746000     10.358000
  C      50.419000     -5.100000      9.393000
  O      49.238000     -4.769000      9.565000
  N      50.968000     -5.324000      8.196000
  H      51.939000     -5.515000      8.100000
  C      50.222000     -5.328000      6.954000
  H      49.468000     -4.552000      6.991000
  C      51.165000     -5.038000      5.786000
  H      50.582000     -4.914000      4.843000
  H      51.830000     -5.924000      5.644000
  C      52.072000     -3.832000      6.007000
  H      52.912000     -3.907000      5.277000
  H      52.523000     -3.757000      7.014000
  C      51.391000     -2.517000      5.696000
  O      50.155000     -2.420000      5.874000
  O      52.090000     -1.572000      5.264000
  C      49.509000     -6.648000      6.707000
  O      48.782000     -6.752000      5.716000
  N      49.739000     -7.657000      7.549000
  H      50.410000     -7.608000      8.292000
  C      49.126000     -8.978000      7.436000
  H      48.536000     -9.028000      6.530000
  C      50.195000    -10.072000      7.388000
  H      50.876000     -9.893000      6.531000
  H      49.727000    -11.069000      7.258000
  C      51.059000    -10.109000      8.659000
  O      51.219000     -9.058000      9.328000
  O      51.585000    -11.189000      8.990000
  C      48.165000     -9.198000      8.603000
  O      48.153000    -10.257000      9.238000
  N      47.366000     -8.165000      8.900000
  H      47.445000     -7.321000      8.375000
  C      46.353000     -8.198000      9.937000
  H      46.402000     -9.134000     10.475000
  C      46.538000     -7.044000     10.931000
  H      46.463000     -6.071000     10.384000
  C      45.456000     -7.103000     11.986000
  H      45.449000     -8.092000     12.489000
  H      44.454000     -6.910000     11.548000
  H      45.639000     -6.324000     12.758000
  C      47.932000     -7.113000     11.552000
  H      48.728000     -7.053000     10.781000
  H      48.071000     -8.051000     12.121000
  H      48.072000     -6.252000     12.239000
  C      44.997000     -8.127000      9.251000
  O      44.681000     -7.134000      8.572000
  N      44.207000     -9.185000      9.398000
  H      44.498000     -9.983000      9.933000
  C      42.971000     -9.339000      8.640000
  H      42.829000     -8.498000      7.974000
  C      43.012000    -10.613000      7.787000
  H      42.117000    -10.713000      7.145000
  H      43.054000    -11.509000      8.448000
  C      44.223000    -10.635000      6.900000
  C      44.264000     -9.856000      5.761000
  H      43.418000     -9.241000      5.525000
  C      45.376000     -9.847000      4.940000
  H      45.393000     -9.235000      4.048000
  C      46.477000    -10.595000      5.285000
  O      47.572000    -10.566000      4.458000
  H      48.192000    -11.235000      4.771000
  C      45.342000    -11.366000      7.246000
  H      45.350000    -11.922000      8.171000
  C      46.476000    -11.363000      6.440000
  H      47.346000    -11.934000      6.727000
  C      41.789000     -9.369000      9.586000
  O      41.760000    -10.181000     10.534000
  N      40.824000     -8.477000      9.346000
  H      40.873000     -7.804000      8.601000
  C      39.620000     -8.481000     10.156000
  H      39.834000     -8.913000     11.120000
  C      39.087000     -7.063000     10.408000
  H      39.929000     -6.442000     10.782000
  H      38.278000     -7.055000     11.172000
  O      38.618000     -6.491000      9.188000
  H      38.462000     -5.539000      9.372000
  C      38.523000     -9.298000      9.490000
  O      38.589000     -9.632000      8.308000
  N      37.538000     -9.671000     10.304000
  H      37.678000     -9.599000     11.292000
  C      36.201000    -10.090000      9.858000
  H      36.102000     -9.891000      8.799000
  C      35.920000    -11.571000     10.136000
  H      35.979000    -11.782000     11.225000
  H      36.701000    -12.170000      9.630000
  C      34.555000    -12.012000      9.567000
  H      33.773000    -11.259000      9.816000
  C      34.606000    -12.156000      8.023000
  H      35.398000    -12.880000      7.735000
  H      34.831000    -11.182000      7.542000
  H      33.637000    -12.533000      7.640000
  C      34.089000    -13.340000     10.193000
  H      34.037000    -13.256000     11.298000
  H      34.801000    -14.153000      9.938000
  H      33.086000    -13.622000      9.809000
  C      35.207000     -9.208000     10.600000
  O      35.000000     -9.393000     11.814000
  N      34.624000     -8.213000      9.905000
  H      34.892000     -7.984000      8.964000
  C      33.673000     -7.316000     10.515000
  H      34.020000     -7.106000     11.511000
  C      33.604000     -5.969000      9.818000
  H      32.750000     -5.355000     10.190000
  O      33.526000     -6.116000      8.407000
  H      33.574000     -5.196000      8.078000
  C      34.917000     -5.228000     10.112000
  H      35.806000     -5.767000      9.710000
  H      35.058000     -5.091000     11.207000
  H      34.913000     -4.218000      9.650000
  C      32.323000     -8.000000     10.645000
  O      31.866000     -8.687000      9.731000
  N      31.678000     -7.884000     11.828000
  H      32.126000     -7.358000     12.563000
  C      30.469000     -8.620000     12.207000
  H      30.181000     -8.277000     13.192000
  H      30.697000     -9.675000     12.190000
  C      29.276000     -8.433000     11.314000
  O      28.787000     -9.383000     10.704000
  N      28.777000     -7.189000     11.213000
  H      29.178000     -6.445000     11.738000
  C      27.612000     -6.847000     10.415000
  H      26.807000     -7.485000     10.756000
  C      27.145000     -5.382000     10.615000
  H      26.156000     -5.282000     10.122000
  H      27.790000     -4.656000     10.087000
  C      26.981000     -4.938000     12.105000
  H      26.527000     -5.737000     12.711000
  H      26.258000     -4.090000     12.115000
  C      28.271000     -4.483000     12.728000
  O      29.160000     -3.826000     11.952000
  O      28.549000     -4.628000     13.942000
  H      28.681000     -3.256000     11.275000
  C      27.768000     -7.133000      8.919000
  O      26.851000     -7.737000      8.363000
  N      28.849000     -6.799000      8.194000
  C      29.940000     -5.925000      8.625000
  H      30.750000     -6.556000      9.038000
  H      29.637000     -5.167000      9.375000
  C      28.936000     -7.086000      6.766000
  H      28.036000     -6.721000      6.295000
  C      30.204000     -6.357000      6.297000
  H      30.095000     -5.931000      5.276000
  H      31.103000     -7.012000      6.310000
  C      30.403000     -5.270000      7.342000
  H      31.443000     -4.891000      7.380000
  H      29.724000     -4.428000      7.111000
  C      29.044000     -8.558000      6.481000
  O      28.608000     -9.008000      5.422000
  N      29.612000     -9.344000      7.417000
  H      29.982000     -8.949000      8.256000
  C      29.647000    -10.780000      7.281000
  H      29.964000    -10.996000      6.268000
  C      30.618000    -11.433000      8.271000
  H      30.361000    -11.161000      9.318000
  H      31.656000    -11.090000      8.072000
  C      30.576000    -12.934000      8.117000
  C      31.101000    -13.543000      6.994000
  H      31.571000    -12.941000      6.229000
  C      31.037000    -14.924000      6.824000
  H      31.460000    -15.379000      5.939000
  C      30.429000    -15.688000      7.774000
  O      30.353000    -17.041000      7.607000
  H      29.815000    -17.405000      8.342000
  C      29.948000    -13.728000      9.063000
  H      29.501000    -13.275000      9.936000
  C      29.891000    -15.110000      8.906000
  H      29.397000    -15.709000      9.658000
  C      28.232000    -11.336000      7.430000
  O      27.769000    -12.117000      6.592000
  N      27.516000    -10.935000      8.488000
  H      27.883000    -10.305000      9.177000
  C      26.144000    -11.407000      8.652000
  H      26.157000    -12.490000      8.627000
  C      25.588000    -10.976000     10.012000
  H      25.575000     -9.867000     10.086000
  H      26.217000    -11.372000     10.838000
  H      24.551000    -11.367000     10.140000
  C      25.194000    -10.943000      7.549000
  O      24.337000    -11.698000      7.107000
  N      25.351000     -9.714000      7.018000
  H      25.979000     -9.055000      7.445000
  C      24.657000     -9.256000      5.827000
  H      23.594000     -9.304000      6.023000
  C      25.049000     -7.797000      5.538000
  H      26.139000     -7.709000      5.343000
  H      24.810000     -7.162000      6.420000
  H      24.491000     -7.390000      4.668000
  C      24.930000    -10.136000      4.605000
  O      24.029000    -10.532000      3.863000
  N      26.195000    -10.553000      4.388000
  H      26.945000    -10.226000      4.967000
  C      26.522000    -11.522000      3.360000
  H      26.176000    -11.081000      2.435000
  C      28.040000    -11.727000      3.280000
  H      28.415000    -12.253000      4.184000
  H      28.559000    -10.746000      3.235000
  H      28.319000    -12.333000      2.392000
  C      25.785000    -12.839000      3.527000
  O      25.274000    -13.393000      2.546000
  N      25.727000    -13.359000      4.754000
  H      26.215000    -12.933000      5.519000
  C      24.951000    -14.575000      5.010000
  H      25.258000    -15.344000      4.314000
  C      25.200000    -15.073000      6.444000
  H      24.998000    -14.228000      7.142000
  C      24.272000    -16.236000      6.797000
  H      24.260000    -16.996000      5.988000
  H      23.234000    -15.875000      6.948000
  H      24.604000    -16.734000      7.733000
  C      26.660000    -15.476000      6.634000
  H      27.361000    -14.650000      6.395000
  H      26.888000    -16.341000      5.979000
  H      26.842000    -15.787000      7.686000
  C      23.470000    -14.314000      4.763000
  O      22.796000    -15.130000      4.135000
  N      22.941000    -13.170000      5.247000
  H      23.484000    -12.530000      5.801000
  C      21.510000    -12.901000      5.064000
  H      20.950000    -13.695000      5.531000
  C      21.106000    -11.575000      5.717000
  H      21.658000    -10.726000      5.258000
  H      21.353000    -11.600000      6.800000
  H      20.014000    -11.395000      5.610000
  C      21.122000    -12.885000      3.592000
  O      19.968000    -13.135000      3.256000
  N      22.071000    -12.603000      2.698000
  H      22.990000    -12.370000      3.021000
  C      21.805000    -12.638000      1.266000
  H      20.911000    -12.060000      1.072000
  C      22.997000    -12.012000      0.535000
  H      23.905000    -12.638000      0.670000
  H      23.210000    -11.027000      1.009000
  C      21.970000    -10.860000     -1.559000
  H      21.343000    -10.076000     -1.140000
  C      22.756000    -11.760000     -0.922000
  N      22.110000    -11.083000     -2.912000
  H      21.685000    -10.510000     -3.632000
  N      23.350000    -12.512000     -1.912000
  H      23.959000    -13.295000     -1.763000
  C      22.956000    -12.080000     -3.096000
  H      23.284000    -12.457000     -4.056000
  C      21.547000    -14.061000      0.773000
  O      20.900000    -14.246000     -0.264000
  N      21.998000    -15.065000      1.527000
  H      22.448000    -14.905000      2.412000
  C      21.799000    -16.493000      1.228000
  H      21.423000    -16.631000      0.224000
  C      23.117000    -17.240000      1.399000
  H      23.564000    -17.016000      2.391000
  H      23.837000    -16.919000      0.619000
  C      22.991000    -18.773000      1.309000
  O      21.891000    -19.366000      1.226000
  O      24.064000    -19.398000      1.335000
  C      20.732000    -16.970000      2.206000
  O      21.037000    -17.323000      3.351000
  N      19.465000    -16.927000      1.770000
  H      19.237000    -16.714000      0.817000
  C      18.354000    -17.143000      2.695000
  H      18.351000    -16.348000      3.429000
  C      17.034000    -17.153000      1.926000
  H      16.221000    -17.531000      2.598000
  H      17.101000    -17.843000      1.055000
  C      16.598000    -15.767000      1.465000
  H      17.323000    -15.411000      0.698000
  H      16.618000    -15.056000      2.323000
  C      15.191000    -15.809000      0.893000
  H      14.466000    -15.906000      1.715000
  H      15.086000    -16.682000      0.206000
  N      14.940000    -14.594000      0.140000
  H      15.490000    -13.797000      0.369000
  C      13.784000    -14.283000     -0.417000
  N      12.753000    -15.105000     -0.315000
  H      12.782000    -15.706000      0.483000
  H      11.871000    -14.757000     -0.609000
  N      13.673000    -13.155000     -1.100000
  H      14.401000    -12.474000     -0.998000
  H      12.744000    -12.823000     -1.291000
  C      18.512000    -18.453000      3.459000
  O      18.310000    -18.514000      4.681000
  N      18.857000    -19.511000      2.741000
  H      19.160000    -19.407000      1.797000
  C      18.937000    -20.831000      3.359000
  H      18.000000    -21.037000      3.858000
  C      19.189000    -21.895000      2.296000
  H      20.104000    -21.611000      1.723000
  H      18.340000    -21.900000      1.577000
  C      19.387000    -23.297000      2.879000
  H      18.424000    -23.632000      3.329000
  H      20.153000    -23.314000      3.689000
  C      19.853000    -24.263000      1.816000
  H      20.859000    -23.950000      1.452000
  H      19.160000    -24.185000      0.946000
  C      19.818000    -25.726000      2.316000
  H      19.192000    -26.358000      1.651000
  H      19.422000    -25.781000      3.353000
  N      21.198000    -26.296000      2.327000
  H      21.791000    -25.654000      2.912000
  H      21.603000    -26.336000      1.375000
  H      21.209000    -27.228000      2.784000
  C      20.024000    -20.891000      4.421000
  O      19.790000    -21.401000      5.529000
  N      21.236000    -20.424000      4.102000
  H      21.443000    -20.008000      3.209000
  C      22.293000    -20.422000      5.128000
  H      22.341000    -21.424000      5.526000
  C      23.657000    -20.044000      4.534000
  H      23.643000    -18.990000      4.175000
  H      23.860000    -20.689000      3.652000
  C      24.825000    -20.239000      5.494000
  C      24.942000    -21.404000      6.266000
  H      24.199000    -22.180000      6.183000
  C      26.003000    -21.574000      7.163000
  H      26.054000    -22.471000      7.764000
  C      26.986000    -20.600000      7.288000
  H      27.801000    -20.718000      7.986000
  C      25.811000    -19.275000      5.622000
  H      25.755000    -18.380000      5.019000
  C      26.887000    -19.431000      6.520000
  H      27.637000    -18.659000      6.613000
  C      21.947000    -19.509000      6.303000
  O      22.222000    -19.849000      7.455000
  N      21.351000    -18.351000      6.039000
  H      21.185000    -18.044000      5.095000
  C      20.921000    -17.490000      7.137000
  H      21.788000    -17.243000      7.733000
  C      20.294000    -16.207000      6.583000
  H      19.360000    -16.428000      6.022000
  H      21.007000    -15.740000      5.873000
  H      20.067000    -15.484000      7.395000
  C      19.945000    -18.207000      8.066000
  O      20.046000    -18.094000      9.295000
  N      18.973000    -18.910000      7.494000
  H      18.885000    -18.948000      6.496000
  C      17.997000    -19.636000      8.299000
  H      17.523000    -18.944000      8.980000
  C      16.938000    -20.255000      7.404000
  H      17.456000    -20.906000      6.661000
  H      16.417000    -19.460000      6.826000
  C      15.924000    -21.075000      8.175000
  H      15.164000    -20.385000      8.613000
  H      16.373000    -21.612000      9.043000
  C      15.269000    -22.130000      7.329000
  H      16.084000    -22.751000      6.884000
  H      14.695000    -21.659000      6.499000
  C      14.372000    -22.995000      8.207000
  H      13.444000    -22.444000      8.476000
  H      14.894000    -23.271000      9.146000
  N      14.005000    -24.248000      7.536000
  H      14.884000    -24.785000      7.374000
  H      13.534000    -24.052000      6.632000
  H      13.388000    -24.804000      8.161000
  C      18.672000    -20.704000      9.148000
  O      18.364000    -20.841000     10.337000
  N      19.621000    -21.446000      8.565000
  H      19.846000    -21.345000      7.594000
  C      20.362000    -22.457000      9.333000
  H      19.649000    -23.147000      9.767000
  C      21.309000    -23.232000      8.399000
  H      21.967000    -23.898000      9.001000
  H      21.957000    -22.483000      7.884000
  C      20.583000    -24.079000      7.363000
  H      19.753000    -23.505000      6.902000
  H      20.136000    -24.968000      7.852000
  C      21.464000    -24.552000      6.182000
  O      22.428000    -23.847000      5.799000
  O      21.193000    -25.638000      5.612000
  C      21.134000    -21.826000     10.493000
  O      21.100000    -22.335000     11.636000
  N      21.845000    -20.712000     10.229000
  H      21.881000    -20.332000      9.299000
  C      22.583000    -20.037000     11.297000
  H      23.275000    -20.742000     11.738000
  C      23.351000    -18.819000     10.760000
  H      23.732000    -18.250000     11.629000
  H      22.658000    -18.151000     10.201000
  S      24.759000    -19.271000      9.712000
  H      24.042000    -19.609000      8.641000
  C      21.643000    -19.584000     12.403000
  O      21.899000    -19.831000     13.585000
  N      20.524000    -18.943000     12.040000
  H      20.286000    -18.771000     11.078000
  C      19.603000    -18.482000     13.087000
  H      20.156000    -17.885000     13.800000
  C      18.492000    -17.636000     12.486000
  H      17.741000    -17.390000     13.270000
  H      17.977000    -18.219000     11.687000
  C      19.060000    -16.347000     11.912000
  H      19.757000    -16.546000     11.075000
  H      19.660000    -15.847000     12.707000
  S      17.759000    -15.207000     11.369000
  C      17.326000    -16.003000      9.826000
  H      16.985000    -17.046000      9.993000
  H      18.192000    -16.032000      9.131000
  H      16.497000    -15.465000      9.318000
  C      19.010000    -19.653000     13.860000
  O      18.788000    -19.551000     15.075000
  N      18.760000    -20.776000     13.176000
  H      18.819000    -20.829000     12.174000
  C      18.233000    -21.966000     13.852000
  H      17.346000    -21.687000     14.409000
  C      17.870000    -23.034000     12.811000
  H      17.685000    -24.018000     13.287000
  H      18.686000    -23.148000     12.071000
  C      16.568000    -22.693000     12.021000
  O      15.830000    -21.770000     12.430000
  O      16.289000    -23.364000     11.018000
  C      19.230000    -22.514000     14.870000
  O      18.833000    -22.991000     15.944000
  N      20.528000    -22.462000     14.553000
  H      20.815000    -22.159000     13.640000
  C      21.537000    -22.918000     15.504000
  H      21.243000    -23.894000     15.870000
  C      22.898000    -23.043000     14.829000
  H      23.230000    -22.067000     14.414000
  H      22.823000    -23.754000     13.977000
  H      23.670000    -23.425000     15.530000
  C      21.629000    -21.999000     16.715000
  O      21.727000    -22.482000     17.855000
  N      21.597000    -20.671000     16.490000
  H      21.515000    -20.305000     15.559000
  C      21.614000    -19.750000     17.618000
  H      22.483000    -19.967000     18.223000
  C      21.711000    -18.313000     17.092000
  H      20.832000    -18.067000     16.456000
  H      22.622000    -18.196000     16.468000
  H      21.757000    -17.581000     17.926000
  C      20.390000    -19.932000     18.518000
  O      20.484000    -19.812000     19.755000
  N      19.225000    -20.208000     17.923000
  H      19.130000    -20.248000     16.926000
  C      18.033000    -20.442000     18.724000
  H      17.920000    -19.635000     19.437000
  C      16.807000    -20.474000     17.825000
  H      16.918000    -21.264000     17.044000
  H      16.830000    -19.510000     17.269000
  C      15.524000    -20.692000     18.564000
  H      15.549000    -20.179000     19.553000
  H      15.333000    -21.773000     18.743000
  C      14.355000    -20.106000     17.817000
  O      14.554000    -19.105000     17.085000
  O      13.240000    -20.638000     17.966000
  C      18.155000    -21.735000     19.518000
  O      17.755000    -21.801000     20.696000
  N      18.734000    -22.766000     18.892000
  H      18.995000    -22.718000     17.927000
  C      18.948000    -24.028000     19.589000
  H      17.994000    -24.395000     19.943000
  C      19.570000    -25.049000     18.629000
  H      20.556000    -24.704000     18.255000
  H      18.900000    -25.195000     17.753000
  H      19.701000    -26.033000     19.129000
  C      19.844000    -23.836000     20.808000
  O      19.654000    -24.511000     21.833000
  N      20.824000    -22.922000     20.721000
  H      20.995000    -22.444000     19.859000
  C      21.672000    -22.655000     21.878000
  H      22.088000    -23.595000     22.218000
  C      22.793000    -21.703000     21.506000
  H      22.385000    -20.722000     21.175000
  H      23.364000    -22.129000     20.650000
  C      23.746000    -21.459000     22.646000
  C      24.837000    -22.288000     22.824000
  H      24.984000    -23.122000     22.149000
  C      25.715000    -22.087000     23.860000
  H      26.560000    -22.751000     23.998000
  C      25.518000    -21.034000     24.748000
  O      26.413000    -20.840000     25.761000
  H      25.982000    -20.279000     26.456000
  C      23.548000    -20.413000     23.555000
  H      22.684000    -19.770000     23.448000
  C      24.438000    -20.190000     24.615000
  H      24.266000    -19.385000     25.317000
  C      20.856000    -22.083000     23.030000
  O      21.102000    -22.411000     24.196000
  N      19.878000    -21.242000     22.712000
  H      19.669000    -21.083000     21.747000
  C      18.916000    -20.761000     23.690000
  H      19.266000    -20.930000     24.699000
  H      17.978000    -21.257000     23.489000
  C      18.649000    -19.272000     23.586000
  O      17.925000    -18.727000     24.430000
  N      19.187000    -18.599000     22.552000
  H      19.700000    -19.060000     21.835000
  C      19.032000    -17.152000     22.436000
  H      19.082000    -16.711000     23.424000
  C      20.138000    -16.577000     21.551000
  H      19.876000    -15.552000     21.206000
  H      20.260000    -17.207000     20.641000
  C      21.450000    -16.446000     22.255000
  C      21.593000    -15.510000     23.257000
  H      20.751000    -14.887000     23.533000
  C      22.800000    -15.358000     23.925000
  H      22.887000    -14.616000     24.707000
  C      23.874000    -16.149000     23.587000
  H      24.811000    -16.025000     24.116000
  C      22.538000    -17.227000     21.912000
  H      22.444000    -17.964000     21.128000
  C      23.759000    -17.070000     22.599000
  H      24.597000    -17.694000     22.333000
  C      17.666000    -16.779000     21.872000
  O      17.115000    -17.490000     21.023000
  N      17.128000    -15.655000     22.372000
  H      17.559000    -15.161000     23.134000
  C      15.827000    -15.147000     21.954000
  H      15.080000    -15.912000     22.122000
  C      15.483000    -13.872000     22.735000
  H      16.237000    -13.072000     22.571000
  H      15.447000    -14.077000     23.824000
  H      14.492000    -13.453000     22.445000
  C      15.842000    -14.788000     20.483000
  O      16.809000    -14.209000     19.996000
  N      14.746000    -15.104000     19.797000
  H      13.959000    -15.563000     20.222000
  C      14.716000    -14.874000     18.364000
  H      15.652000    -15.184000     17.929000
  C      13.586000    -15.689000     17.733000
  H      12.606000    -15.246000     18.024000
  H      13.619000    -16.718000     18.163000
  C      13.691000    -15.800000     16.200000
  H      14.587000    -16.398000     15.925000
  H      13.797000    -14.800000     15.731000
  C      12.427000    -16.386000     15.604000
  H      12.451000    -16.269000     14.495000
  H      11.538000    -15.840000     16.002000
  N      12.327000    -17.806000     15.931000
  H      13.087000    -18.262000     16.443000
  C      11.324000    -18.590000     15.550000
  N      10.326000    -18.081000     14.849000
  H      10.338000    -17.110000     14.585000
  H       9.597000    -18.670000     14.545000
  N      11.313000    -19.883000     15.880000
  H      12.032000    -20.172000     16.548000
  H      10.496000    -20.422000     15.782000
  C      14.565000    -13.400000     18.017000
  O      14.758000    -13.038000     16.847000
  N      14.237000    -12.537000     18.980000
  H      13.964000    -12.780000     19.919000
  C      14.123000    -11.119000     18.675000
  H      13.925000    -10.985000     17.631000
  C      12.956000    -10.517000     19.435000
  H      12.005000    -10.934000     19.038000
  H      12.914000     -9.413000     19.319000
  C      13.012000    -10.861000     20.894000
  O      12.615000    -12.002000     21.286000
  O      13.533000    -10.014000     21.635000
  C      15.401000    -10.336000     18.957000
  O      15.400000     -9.105000     18.816000
  N      16.508000    -11.005000     19.302000
  H      16.443000    -11.973000     19.550000
  C      17.787000    -10.325000     19.335000
  H      17.683000     -9.399000     19.890000
  C      18.854000    -11.217000     19.988000
  H      19.884000    -10.864000     19.762000
  H      18.750000    -12.235000     19.560000
  C      18.746000    -11.310000     21.508000
  H      17.685000    -11.494000     21.804000
  C      19.566000    -12.500000     21.962000
  H      20.631000    -12.362000     21.682000
  H      19.183000    -13.438000     21.505000
  H      19.503000    -12.607000     23.067000
  C      19.192000    -10.015000     22.194000
  H      18.396000     -9.247000     22.077000
  H      20.128000     -9.613000     21.762000
  H      19.346000    -10.172000     23.278000
  C      18.270000     -9.981000     17.936000
  O      17.807000    -10.563000     16.950000
  N      19.239000     -9.040000     17.828000
  H      19.496000     -8.514000     18.649000
  C      19.873000     -8.590000     16.598000
  H      19.172000     -7.901000     16.147000
  C      21.204000     -7.770000     16.867000
  H      21.785000     -8.344000     17.606000
  H      20.883000     -6.833000     17.348000
  S      22.305000     -7.388000     15.422000
  C      20.115000     -9.680000     15.571000
  O      20.778000    -10.686000     15.829000
  N      19.526000     -9.540000     14.368000
  H      19.048000     -8.690000     14.130000
  C      19.483000    -10.648000     13.429000
  H      19.215000    -11.529000     13.995000
  C      18.396000    -10.526000     12.333000
  H      17.395000    -10.484000     12.818000
  H      18.418000    -11.424000     11.675000
  O      18.529000     -9.341000     11.560000
  H      17.622000     -9.048000     11.364000
  C      20.845000    -10.958000     12.847000
  O      21.176000    -12.122000     12.639000
  N      21.716000     -9.940000     12.672000
  H      21.426000     -9.003000     12.861000
  C      23.121000    -10.147000     12.363000
  H      23.163000    -10.757000     11.477000
  C      23.898000     -8.823000     12.154000
  H      24.988000     -9.019000     12.065000
  H      23.741000     -8.176000     13.046000
  C      23.540000     -8.023000     10.931000
  C      22.933000     -8.518000      9.760000
  H      22.645000     -9.555000      9.687000
  C      22.700000     -7.657000      8.669000
  H      22.231000     -8.026000      7.770000
  C      23.056000     -6.300000      8.755000
  O      22.808000     -5.397000      7.709000
  H      22.856000     -4.491000      8.067000
  C      23.929000     -6.683000     10.963000
  H      24.446000     -6.323000     11.834000
  C      23.670000     -5.816000      9.903000
  H      23.973000     -4.783000      9.972000
  C      23.870000    -10.918000     13.445000
  O      24.589000    -11.874000     13.159000
  N      23.696000    -10.528000     14.722000
  H      23.146000     -9.714000     14.922000
  C      24.276000    -11.191000     15.875000
  H      25.351000    -11.163000     15.759000
  C      23.899000    -10.412000     17.159000
  H      22.793000    -10.350000     17.233000
  H      24.275000     -9.372000     17.039000
  C      24.449000    -11.009000     18.466000
  H      25.530000    -11.212000     18.306000
  H      23.959000    -11.986000     18.661000
  S      24.254000     -9.926000     19.915000
  C      22.469000    -10.090000     20.141000
  H      22.172000    -11.151000     20.265000
  H      21.909000     -9.675000     19.279000
  H      22.148000     -9.532000     21.046000
  C      23.882000    -12.661000     15.988000
  O      24.723000    -13.543000     16.176000
  N      22.577000    -12.973000     15.810000
  H      21.914000    -12.225000     15.701000
  C      22.069000    -14.336000     15.760000
  H      22.423000    -14.801000     16.670000
  C      20.539000    -14.367000     15.744000
  H      20.185000    -15.418000     15.631000
  H      20.183000    -13.800000     14.852000
  C      19.884000    -13.772000     16.991000
  H      20.108000    -12.686000     17.079000
  H      20.327000    -14.266000     17.885000
  C      18.374000    -13.977000     17.046000
  H      18.007000    -13.588000     18.020000
  H      18.074000    -15.038000     17.035000
  N      17.673000    -13.179000     16.027000
  H      17.569000    -12.188000     16.207000
  C      17.067000    -13.659000     14.947000
  N      17.091000    -14.976000     14.690000
  H      17.551000    -15.614000     15.322000
  H      16.732000    -15.264000     13.815000
  N      16.418000    -12.819000     14.135000
  H      16.198000    -11.911000     14.511000
  H      15.743000    -13.225000     13.506000
  C      22.643000    -15.136000     14.605000
  O      23.084000    -16.276000     14.791000
  N      22.691000    -14.534000     13.417000
  H      22.309000    -13.618000     13.268000
  C      23.318000    -15.184000     12.276000
  H      22.810000    -16.117000     12.079000
  C      23.217000    -14.271000     11.037000
  H      23.468000    -13.225000     11.317000
  C      24.197000    -14.754000      9.956000
  H      24.038000    -15.831000      9.735000
  H      25.258000    -14.600000     10.242000
  H      24.038000    -14.180000      9.022000
  C      21.775000    -14.317000     10.508000
  H      21.055000    -14.119000     11.329000
  H      21.564000    -15.343000     10.131000
  C      21.481000    -13.296000      9.352000
  H      22.090000    -13.521000      8.453000
  H      21.705000    -12.264000      9.692000
  H      20.409000    -13.352000      9.068000
  C      24.766000    -15.523000     12.585000
  O      25.238000    -16.636000     12.297000
  N      25.500000    -14.545000     13.132000
  H      25.096000    -13.645000     13.320000
  C      26.934000    -14.717000     13.373000
  H      27.408000    -14.986000     12.437000
  C      27.502000    -13.412000     13.918000
  H      27.134000    -13.181000     14.942000
  H      27.142000    -12.580000     13.268000
  C      29.001000    -13.373000     13.927000
  C      29.741000    -13.977000     14.938000
  H      29.238000    -14.474000     15.754000
  C      31.143000    -13.908000     14.941000
  H      31.728000    -14.365000     15.725000
  C      31.777000    -13.257000     13.879000
  O      33.151000    -13.158000     13.809000
  H      33.340000    -12.229000     13.604000
  C      29.681000    -12.746000     12.881000
  H      29.114000    -12.293000     12.077000
  C      31.057000    -12.681000     12.867000
  H      31.562000    -12.207000     12.035000
  C      27.202000    -15.831000     14.384000
  O      28.026000    -16.742000     14.153000
  N      26.494000    -15.773000     15.511000
  H      25.849000    -15.016000     15.668000
  C      26.547000    -16.836000     16.509000
  H      27.544000    -16.880000     16.920000
  C      25.493000    -16.552000     17.562000
  H      25.278000    -17.455000     18.174000
  H      24.542000    -16.260000     17.059000
  C      25.884000    -15.452000     18.516000
  C      27.135000    -14.922000     18.717000
  H      28.013000    -15.152000     18.125000
  N      27.089000    -13.961000     19.718000
  H      27.779000    -13.295000     19.951000
  C      25.789000    -13.863000     20.154000
  C      25.012000    -14.780000     19.407000
  C      23.638000    -14.861000     19.649000
  H      23.007000    -15.536000     19.092000
  C      23.080000    -14.024000     20.604000
  H      22.014000    -14.050000     20.791000
  C      25.234000    -13.051000     21.129000
  H      25.825000    -12.359000     21.701000
  C      23.883000    -13.146000     21.336000
  H      23.409000    -12.510000     22.076000
  C      26.295000    -18.208000     15.878000
  O      27.043000    -19.164000     16.094000
  N      25.199000    -18.325000     15.139000
  H      24.598000    -17.540000     14.946000
  C      24.822000    -19.626000     14.609000
  H      23.989000    -19.420000     13.986000
  H      24.638000    -20.332000     15.406000
  C      25.864000    -20.183000     13.660000
  O      26.150000    -21.388000     13.673000
  N      26.408000    -19.324000     12.793000
  H      26.094000    -18.370000     12.727000
  C      27.452000    -19.761000     11.886000
  H      27.698000    -18.905000     11.283000
  H      27.096000    -20.600000     11.304000
  C      28.706000    -20.193000     12.619000
  O      29.406000    -21.104000     12.176000
  N      28.998000    -19.558000     13.757000
  H      28.452000    -18.780000     14.070000
  C      30.136000    -19.990000     14.563000
  H      31.010000    -20.073000     13.929000
  C      30.409000    -18.937000     15.648000
  H      29.450000    -18.719000     16.159000
  H      30.731000    -17.995000     15.146000
  C      31.463000    -19.351000     16.657000
  H      32.444000    -19.461000     16.135000
  H      31.239000    -20.341000     17.108000
  S      31.652000    -18.164000     18.028000
  C      30.006000    -18.288000     18.762000
  H      29.740000    -19.356000     18.915000
  H      29.240000    -17.816000     18.114000
  H      29.991000    -17.780000     19.750000
  C      29.889000    -21.374000     15.169000
  O      30.767000    -22.250000     15.129000
  N      28.690000    -21.605000     15.712000
  H      27.999000    -20.881000     15.690000
  C      28.381000    -22.909000     16.278000
  H      29.173000    -23.190000     16.963000
  C      27.055000    -22.852000     17.023000
  H      26.654000    -23.878000     17.192000
  H      26.307000    -22.303000     16.408000
  C      26.946000    -20.927000     18.757000
  H      26.784000    -20.069000     18.110000
  C      27.170000    -22.203000     18.368000
  N      27.220000    -20.856000     20.101000
  H      27.684000    -20.063000     20.499000
  N      27.604000    -22.876000     19.484000
  H      28.040000    -23.784000     19.485000
  C      27.622000    -22.041000     20.516000
  H      27.983000    -22.291000     21.507000
  C      28.357000    -23.981000     15.197000
  O      28.870000    -25.085000     15.409000
  N      27.796000    -23.661000     14.016000
  H      27.333000    -22.786000     13.846000
  C      27.845000    -24.609000     12.908000
  H      27.532000    -25.581000     13.262000
  C      26.914000    -24.133000     11.797000
  H      27.047000    -24.778000     10.897000
  H      27.188000    -23.093000     11.509000
  C      25.417000    -24.168000     12.163000
  H      25.223000    -23.527000     13.052000
  C      24.605000    -23.642000     10.995000
  H      24.781000    -24.266000     10.096000
  H      24.889000    -22.593000     10.759000
  H      23.519000    -23.659000     11.234000
  C      24.964000    -25.573000     12.475000
  H      25.450000    -25.964000     13.394000
  H      25.200000    -26.260000     11.633000
  H      23.864000    -25.599000     12.640000
  C      29.261000    -24.805000     12.388000
  O      29.546000    -25.836000     11.767000
  N      30.148000    -23.851000     12.648000
  H      29.889000    -23.046000     13.179000
  C      31.546000    -23.925000     12.214000
  H      32.020000    -23.018000     12.565000
  C      32.249000    -25.144000     12.826000
  H      31.855000    -26.093000     12.410000
  H      32.053000    -25.139000     13.922000
  C      33.759000    -25.093000     12.644000
  O      34.334000    -24.014000     12.506000
  N      34.401000    -26.246000     12.686000
  H      35.393000    -26.217000     12.568000
  H      33.900000    -27.097000     12.799000
  C      31.627000    -23.927000     10.682000
  O      32.325000    -24.747000     10.066000
  N      30.861000    -23.011000     10.059000
  H      30.295000    -22.377000     10.587000
  C      30.840000    -22.897000      8.599000
  H      31.674000    -23.440000      8.173000
  C      29.536000    -23.434000      7.971000
  H      29.494000    -23.150000      6.894000
  H      28.676000    -22.951000      8.489000
  C      29.409000    -24.951000      8.090000
  H      29.609000    -25.262000      9.142000
  H      30.177000    -25.444000      7.453000
  C      28.004000    -25.430000      7.720000
  H      27.265000    -24.997000      8.435000
  H      27.994000    -26.537000      7.861000
  C      27.617000    -25.070000      6.310000
  H      28.427000    -25.323000      5.592000
  H      27.357000    -23.996000      6.206000
  N      26.404000    -25.880000      5.911000
  H      25.614000    -25.662000      6.570000
  H      26.626000    -26.904000      5.916000
  H      26.110000    -25.573000      4.952000
  C      31.026000    -21.444000      8.202000
  O      30.382000    -20.552000      8.766000
  N      31.931000    -21.217000      7.263000
  H      32.479000    -21.965000      6.876000
  C      32.180000    -19.890000      6.706000
  H      31.878000    -19.139000      7.422000
  C      33.670000    -19.748000      6.370000
  H      33.934000    -20.407000      5.519000
  H      34.222000    -20.121000      7.250000
  C      34.228000    -18.348000      6.135000
  C      33.924000    -17.286000      6.990000
  H      33.242000    -17.438000      7.814000
  C      34.466000    -16.039000      6.791000
  H      34.211000    -15.221000      7.453000
  C      35.366000    -15.837000      5.753000
  O      35.895000    -14.560000      5.625000
  H      36.567000    -14.601000      4.927000
  C      35.139000    -18.121000      5.095000
  H      35.412000    -18.929000      4.432000
  C      35.709000    -16.857000      4.901000
  H      36.395000    -16.692000      4.082000
  C      31.342000    -19.730000      5.445000
  O      31.242000    -20.657000      4.636000
  N      30.727000    -18.551000      5.282000
  H      30.725000    -17.847000      5.998000
  C      29.877000    -18.336000      4.120000
  H      29.112000    -19.103000      4.106000
  C      29.217000    -16.967000      4.192000
  H      29.965000    -16.150000      4.103000
  H      28.708000    -16.853000      5.170000
  H      28.464000    -16.845000      3.383000
  C      30.669000    -18.464000      2.830000
  O      30.116000    -18.840000      1.788000
  N      31.966000    -18.183000      2.878000
  H      32.391000    -17.875000      3.721000
  C      32.797000    -18.253000      1.686000
  H      32.180000    -18.216000      0.797000
  C      33.708000    -17.021000      1.646000
  H      34.339000    -17.037000      0.727000
  H      34.397000    -17.013000      2.514000
  C      32.937000    -15.711000      1.647000
  C      32.521000    -15.129000      2.828000
  H      32.781000    -15.590000      3.771000
  C      31.800000    -13.957000      2.818000
  H      31.495000    -13.502000      3.752000
  C      31.485000    -13.361000      1.636000
  H      30.940000    -12.427000      1.627000
  C      32.602000    -15.100000      0.455000
  H      32.920000    -15.539000     -0.484000
  C      31.888000    -13.929000      0.440000
  H      31.667000    -13.452000     -0.508000
  C      33.584000    -19.561000      1.592000
  O      34.483000    -19.679000      0.751000
  N      33.234000    -20.559000      2.392000
  H      32.486000    -20.448000      3.051000
  C      33.835000    -21.872000      2.239000
  H      34.457000    -21.941000      1.356000
  H      33.020000    -22.579000      2.224000
  C      34.714000    -22.204000      3.427000
  O      35.443000    -21.351000      3.941000
  N      34.669000    -23.474000      3.852000
  H      34.032000    -24.127000      3.457000
  C      35.566000    -23.936000      4.881000
  H      36.501000    -23.391000      4.853000
  H      35.709000    -24.994000      4.724000
  C      34.969000    -23.779000      6.266000
  O      33.802000    -23.396000      6.446000
  N      35.796000    -24.093000      7.266000
  H      36.737000    -24.387000      7.133000
  C      35.381000    -23.921000      8.653000
  H      34.432000    -24.416000      8.802000
  C      36.434000    -24.507000      9.607000
  H      36.541000    -25.595000      9.388000
  H      36.107000    -24.423000     10.667000
  C      37.785000    -23.822000      9.433000
  H      37.717000    -22.746000      9.708000
  H      38.149000    -23.878000      8.387000
  C      38.896000    -24.399000     10.288000
  O      38.812000    -25.586000     10.635000
  O      39.848000    -23.644000     10.620000
  C      35.212000    -22.439000      8.955000
  O      35.709000    -21.570000      8.225000
  N      34.520000    -22.144000     10.046000
  H      34.218000    -22.850000     10.688000
  C      34.463000    -20.750000     10.477000
  H      34.236000    -20.166000      9.604000
  C      33.341000    -20.503000     11.472000
  H      33.534000    -21.045000     12.428000
  H      32.381000    -20.882000     11.059000
  C      33.152000    -19.045000     11.742000
  C      32.785000    -18.211000     10.696000
  H      32.571000    -18.639000      9.726000
  C      32.670000    -16.845000     10.876000
  H      32.377000    -16.205000     10.056000
  C      32.921000    -16.294000     12.145000
  H      32.841000    -15.229000     12.289000
  C      33.449000    -18.512000     12.972000
  H      33.785000    -19.143000     13.784000
  C      33.315000    -17.115000     13.189000
  H      33.550000    -16.701000     14.160000
  C      35.814000    -20.355000     11.069000
  O      36.245000    -20.966000     12.044000
  N      36.539000    -19.385000     10.499000
  C      36.198000    -18.514000      9.362000
  H      35.768000    -17.568000      9.758000
  H      35.497000    -18.987000      8.647000
  C      37.929000    -19.193000     10.929000
  H      38.432000    -20.151000     10.963000
  C      38.518000    -18.260000      9.854000
  H      39.509000    -18.633000      9.526000
  H      38.637000    -17.223000     10.226000
  C      37.539000    -18.291000      8.694000
  H      37.562000    -17.380000      8.065000
  H      37.761000    -19.176000      8.050000
  C      37.955000    -18.563000     12.314000
  O      37.305000    -17.538000     12.556000
  N      38.708000    -19.176000     13.217000
  H      39.198000    -20.027000     12.998000
  C      38.816000    -18.652000     14.586000
  H      37.811000    -18.527000     14.962000
  C      39.512000    -19.663000     15.488000
  H      40.547000    -19.816000     15.104000
  H      38.978000    -20.637000     15.407000
  C      39.559000    -19.240000     16.969000
  H      38.569000    -19.350000     17.440000
  H      39.789000    -18.161000     17.054000
  C      40.681000    -19.976000     17.707000
  H      41.422000    -19.225000     18.072000
  H      41.225000    -20.658000     17.017000
  C      40.153000    -20.762000     18.901000
  H      39.716000    -20.007000     19.566000
  H      40.960000    -21.315000     19.424000
  N      39.078000    -21.721000     18.512000
  H      39.362000    -22.303000     17.705000
  H      38.226000    -21.160000     18.219000
  H      38.789000    -22.309000     19.313000
  C      39.586000    -17.335000     14.600000
  O      40.700000    -17.270000     14.066000
  N      39.048000    -16.277000     15.204000
  C      37.633000    -16.108000     15.597000
  H      37.347000    -16.872000     16.357000
  H      36.980000    -16.213000     14.702000
  C      39.848000    -15.065000     15.402000
  H      40.365000    -14.818000     14.486000
  C      38.823000    -14.001000     15.802000
  H      38.630000    -13.366000     14.904000
  H      39.171000    -13.327000     16.616000
  C      37.575000    -14.717000     16.161000
  H      37.480000    -14.796000     17.266000
  H      36.664000    -14.192000     15.793000
  C      40.892000    -15.251000     16.488000
  O      40.745000    -16.070000     17.398000
  N      41.969000    -14.460000     16.389000
  H      42.138000    -13.828000     15.631000
  C      42.964000    -14.411000     17.459000
  H      43.148000    -15.416000     17.821000
  C      44.272000    -13.808000     16.952000
  H      44.994000    -13.737000     17.798000
  H      44.144000    -12.791000     16.540000
  C      44.962000    -14.695000     15.917000
  O      44.952000    -15.930000     16.091000
  O      45.514000    -14.136000     14.947000
  C      42.489000    -13.589000     18.664000
  O      42.860000    -13.894000     19.809000
  N      41.671000    -12.571000     18.422000
  H      41.429000    -12.329000     17.488000
  C      41.113000    -11.755000     19.497000
  H      40.760000    -12.411000     20.282000
  C      42.151000    -10.775000     20.080000
  H      42.959000    -11.375000     20.554000
  H      41.707000    -10.152000     20.887000
  C      42.797000     -9.842000     19.058000
  C      42.207000     -8.616000     18.719000
  H      41.269000     -8.327000     19.164000
  C      42.835000     -7.758000     17.768000
  H      42.370000     -6.825000     17.489000
  C      44.053000     -8.125000     17.211000
  H      44.541000     -7.476000     16.497000
  C      44.016000    -10.180000     18.483000
  H      44.485000    -11.118000     18.751000
  C      44.650000     -9.330000     17.577000
  H      45.598000     -9.619000     17.146000
  C      39.906000    -10.991000     18.981000
  O      39.693000    -10.846000     17.774000
  N      39.155000    -10.445000     19.924000
  H      39.351000    -10.635000     20.892000
  C      38.036000     -9.552000     19.646000
  H      37.739000     -9.631000     18.612000
  C      36.834000     -9.900000     20.537000
  H      37.195000    -10.071000     21.576000
  C      35.818000     -8.731000     20.568000
  H      35.373000     -8.567000     19.564000
  H      36.251000     -7.780000     20.938000
  H      35.014000     -8.969000     21.291000
  C      36.188000    -11.183000     20.039000
  H      36.912000    -12.024000     20.067000
  H      35.830000    -11.062000     18.993000
  H      35.322000    -11.456000     20.681000
  C      38.496000     -8.126000     19.905000
  O      39.103000     -7.855000     20.948000
  N      38.255000     -7.227000     18.953000
  H      37.788000     -7.507000     18.110000
  C      38.466000     -5.785000     19.143000
  H      38.617000     -5.573000     20.195000
  C      39.674000     -5.307000     18.325000
  H      39.465000     -5.335000     17.235000
  H      40.510000     -6.016000     18.511000
  C      40.163000     -3.945000     18.687000
  C      41.049000     -3.778000     19.739000
  H      41.379000     -4.644000     20.298000
  C      41.511000     -2.520000     20.102000
  H      42.200000     -2.411000     20.929000
  C      41.083000     -1.412000     19.387000
  H      41.435000     -0.426000     19.661000
  C      39.736000     -2.827000     17.983000
  H      39.048000     -2.940000     17.158000
  C      40.203000     -1.560000     18.337000
  H      39.868000     -0.692000     17.783000
  C      37.185000     -5.086000     18.700000
  O      36.866000     -5.060000     17.504000
  N      36.462000     -4.511000     19.649000
  H      36.778000     -4.510000     20.602000
  C      35.083000     -4.123000     19.435000
  H      34.879000     -4.110000     18.374000
  C      34.163000     -5.170000     20.141000
  H      34.517000     -5.267000     21.192000
  H      34.370000     -6.145000     19.647000
  C      32.615000     -4.968000     20.171000
  H      32.351000     -4.077000     20.778000
  H      32.158000     -5.855000     20.659000
  C      31.981000     -4.784000     18.789000
  O      32.628000     -4.295000     17.861000
  N      30.706000     -5.176000     18.637000
  H      30.276000     -5.160000     17.730000
  H      30.211000     -5.545000     19.423000
  C      34.823000     -2.713000     19.923000
  O      35.535000     -2.188000     20.775000
  N      33.788000     -2.056000     19.375000
  H      33.230000     -2.532000     18.690000
  C      33.280000     -0.763000     19.822000
  H      33.923000     -0.341000     20.580000
  C      33.118000      0.238000     18.678000
  H      32.572000     -0.249000     17.835000
  O      34.395000      0.664000     18.221000
  H      34.227000      1.001000     17.320000
  C      32.372000      1.512000     19.101000
  H      32.845000      1.946000     20.006000
  H      31.301000      1.312000     19.326000
  H      32.400000      2.275000     18.295000
  C      31.932000     -1.018000     20.448000
  O      31.151000     -1.791000     19.903000
  N      31.619000     -0.411000     21.613000
  H      32.281000      0.188000     22.078000
  C      30.317000     -0.561000     22.239000
  H      29.700000     -1.219000     21.646000
  C      30.430000     -1.196000     23.647000
  H      30.999000     -0.529000     24.333000
  H      31.050000     -2.111000     23.510000
  C      29.090000     -1.645000     24.305000
  H      29.345000     -2.344000     25.131000
  H      28.457000     -2.206000     23.592000
  C      28.284000     -0.515000     24.954000
  O      28.741000      0.132000     25.895000
  N      27.049000     -0.262000     24.508000
  H      26.488000      0.423000     24.969000
  H      26.681000     -0.802000     23.743000
  C      29.590000      0.766000     22.287000
  O      29.976000      1.706000     22.983000
  N      28.484000      0.855000     21.531000
  H      28.266000      0.106000     20.888000
  C      27.551000      1.964000     21.587000
  H      27.704000      2.487000     22.519000
  C      27.781000      2.984000     20.475000
  H      28.820000      3.344000     20.633000
  C      27.729000      2.365000     19.063000
  H      26.715000      1.976000     18.827000
  H      28.469000      1.544000     18.964000
  H      27.982000      3.126000     18.294000
  C      26.848000      4.195000     20.634000
  H      26.811000      4.485000     21.708000
  H      25.821000      3.906000     20.322000
  C      27.302000      5.413000     19.835000
  H      27.310000      5.202000     18.745000
  H      28.319000      5.750000     20.141000
  H      26.594000      6.238000     20.022000
  C      26.128000      1.440000     21.671000
  O      25.328000      1.890000     22.496000
  N      25.814000      0.405000     20.874000
  H      26.510000      0.040000     20.250000
  C      24.611000     -0.398000     20.927000
  H      23.750000      0.231000     21.109000
  C      24.466000     -1.171000     19.554000
  H      25.386000     -1.769000     19.429000
  H      24.482000     -0.388000     18.772000
  S      22.976000     -2.226000     19.364000
  C      24.744000     -1.397000     22.067000
  O      25.856000     -1.712000     22.491000
  N      23.650000     -1.927000     22.651000
  H      22.714000     -1.820000     22.284000
  C      23.788000     -2.800000     23.811000
  H      24.560000     -2.404000     24.454000
  C      22.495000     -2.885000     24.639000
  H      22.605000     -3.614000     25.473000
  H      21.672000     -3.258000     23.989000
  S      22.063000     -1.257000     25.317000
  H      20.769000     -1.590000     25.427000
  C      24.240000     -4.182000     23.407000
  O      25.102000     -4.789000     24.045000
  N      23.708000     -4.669000     22.276000
  H      22.952000     -4.173000     21.836000
  C      24.108000     -5.914000     21.644000
  H      24.026000     -6.683000     22.400000
  C      23.128000     -6.300000     20.512000
  H      23.532000     -7.102000     19.855000
  H      22.914000     -5.408000     19.877000
  O      21.920000     -6.774000     21.110000
  H      21.187000     -6.697000     20.457000
  C      25.563000     -5.990000     21.199000
  O      26.113000     -7.079000     21.069000
  N      26.272000     -4.846000     21.041000
  H      25.798000     -3.971000     21.125000
  C      27.709000     -4.795000     20.772000
  H      27.867000     -5.240000     19.797000
  C      28.289000     -3.330000     20.777000
  H      29.393000     -3.330000     20.879000
  H      27.868000     -2.817000     21.655000
  C      27.752000     -3.073000     18.248000
  H      27.682000     -4.089000     17.856000
  C      27.954000     -2.575000     19.528000
  N      27.600000     -1.974000     17.435000
  H      27.344000     -2.037000     16.441000
  N      27.926000     -1.191000     19.493000
  C      27.707000     -0.869000     18.220000
  H      27.588000      0.142000     17.824000
  C      28.601000     -5.576000     21.726000
  O      29.525000     -6.268000     21.295000
  N      28.353000     -5.486000     23.052000
  H      27.577000     -4.953000     23.385000
  C      29.115000     -6.247000     24.037000
  H      30.156000     -6.228000     23.752000
  C      29.014000     -5.706000     25.493000
  H      29.440000     -4.678000     25.525000
  H      29.630000     -6.346000     26.162000
  O      27.678000     -5.677000     26.002000
  H      27.373000     -4.743000     25.967000
  C      28.691000     -7.698000     24.032000
  O      29.494000     -8.622000     23.923000
  N      27.376000     -7.949000     24.106000
  H      26.740000     -7.186000     24.206000
  C      26.829000     -9.281000     24.185000
  H      27.294000     -9.743000     25.043000
  C      25.296000     -9.233000     24.355000
  H      24.880000    -10.253000     24.480000
  H      24.830000     -8.782000     23.450000
  C      24.839000     -8.353000     25.608000
  H      23.729000     -8.294000     25.620000
  H      25.210000     -7.316000     25.450000
  C      25.347000     -8.908000     26.922000
  H      26.382000     -9.282000     26.788000
  H      24.725000     -9.762000     27.267000
  C      25.390000     -7.803000     28.020000
  H      24.372000     -7.596000     28.407000
  H      25.822000     -6.869000     27.601000
  N      26.266000     -8.208000     29.172000
  H      27.219000     -8.439000     28.817000
  H      25.820000     -9.053000     29.628000
  H      26.330000     -7.421000     29.853000
  C      27.225000    -10.140000     22.982000
  O      27.516000    -11.332000     23.134000
  N      27.278000     -9.540000     21.791000
  H      26.984000     -8.585000     21.664000
  C      27.665000    -10.279000     20.587000
  H      26.931000    -11.044000     20.392000
  C      27.729000     -9.262000     19.412000
  H      28.449000     -8.445000     19.642000
  H      26.733000     -8.777000     19.359000
  C      28.037000     -9.793000     18.051000
  C      28.856000    -10.833000     17.732000
  H      29.480000    -11.419000     18.382000
  N      28.928000    -10.959000     16.334000
  H      29.530000    -11.528000     15.813000
  C      28.146000    -10.000000     15.763000
  C      27.566000     -9.243000     16.809000
  C      26.719000     -8.183000     16.494000
  H      26.237000     -7.603000     17.270000
  C      26.467000     -7.895000     15.152000
  H      25.787000     -7.088000     14.904000
  C      27.897000     -9.717000     14.429000
  H      28.330000    -10.301000     13.635000
  C      27.050000     -8.644000     14.136000
  H      26.832000     -8.394000     13.109000
  C      29.012000    -10.964000     20.780000
  O      29.140000    -12.189000     20.627000
  N      30.035000    -10.188000     21.129000
  H      29.919000     -9.211000     21.301000
  C      31.379000    -10.758000     21.209000
  H      31.439000    -11.589000     20.530000
  C      32.403000     -9.732000     20.757000
  H      33.420000    -10.114000     20.982000
  H      32.269000     -8.752000     21.260000
  C      32.321000     -9.572000     19.254000
  C      32.874000    -10.522000     18.420000
  H      33.412000    -11.360000     18.841000
  C      32.767000    -10.407000     17.022000
  H      33.226000    -11.155000     16.390000
  C      32.080000     -9.337000     16.479000
  O      31.921000     -9.212000     15.127000
  H      32.576000     -9.861000     14.733000
  C      31.622000     -8.491000     18.698000
  H      31.152000     -7.769000     19.348000
  C      31.492000     -8.376000     17.308000
  H      30.936000     -7.558000     16.874000
  C      31.742000    -11.332000     22.577000
  O      32.736000    -12.066000     22.670000
  N      30.980000    -11.042000     23.629000
  H      30.321000    -10.285000     23.630000
  C      31.173000    -11.803000     24.860000
  H      32.211000    -11.719000     25.160000
  C      30.296000    -11.273000     25.994000
  H      30.274000    -12.016000     26.827000
  H      29.256000    -11.133000     25.623000
  C      30.842000     -9.949000     26.580000
  H      30.939000     -9.178000     25.792000
  H      31.858000    -10.123000     26.996000
  C      29.900000     -9.406000     27.663000
  O      28.745000     -9.071000     27.367000
  N      30.367000     -9.375000     28.926000
  H      31.294000     -9.714000     29.107000
  H      29.852000     -8.866000     29.619000
  C      30.899000    -13.282000     24.612000
  O      31.617000    -14.148000     25.114000
  N      29.867000    -13.581000     23.846000
  H      29.284000    -12.854000     23.482000
  C      29.580000    -14.980000     23.565000
  H      29.606000    -15.529000     24.499000
  C      28.175000    -15.098000     22.968000
  H      28.120000    -14.494000     22.039000
  H      27.439000    -14.666000     23.684000
  C      27.642000    -17.183000     21.500000
  H      27.566000    -16.746000     20.508000
  C      27.786000    -16.517000     22.674000
  N      27.341000    -18.494000     21.814000
  H      26.695000    -19.025000     21.261000
  N      27.599000    -17.448000     23.671000
  H      27.481000    -17.174000     24.651000
  C      27.311000    -18.620000     23.130000
  H      27.123000    -19.532000     23.683000
  C      30.647000    -15.590000     22.666000
  O      31.114000    -16.715000     22.909000
  N      31.056000    -14.843000     21.642000
  H      30.692000    -13.926000     21.497000
  C      32.102000    -15.274000     20.724000
  H      31.809000    -16.206000     20.263000
  C      32.299000    -14.199000     19.632000
  H      32.460000    -13.224000     20.139000
  C      33.568000    -14.470000     18.815000
  H      33.553000    -15.499000     18.394000
  H      34.492000    -14.353000     19.420000
  H      33.639000    -13.755000     17.966000
  C      31.072000    -14.106000     18.723000
  H      30.142000    -13.937000     19.298000
  H      30.959000    -15.048000     18.143000
  H      31.197000    -13.269000     18.001000
  C      33.402000    -15.548000     21.471000
  O      34.070000    -16.570000     21.245000
  N      33.805000    -14.619000     22.343000
  H      33.318000    -13.756000     22.514000
  C      35.109000    -14.764000     22.991000
  H      35.853000    -14.965000     22.232000
  C      35.493000    -13.472000     23.715000
  H      34.752000    -13.214000     24.502000
  H      35.523000    -12.624000     22.999000
  H      36.493000    -13.553000     24.194000
  C      35.128000    -15.938000     23.956000
  O      36.162000    -16.602000     24.104000
  N      34.000000    -16.210000     24.616000
  H      33.212000    -15.598000     24.557000
  C      33.901000    -17.391000     25.467000
  H      34.762000    -17.412000     26.123000
  C      32.634000    -17.299000     26.313000
  H      31.763000    -17.129000     25.654000
  H      32.749000    -16.336000     26.878000
  C      32.492000    -18.387000     27.345000
  H      32.057000    -17.943000     28.274000
  H      33.491000    -18.795000     27.623000
  C      31.567000    -19.497000     26.873000
  H      31.478000    -20.232000     27.707000
  H      31.999000    -20.035000     26.000000
  C      30.198000    -18.946000     26.512000
  H      30.193000    -18.394000     25.549000
  H      29.850000    -18.270000     27.322000
  N      29.190000    -20.048000     26.367000
  H      29.360000    -20.768000     27.091000
  H      29.275000    -20.505000     25.418000
  H      28.233000    -19.660000     26.540000
  C      33.928000    -18.680000     24.641000
  O      34.594000    -19.645000     25.021000
  N      33.222000    -18.716000     23.502000
  H      32.682000    -17.934000     23.186000
  C      33.189000    -19.943000     22.696000
  H      33.013000    -20.792000     23.343000
  C      32.067000    -19.875000     21.654000
  H      32.180000    -20.705000     20.915000
  H      32.184000    -18.923000     21.083000
  C      30.678000    -19.937000     22.247000
  H      29.939000    -19.787000     21.434000
  H      30.530000    -19.145000     23.008000
  C      30.367000    -21.288000     22.889000
  O      30.790000    -22.316000     22.338000
  O      29.705000    -21.313000     23.937000
  C      34.514000    -20.214000     21.985000
  O      34.842000    -21.381000     21.704000
  N      35.248000    -19.161000     21.621000
  H      34.879000    -18.231000     21.696000
  C      36.532000    -19.295000     20.948000
  H      36.567000    -20.236000     20.417000
  C      36.700000    -18.160000     19.908000
  H      37.716000    -18.184000     19.455000
  H      36.600000    -17.191000     20.449000
  C      35.647000    -18.161000     18.776000
  H      35.660000    -17.165000     18.284000
  H      34.625000    -18.323000     19.169000
  C      35.890000    -19.197000     17.667000
  O      36.479000    -20.278000     17.925000
  O      35.474000    -18.909000     16.519000
  C      37.706000    -19.283000     21.918000
  O      38.822000    -19.648000     21.519000
  N      37.477000    -18.896000     23.181000
  H      36.572000    -18.560000     23.439000
  C      38.515000    -18.824000     24.219000
  H      38.060000    -18.360000     25.082000
  C      39.031000    -20.216000     24.608000
  H      39.774000    -20.102000     25.432000
  H      39.577000    -20.655000     23.741000
  C      37.946000    -21.188000     25.046000
  H      37.196000    -21.320000     24.232000
  H      37.416000    -20.735000     25.912000
  C      38.555000    -22.561000     25.400000
  H      39.354000    -22.384000     26.160000
  H      39.084000    -23.010000     24.542000
  C      37.539000    -23.522000     25.998000
  H      38.003000    -24.508000     26.216000
  H      36.752000    -23.656000     25.247000
  N      36.916000    -23.014000     27.268000
  H      37.623000    -22.939000     28.022000
  H      36.153000    -23.670000     27.536000
  H      36.497000    -22.083000     27.066000
  C      39.660000    -17.905000     23.775000
  O      40.827000    -18.301000     23.687000
  N      39.298000    -16.656000     23.503000
  H      38.353000    -16.354000     23.631000
  C      40.241000    -15.658000     22.990000
  H      41.238000    -16.035000     23.144000
  C      40.044000    -15.390000     21.472000
  H      40.723000    -14.566000     21.152000
  C      40.427000    -16.611000     20.617000
  H      39.761000    -17.467000     20.839000
  H      41.474000    -16.916000     20.827000
  H      40.346000    -16.385000     19.548000
  C      38.608000    -14.934000     21.192000
  H      38.368000    -14.033000     21.805000
  H      37.901000    -15.736000     21.500000
  C      38.357000    -14.589000     19.755000
  H      38.451000    -15.490000     19.109000
  H      39.083000    -13.831000     19.392000
  H      37.329000    -14.188000     19.621000
  C      40.075000    -14.358000     23.767000
  O      39.018000    -14.089000     24.369000
  N      41.119000    -13.533000     23.789000
  C      42.479000    -13.806000     23.282000
  H      42.482000    -13.639000     22.183000
  H      42.825000    -14.839000     23.511000
  C      41.030000    -12.237000     24.480000
  H      40.702000    -12.406000     25.496000
  C      42.449000    -11.661000     24.363000
  H      42.766000    -11.189000     25.319000
  H      42.520000    -10.891000     23.559000
  C      43.314000    -12.798000     23.965000
  H      44.178000    -12.481000     23.337000
  H      43.731000    -13.263000     24.893000
  C      40.045000    -11.316000     23.796000
  O      39.830000    -11.381000     22.574000
  N      39.530000    -10.351000     24.575000
  H      39.770000    -10.292000     25.547000
  C      38.507000     -9.452000     24.060000
  H      38.624000     -9.351000     22.991000
  C      37.090000     -9.972000     24.374000
  H      36.970000    -10.940000     23.836000
  H      36.316000     -9.279000     23.979000
  C      36.840000    -10.241000     25.888000
  H      36.842000     -9.288000     26.451000
  H      37.639000    -10.891000     26.300000
  C      35.509000    -10.941000     26.184000
  O      34.485000    -10.672000     25.526000
  O      35.507000    -11.804000     27.075000
  C      38.687000     -8.050000     24.632000
  O      38.937000     -7.877000     25.829000
  N      38.572000     -7.046000     23.767000
  H      38.446000     -7.210000     22.787000
  C      38.672000     -5.665000     24.187000
  H      38.584000     -5.587000     25.262000
  C      40.002000     -5.051000     23.733000
  H      40.142000     -5.164000     22.636000
  H      40.802000     -5.610000     24.246000
  C      40.151000     -3.593000     24.112000
  C      40.690000     -3.224000     25.330000
  H      41.006000     -3.982000     26.035000
  C      40.810000     -1.873000     25.657000
  H      41.206000     -1.582000     26.620000
  C      40.396000     -0.906000     24.762000
  H      40.443000      0.135000     25.052000
  C      39.743000     -2.610000     23.220000
  H      39.315000     -2.887000     22.267000
  C      39.866000     -1.249000     23.554000
  H      39.521000     -0.488000     22.868000
  C      37.504000     -4.886000     23.594000
  O      37.127000     -5.114000     22.440000
  N      36.952000     -3.954000     24.389000
  H      37.259000     -3.829000     25.337000
  C      35.785000     -3.168000     24.007000
  H      35.575000     -3.308000     22.957000
  C      34.552000     -3.534000     24.828000
  H      33.679000     -2.897000     24.558000
  H      34.767000     -3.370000     25.911000
  C      34.166000     -4.984000     24.636000
  C      34.734000     -5.979000     25.419000
  H      35.440000     -5.703000     26.191000
  C      34.420000     -7.310000     25.208000
  H      34.869000     -8.078000     25.823000
  C      33.539000     -7.641000     24.227000
  O      33.264000     -8.975000     24.036000
  H      33.785000     -9.539000     24.660000
  C      33.210000     -5.326000     23.666000
  H      32.741000     -4.554000     23.075000
  C      32.897000     -6.672000     23.451000
  H      32.176000     -6.968000     22.705000
  C      36.100000     -1.700000     24.226000
  O      36.557000     -1.325000     25.308000
  N      35.822000     -0.900000     23.203000
  H      35.540000     -1.292000     22.325000
  C      35.970000      0.554000     23.263000
  H      36.621000      0.819000     24.088000
  C      36.565000      1.053000     21.952000
  H      35.900000      0.739000     21.116000
  H      37.547000      0.554000     21.791000
  C      36.767000      2.573000     21.852000
  H      35.818000      3.081000     22.150000
  C      37.859000      3.061000     22.823000
  H      38.830000      2.574000     22.595000
  H      37.577000      2.817000     23.869000
  H      37.989000      4.161000     22.747000
  C      37.062000      3.042000     20.407000
  H      36.212000      2.783000     19.740000
  H      37.973000      2.538000     20.024000
  H      37.215000      4.141000     20.384000
  C      34.607000      1.173000     23.529000
  O      33.725000      1.113000     22.677000
  N      34.449000      1.797000     24.707000
  H      35.159000      1.787000     25.423000
  C      33.190000      2.432000     25.066000
  H      32.357000      1.882000     24.648000
  C      33.066000      2.453000     26.592000
  H      33.979000      2.897000     27.040000
  H      32.990000      1.412000     26.959000
  C      31.867000      3.240000     27.096000
  O      30.999000      3.588000     26.265000
  O      31.821000      3.495000     28.350000
  C      33.191000      3.836000     24.475000
  O      33.928000      4.699000     24.965000
  N      32.399000      4.070000     23.419000
  H      31.823000      3.346000     23.047000
  C      32.361000      5.397000     22.786000
  H      33.220000      5.974000     23.100000
  C      32.430000      5.312000     21.246000
  H      32.454000      6.344000     20.820000
  C      33.698000      4.604000     20.821000
  H      33.710000      3.552000     21.181000
  H      34.593000      5.119000     21.232000
  H      33.777000      4.584000     19.714000
  C      31.182000      4.591000     20.688000
  H      30.255000      5.139000     20.952000
  H      31.115000      3.556000     21.082000
  H      31.231000      4.533000     19.579000
  C      31.140000      6.204000     23.217000
  O      30.878000      7.268000     22.641000
  N      30.430000      5.765000     24.266000
  H      30.749000      4.970000     24.800000
  C      29.212000      6.417000     24.729000
  H      28.768000      5.733000     25.435000
  H      28.559000      6.590000     23.915000
  C      29.469000      7.681000     25.534000
  O      29.303000      7.711000     26.763000
  N      29.870000      8.744000     24.846000
  H      30.105000      8.627000     23.881000
  C      30.161000     10.013000     25.500000
  H      30.028000      9.927000     26.571000
  C      31.625000     10.451000     25.278000
  H      31.740000     11.431000     25.775000
  C      32.599000      9.470000     25.962000
  H      32.532000      8.460000     25.504000
  H      32.355000      9.378000     27.042000
  H      33.644000      9.832000     25.868000
  C      31.972000     10.577000     23.752000
  H      31.282000     11.283000     23.246000
  H      31.910000      9.587000     23.258000
  H      33.010000     10.955000     23.639000
  C      29.194000     11.105000     25.054000
  O      29.411000     12.279000     25.362000
  N      28.105000     10.747000     24.378000
  H      27.967000      9.794000     24.113000
  C      27.106000     11.737000     24.004000
  H      27.071000     12.526000     24.744000
  H      26.172000     11.213000     23.930000
  C      27.390000     12.371000     22.650000
  O      28.374000     12.046000     21.973000
  N      26.520000     13.296000     22.245000
  C      25.309000     13.731000     22.949000
  H      25.593000     14.486000     23.719000
  H      24.751000     12.892000     23.415000
  C      26.629000     13.905000     20.903000
  H      26.502000     13.120000     20.172000
  C      25.501000     14.948000     20.902000
  H      25.094000     15.117000     19.887000
  H      25.853000     15.924000     21.320000
  C      24.493000     14.401000     21.846000
  H      23.825000     15.193000     22.259000
  H      23.863000     13.641000     21.332000
  C      27.975000     14.577000     20.669000
  O      28.492000     15.285000     21.535000
  N      28.504000     14.399000     19.456000
  H      28.035000     13.822000     18.783000
  C      29.724000     15.084000     19.042000
  H      30.537000     14.721000     19.651000
  C      29.999000     14.798000     17.562000
  H      29.198000     15.233000     16.922000
  H      29.986000     13.702000     17.397000
  C      31.348000     15.306000     17.086000
  C      32.518000     14.738000     17.564000
  H      32.469000     13.934000     18.283000
  C      33.768000     15.197000     17.133000
  H      34.667000     14.737000     17.520000
  C      33.833000     16.203000     16.205000
  O      35.053000     16.664000     15.769000
  H      35.743000     16.299000     16.375000
  C      31.444000     16.324000     16.149000
  H      30.542000     16.783000     15.765000
  C      32.678000     16.785000     15.710000
  H      32.742000     17.588000     14.989000
  C      29.626000     16.593000     19.264000
  O      30.609000     17.237000     19.652000
  N      28.447000     17.168000     19.014000
  H      27.684000     16.643000     18.636000
  C      28.253000     18.608000     19.135000
  H      28.999000     19.109000     18.532000
  C      26.854000     18.994000     18.654000
  H      26.738000     18.706000     17.586000
  H      26.772000     20.106000     18.709000
  C      25.751000     18.360000     19.491000
  H      26.042000     18.226000     20.553000
  H      25.473000     17.356000     19.127000
  C      24.498000     19.233000     19.584000
  H      24.783000     20.261000     19.912000
  H      23.848000     18.814000     20.390000
  N      23.819000     19.317000     18.302000
  H      24.347000     19.631000     17.524000
  C      22.543000     19.009000     18.073000
  N      21.752000     18.583000     19.041000
  H      22.123000     18.404000     19.946000
  H      20.808000     18.332000     18.829000
  N      22.058000     19.162000     16.848000
  H      22.599000     19.601000     16.147000
  H      21.063000     19.033000     16.741000
  C      28.434000     19.099000     20.563000
  O      28.660000     20.300000     20.766000
  N      28.335000     18.204000     21.548000
  H      28.158000     17.241000     21.358000
  C      28.470000     18.557000     22.962000
  H      28.424000     19.634000     23.073000
  C      27.344000     17.941000     23.781000
  H      27.433000     18.223000     24.848000
  H      27.370000     16.832000     23.698000
  C      25.975000     18.403000     23.336000
  O      25.833000     19.519000     22.789000
  O      25.028000     17.637000     23.557000
  C      29.797000     18.115000     23.556000
  O      29.930000     18.101000     24.789000
  N      30.750000     17.695000     22.719000
  H      30.626000     17.759000     21.729000
  C      31.980000     17.073000     23.205000
  H      31.698000     16.172000     23.729000
  C      32.896000     16.743000     22.029000
  H      33.290000     17.700000     21.605000
  H      32.289000     16.306000     21.210000
  C      34.052000     15.859000     22.388000
  H      34.685000     16.299000     23.188000
  H      34.713000     15.772000     21.493000
  S      33.481000     14.207000     22.849000
  C      32.482000     13.754000     21.450000
  H      32.991000     14.017000     20.499000
  H      31.501000     14.273000     21.490000
  H      32.281000     12.662000     21.446000
  C      32.723000     17.977000     24.180000
  O      32.754000     19.203000     24.027000
  N      33.302000     17.362000     25.214000
  H      33.264000     16.377000     25.331000
  C      34.168000     18.060000     26.148000
  H      34.255000     19.106000     25.887000
  C      33.658000     17.927000     27.586000
  H      34.273000     18.554000     28.273000
  O      33.762000     16.549000     27.974000
  H      33.401000     16.462000     28.877000
  C      32.200000     18.351000     27.684000
  H      31.537000     17.690000     27.087000
  H      32.072000     19.391000     27.315000
  H      31.859000     18.304000     28.740000
  C      35.553000     17.440000     26.074000
  O      35.714000     16.319000     25.573000
  N      36.539000     18.137000     26.678000
  H      36.437000     19.049000     27.066000
  C      37.880000     17.563000     26.744000
  H      38.206000     17.341000     25.737000
  C      38.869000     18.525000     27.411000
  H      39.874000     18.056000     27.486000
  H      38.536000     18.787000     28.437000
  C      39.072000     19.843000     26.640000
  O      39.105000     19.846000     25.393000
  O      39.238000     20.880000     27.319000
  C      37.869000     16.238000     27.507000
  O      38.555000     15.286000     27.118000
  N      37.105000     16.170000     28.609000
  H      36.612000     16.974000     28.949000
  C      37.092000     14.958000     29.424000
  H      38.116000     14.694000     29.659000
  C      36.325000     15.219000     30.722000
  H      35.294000     15.558000     30.502000
  H      36.832000     16.016000     31.306000
  H      36.271000     14.302000     31.348000
  C      36.482000     13.787000     28.671000
  O      36.908000     12.634000     28.843000
  N      35.415000     14.040000     27.914000
  H      35.022000     14.960000     27.842000
  C      34.811000     12.963000     27.144000
  H      34.577000     12.142000     27.810000
  C      33.516000     13.447000     26.484000
  H      33.194000     12.750000     25.691000
  H      33.757000     14.407000     25.968000
  C      32.400000     13.730000     27.492000
  H      32.762000     14.314000     28.358000
  H      32.042000     12.753000     27.888000
  C      31.186000     14.461000     26.832000
  H      30.855000     13.903000     25.943000
  H      31.506000     15.479000     26.517000
  N      30.126000     14.579000     27.814000
  H      30.217000     14.041000     28.671000
  C      28.960000     15.179000     27.627000
  N      28.678000     15.734000     26.462000
  H      29.252000     15.534000     25.662000
  H      27.823000     16.240000     26.378000
  N      28.074000     15.223000     28.632000
  H      28.333000     14.769000     29.495000
  H      27.245000     15.760000     28.511000
  C      35.789000     12.425000     26.096000
  O      35.920000     11.201000     25.933000
  N      36.493000     13.326000     25.394000
  H      36.373000     14.312000     25.538000
  C      37.486000     12.884000     24.411000
  H      37.013000     12.163000     23.759000
  C      37.954000     14.083000     23.577000
  H      38.340000     14.866000     24.272000
  H      37.051000     14.515000     23.086000
  C      39.009000     13.845000     22.493000
  H      39.957000     13.526000     22.992000
  C      38.587000     12.744000     21.551000
  H      37.619000     12.998000     21.067000
  H      38.476000     11.773000     22.078000
  H      39.345000     12.614000     20.747000
  C      39.295000     15.148000     21.741000
  H      39.612000     15.946000     22.444000
  H      38.379000     15.495000     21.215000
  H      40.089000     14.998000     20.981000
  C      38.649000     12.167000     25.098000
  O      39.170000     11.172000     24.569000
  N      39.023000     12.615000     26.308000
  H      38.672000     13.476000     26.691000
  C      40.047000     11.921000     27.086000
  H      40.970000     11.907000     26.523000
  C      40.254000     12.568000     28.453000
  H      40.851000     11.908000     29.122000
  H      39.282000     12.750000     28.949000
  C      41.000000     13.881000     28.425000
  O      41.569000     14.299000     27.396000
  O      41.011000     14.505000     29.502000
  C      39.658000     10.473000     27.348000
  O      40.506000      9.575000     27.314000
  N      38.397000     10.244000     27.716000
  H      37.744000     10.999000     27.808000
  C      37.954000      8.897000     28.053000
  H      38.577000      8.527000     28.855000
  C      36.496000      8.936000     28.500000
  H      35.882000      9.439000     27.719000
  H      36.414000      9.556000     29.417000
  C      35.891000      7.594000     28.784000
  C      36.508000      6.686000     29.647000
  H      37.448000      6.946000     30.106000
  C      35.909000      5.450000     29.937000
  H      36.386000      4.733000     30.587000
  C      34.692000      5.141000     29.347000
  O      34.101000      3.928000     29.603000
  H      33.280000      3.850000     29.066000
  C      34.664000      7.246000     28.233000
  H      34.157000      7.940000     27.580000
  C      34.072000      6.033000     28.503000
  H      33.116000      5.791000     28.053000
  C      38.148000      7.967000     26.869000
  O      38.704000      6.876000     27.018000
  N      37.764000      8.414000     25.667000
  H      37.329000      9.309000     25.570000
  C      37.908000      7.568000     24.478000
  H      37.535000      6.579000     24.712000
  C      37.070000      8.122000     23.304000
  H      37.415000      9.149000     23.048000
  C      37.232000      7.199000     22.057000
  H      36.909000      6.166000     22.306000
  H      38.280000      7.168000     21.698000
  H      36.593000      7.572000     21.229000
  C      35.575000      8.179000     23.694000
  H      35.400000      8.912000     24.510000
  H      35.228000      7.181000     24.042000
  H      34.952000      8.476000     22.827000
  C      39.383000      7.405000     24.104000
  O      39.844000      6.289000     23.816000
  N      40.152000      8.502000     24.115000
  H      39.780000      9.405000     24.354000
  C      41.566000      8.419000     23.748000
  H      41.635000      7.948000     22.776000
  C      42.178000      9.826000     23.661000
  H      42.100000     10.346000     24.641000
  H      41.622000     10.431000     22.912000
  H      43.246000      9.787000     23.359000
  C      42.351000      7.542000     24.720000
  O      43.187000      6.730000     24.297000
  N      42.103000      7.691000     26.029000
  H      41.453000      8.378000     26.376000
  C      42.817000      6.867000     27.001000
  H      43.879000      6.937000     26.801000
  C      42.537000      7.357000     28.420000
  H      42.991000      6.659000     29.156000
  H      41.438000      7.396000     28.589000
  C      43.142000      8.719000     28.673000
  O      44.029000      9.164000     27.936000
  N      42.683000      9.382000     29.719000
  H      43.057000     10.294000     29.859000
  H      41.830000      9.101000     30.150000
  C      42.458000      5.400000     26.849000
  O      43.340000      4.530000     26.977000
  N      41.178000      5.087000     26.559000
  H      40.449000      5.772000     26.486000
  C      40.834000      3.692000     26.262000
  H      41.129000      3.064000     27.093000
  C      39.341000      3.539000     26.019000
  H      39.152000      2.514000     25.607000
  H      39.042000      4.272000     25.231000
  C      38.409000      3.704000     27.222000
  H      38.538000      4.664000     27.749000
  H      38.607000      2.894000     27.959000
  C      36.995000      3.524000     26.727000
  O      36.574000      2.398000     26.420000
  N      36.278000      4.624000     26.564000
  H      35.359000      4.535000     26.164000
  H      36.623000      5.498000     26.891000
  C      41.569000      3.178000     25.023000
  O      41.960000      2.015000     24.968000
  N      41.744000      4.016000     23.998000
  H      41.338000      4.933000     23.982000
  C      42.470000      3.537000     22.817000
  H      42.016000      2.615000     22.486000
  C      42.441000      4.576000     21.688000
  H      43.206000      4.357000     20.909000
  H      42.675000      5.570000     22.127000
  C      41.078000      4.643000     21.007000
  H      40.263000      4.654000     21.767000
  C      40.981000      5.931000     20.165000
  H      41.753000      5.936000     19.367000
  H      41.138000      6.817000     20.814000
  H      39.980000      6.010000     19.691000
  C      40.941000      3.399000     20.110000
  H      40.983000      2.460000     20.697000
  H      41.748000      3.384000     19.349000
  H      39.970000      3.418000     19.578000
  C      43.913000      3.191000     23.157000
  O      44.462000      2.224000     22.617000
  N      44.542000      3.951000     24.061000
  H      44.070000      4.734000     24.470000
  C      45.874000      3.553000     24.520000
  H      46.514000      3.434000     23.655000
  C      46.484000      4.599000     25.456000
  H      47.380000      4.191000     25.976000
  H      45.747000      4.878000     26.240000
  C      46.351000      7.049000     24.629000
  H      45.425000      7.415000     25.064000
  C      46.926000      5.832000     24.738000
  N      47.156000      7.805000     23.811000
  H      46.976000      8.772000     23.540000
  N      48.069000      5.871000     23.960000
  H      48.787000      5.154000     23.882000
  C      48.185000      7.071000     23.420000
  H      49.047000      7.455000     22.881000
  C      45.841000      2.198000     25.213000
  O      46.758000      1.389000     25.026000
  N      44.796000      1.928000     26.014000
  H      44.105000      2.605000     26.268000
  C      44.625000      0.580000     26.566000
  H      45.511000      0.322000     27.132000
  C      43.391000      0.487000     27.467000
  H      43.215000     -0.566000     27.781000
  H      42.477000      0.835000     26.951000
  C      43.520000      1.282000     28.761000
  O      44.593000      1.839000     29.073000
  O      42.513000      1.324000     29.490000
  C      44.479000     -0.444000     25.455000
  O      44.941000     -1.589000     25.592000
  N      43.781000     -0.066000     24.376000
  H      43.300000      0.816000     24.382000
  C      43.600000     -0.969000     23.239000
  H      42.980000     -0.454000     22.521000
  H      43.150000     -1.886000     23.592000
  C      44.895000     -1.321000     22.536000
  O      45.060000     -2.452000     22.055000
  N      45.828000     -0.382000     22.469000
  H      45.634000      0.545000     22.794000
  C      47.132000     -0.670000     21.863000
  H      46.988000     -1.078000     20.872000
  C      47.965000      0.619000     21.763000
  H      47.947000      1.125000     22.759000
  C      49.419000      0.297000     21.447000
  H      49.478000     -0.359000     20.553000
  H      49.930000     -0.226000     22.285000
  H      50.002000      1.214000     21.230000
  C      47.324000      1.581000     20.762000
  H      46.252000      1.722000     21.013000
  H      47.363000      1.120000     19.749000
  C      47.978000      2.960000     20.711000
  H      49.008000      2.892000     20.301000
  H      48.021000      3.413000     21.723000
  H      47.396000      3.634000     20.045000
  C      47.840000     -1.728000     22.690000
  O      48.315000     -2.746000     22.174000
  N      47.875000     -1.521000     24.004000
  H      47.444000     -0.721000     24.413000
  C      48.513000     -2.487000     24.881000
  H      49.538000     -2.624000     24.553000
  C      48.497000     -1.952000     26.321000
  H      47.456000     -1.795000     26.678000
  H      49.038000     -0.986000     26.376000
  H      49.001000     -2.667000     27.008000
  C      47.818000     -3.839000     24.777000
  O      48.475000     -4.891000     24.798000
  N      46.486000     -3.828000     24.625000
  H      45.970000     -2.971000     24.654000
  C      45.732000     -5.072000     24.508000
  H      45.970000     -5.705000     25.353000
  C      44.225000     -4.777000     24.501000
  H      44.001000     -3.955000     23.790000
  H      43.905000     -4.433000     25.510000
  C      43.387000     -5.962000     24.100000
  C      43.086000     -6.185000     22.763000
  H      43.428000     -5.479000     22.023000
  C      42.325000     -7.267000     22.372000
  H      42.080000     -7.423000     21.331000
  C      41.870000     -8.157000     23.337000
  H      41.267000     -8.994000     23.024000
  C      42.921000     -6.855000     25.047000
  H      43.143000     -6.692000     26.093000
  C      42.163000     -7.942000     24.669000
  H      41.792000     -8.627000     25.421000
  C      46.132000     -5.838000     23.253000
  O      46.381000     -7.054000     23.307000
  N      46.188000     -5.151000     22.107000
  H      45.991000     -4.169000     22.042000
  C      46.427000     -5.924000     20.885000
  H      45.810000     -6.813000     20.910000
  C      46.030000     -5.155000     19.601000
  H      46.196000     -5.845000     18.742000
  C      44.528000     -4.879000     19.579000
  H      44.248000     -4.158000     20.375000
  H      43.952000     -5.818000     19.726000
  H      44.231000     -4.437000     18.603000
  C      46.859000     -3.900000     19.369000
  H      47.947000     -4.106000     19.372000
  H      46.653000     -3.150000     20.159000
  H      46.601000     -3.440000     18.390000
  C      47.868000     -6.405000     20.836000
  O      48.154000     -7.442000     20.206000
  N      48.799000     -5.678000     21.475000
  H      48.591000     -4.788000     21.889000
  C      50.169000     -6.174000     21.583000
  H      50.551000     -6.396000     20.595000
  C      51.079000     -5.148000     22.242000
  H      52.055000     -5.632000     22.498000
  H      50.626000     -4.783000     23.191000
  C      51.410000     -3.950000     21.342000
  H      50.488000     -3.378000     21.114000
  H      51.832000     -4.325000     20.385000
  C      52.397000     -3.005000     21.974000
  O      52.103000     -2.497000     23.083000
  O      53.472000     -2.785000     21.374000
  C      50.209000     -7.464000     22.381000
  O      50.872000     -8.435000     21.991000
  N      49.535000     -7.469000     23.534000
  H      49.041000     -6.654000     23.840000
  C      49.526000     -8.651000     24.387000
  H      50.550000     -8.947000     24.573000
  C      48.835000     -8.303000     25.712000
  H      47.793000     -7.968000     25.494000
  H      49.367000     -7.429000     26.152000
  C      48.807000     -9.454000     26.709000
  H      49.842000     -9.787000     26.941000
  H      48.297000    -10.331000     26.240000
  C      48.013000     -9.079000     27.956000
  H      47.177000     -9.809000     28.078000
  H      47.543000     -8.077000     27.837000
  C      48.872000     -9.126000     29.219000
  H      49.342000    -10.128000     29.327000
  H      48.243000     -8.931000     30.115000
  N      49.974000     -8.102000     29.213000
  H      49.560000     -7.148000     29.168000
  H      50.553000     -8.233000     28.358000
  H      50.569000     -8.187000     30.059000
  C      48.837000     -9.826000     23.699000
  O      49.333000    -10.966000     23.728000
  N      47.665000     -9.576000     23.118000
  H      47.260000     -8.656000     23.134000
  C      46.884000    -10.635000     22.491000
  H      46.750000    -11.433000     23.210000
  C      45.513000    -10.077000     22.094000
  H      45.618000     -9.256000     21.352000
  H      44.992000     -9.667000     22.986000
  H      44.877000    -10.873000     21.652000
  C      47.599000    -11.249000     21.284000
  O      47.477000    -12.461000     21.044000
  N      48.348000    -10.439000     20.530000
  H      48.420000     -9.471000     20.766000
  C      49.012000    -10.872000     19.305000
  H      48.478000    -11.717000     18.892000
  C      49.002000     -9.730000     18.273000
  H      47.991000     -9.269000     18.216000
  H      49.249000    -10.160000     17.278000
  O      49.987000     -8.757000     18.588000
  H      49.566000     -8.159000     19.233000
  C      50.454000    -11.309000     19.512000
  O      50.994000    -12.046000     18.673000
  N      51.101000    -10.862000     20.578000
  H      50.671000    -10.248000     21.243000
  C      52.515000    -11.114000     20.721000
  H      52.722000    -12.155000     20.514000
  H      52.774000    -10.843000     21.733000
  C      53.409000    -10.289000     19.824000
  O      54.611000    -10.571000     19.745000
  N      52.868000     -9.292000     19.139000
  H      51.887000     -9.100000     19.204000
  C      53.654000     -8.434000     18.263000
  H      54.645000     -8.843000     18.127000
  C      52.989000     -8.293000     16.893000
  H      53.554000     -7.535000     16.296000
  H      51.955000     -7.898000     17.031000
  C      52.932000     -9.560000     16.077000
  H      52.222000    -10.272000     16.562000
  H      53.935000    -10.044000     16.050000
  C      52.479000     -9.242000     14.664000
  H      53.274000     -8.629000     14.172000
  H      51.554000     -8.621000     14.709000
  N      52.220000    -10.437000     13.840000
  H      52.270000    -11.345000     14.238000
  C      51.863000    -10.354000     12.557000
  N      51.736000     -9.149000     11.999000
  H      51.844000     -8.301000     12.514000
  H      51.524000     -9.118000     10.997000
  N      51.621000    -11.452000     11.837000
  H      51.762000    -12.378000     12.167000
  H      51.544000    -11.321000     10.829000
  C      53.822000     -7.049000     18.873000
  O      53.011000     -6.605000     19.694000
  N      54.869000     -6.352000     18.430000
  H      55.503000     -6.751000     17.763000
  C      55.086000     -4.974000     18.843000
  H      54.683000     -4.831000     19.840000
  C      56.576000     -4.641000     18.890000
  H      57.023000     -4.833000     17.887000
  H      57.073000     -5.322000     19.618000
  C      56.804000     -3.187000     19.296000
  H      56.391000     -3.022000     20.320000
  H      56.241000     -2.529000     18.603000
  C      58.264000     -2.792000     19.237000
  H      58.697000     -3.103000     18.259000
  H      58.826000     -3.328000     20.036000
  C      58.433000     -1.279000     19.415000
  H      59.509000     -1.005000     19.363000
  H      58.032000     -0.968000     20.405000
  N      57.710000     -0.488000     18.369000
  H      56.684000     -0.694000     18.410000
  H      58.043000     -0.742000     17.417000
  H      57.839000      0.531000     18.519000
  C      54.362000     -4.008000     17.913000
  O      54.560000     -4.021000     16.689000
  N      53.572000     -3.127000     18.516000
  H      53.464000     -3.135000     19.522000
  C      52.826000     -2.110000     17.788000
  H      52.253000     -2.591000     17.005000
  C      51.903000     -1.432000     18.796000
  H      52.482000     -0.964000     19.621000
  H      51.279000     -2.222000     19.270000
  C      50.965000     -0.418000     18.239000
  C      49.693000     -0.798000     17.825000
  H      49.408000     -1.842000     17.863000
  C      48.789000      0.134000     17.381000
  H      47.791000     -0.149000     17.101000
  C      49.142000      1.483000     17.362000
  H      48.405000      2.218000     17.088000
  C      51.310000      0.911000     18.231000
  H      52.293000      1.219000     18.552000
  C      50.405000      1.880000     17.794000
  H      50.690000      2.924000     17.786000
  C      53.766000     -1.101000     17.148000
  O      54.716000     -0.623000     17.786000
  N      53.510000     -0.774000     15.883000
  H      52.774000     -1.210000     15.354000
  C      54.380000      0.116000     15.134000
  H      55.274000      0.339000     15.701000
  C      54.813000     -0.519000     13.815000
  H      53.933000     -0.691000     13.158000
  H      55.278000     -1.510000     14.012000
  C      55.808000      0.323000     13.094000
  O      56.981000      0.355000     13.529000
  O      55.419000      0.993000     12.120000
  C      53.666000      1.438000     14.877000
  O      52.645000      1.468000     14.183000
  N      54.212000      2.528000     15.439000
  H      55.060000      2.502000     15.953000
  C      53.581000      3.839000     15.300000
  H      52.576000      3.780000     15.698000
  C      54.402000      4.890000     16.064000
  H      54.107000      5.921000     15.767000
  H      55.484000      4.767000     15.850000
  C      54.188000      4.817000     17.569000
  O      53.185000      4.236000     17.996000
  O      55.014000      5.350000     18.340000
  C      53.425000      4.246000     13.837000
  O      52.413000      4.848000     13.455000
  N      54.404000      3.929000     12.992000
  H      55.219000      3.408000     13.258000
  C      54.306000      4.373000     11.598000
  H      54.084000      5.431000     11.591000
  C      55.627000      4.162000     10.857000
  H      55.876000      3.076000     10.814000
  H      56.445000      4.666000     11.419000
  C      55.564000      4.738000      9.442000
  H      55.382000      5.832000      9.487000
  H      54.747000      4.269000      8.855000
  C      56.818000      4.512000      8.618000
  O      57.522000      3.507000      8.849000
  O      57.090000      5.350000      7.722000
  C      53.165000      3.668000     10.865000
  O      52.385000      4.308000     10.146000
  N      53.066000      2.346000     11.009000
  H      53.795000      1.818000     11.472000
  C      51.912000      1.638000     10.461000
  H      51.869000      1.824000      9.398000
  C      52.016000      0.131000     10.743000
  H      51.053000     -0.365000     10.471000
  H      52.181000     -0.029000     11.832000
  C      53.114000     -0.592000      9.964000
  H      54.112000     -0.212000     10.293000
  C      53.026000     -2.092000     10.311000
  H      52.041000     -2.489000      9.986000
  H      53.133000     -2.243000     11.406000
  H      53.831000     -2.652000      9.791000
  C      52.979000     -0.351000      8.458000
  H      53.187000      0.707000      8.197000
  H      51.961000     -0.615000      8.099000
  H      53.705000     -0.978000      7.899000
  C      50.607000      2.173000     11.029000
  O      49.615000      2.302000     10.296000
  N      50.553000      2.431000     12.345000
  H      51.344000      2.259000     12.942000
  C      49.317000      2.948000     12.923000
  H      48.513000      2.262000     12.687000
  C      49.454000      3.068000     14.439000
  H      50.413000      3.574000     14.690000
  H      49.500000      2.042000     14.862000
  C      48.324000      3.809000     15.089000
  C      47.013000      3.345000     14.980000
  H      46.814000      2.463000     14.404000
  C      45.956000      4.056000     15.610000
  H      44.942000      3.697000     15.510000
  C      46.225000      5.213000     16.355000
  H      45.416000      5.752000     16.825000
  C      48.573000      4.962000     15.834000
  H      49.589000      5.322000     15.926000
  C      47.533000      5.680000     16.462000
  H      47.756000      6.569000     17.031000
  C      48.944000      4.301000     12.309000
  O      47.788000      4.542000     11.955000
  N      49.901000      5.219000     12.227000
  H      50.833000      5.043000     12.567000
  C      49.582000      6.541000     11.684000
  H      48.743000      6.942000     12.237000
  C      50.785000      7.488000     11.883000
  H      51.698000      6.995000     11.471000
  C      50.570000      8.833000     11.203000
  H      49.601000      9.287000     11.502000
  H      50.579000      8.621000     10.121000
  H      51.387000      9.551000     11.418000
  C      51.001000      7.723000     13.383000
  H      51.002000      6.763000     13.944000
  H      50.153000      8.320000     13.784000
  C      52.304000      8.434000     13.674000
  H      52.306000      9.481000     13.306000
  H      53.161000      7.891000     13.217000
  H      52.483000      8.472000     14.772000
  C      49.136000      6.438000     10.229000
  O      48.183000      7.109000      9.805000
  N      49.787000      5.579000      9.440000
  H      50.555000      5.022000      9.778000
  C      49.347000      5.388000      8.058000
  H      49.354000      6.341000      7.551000
  C      50.288000      4.417000      7.347000
  H      49.843000      4.137000      6.362000
  H      50.373000      3.469000      7.931000
  C      51.669000      5.005000      7.118000
  H      52.365000      4.457000      7.802000
  H      51.728000      6.067000      7.420000
  C      52.194000      4.727000      5.708000
  H      51.816000      3.743000      5.347000
  H      53.306000      4.643000      5.743000
  C      51.804000      5.850000      4.723000
  H      50.697000      5.940000      4.678000
  H      52.180000      5.600000      3.707000
  N      52.363000      7.194000      5.097000
  H      53.404000      7.099000      5.083000
  H      52.055000      7.397000      6.064000
  H      52.055000      7.905000      4.407000
  C      47.912000      4.887000      8.008000
  O      47.143000      5.265000      7.116000
  N      47.544000      4.012000      8.952000
  H      48.193000      3.665000      9.632000
  C      46.203000      3.431000      8.967000
  H      45.940000      3.125000      7.964000
  C      46.178000      2.200000      9.895000
  H      46.456000      2.477000     10.934000
  H      46.918000      1.450000      9.541000
  H      45.183000      1.712000      9.903000
  C      45.165000      4.459000      9.396000
  O      44.044000      4.472000      8.876000
  N      45.498000      5.288000     10.385000
  H      46.359000      5.171000     10.890000
  C      44.621000      6.403000     10.740000
  H      43.657000      6.006000     11.029000
  C      45.220000      7.188000     11.924000
  H      46.262000      7.489000     11.655000
  C      44.417000      8.478000     12.221000
  H      43.349000      8.233000     12.392000
  H      44.485000      9.204000     11.384000
  H      44.813000      8.970000     13.135000
  C      45.297000      6.302000     13.141000
  H      45.861000      5.367000     12.966000
  H      44.276000      6.012000     13.472000
  H      45.787000      6.838000     13.983000
  C      44.395000      7.291000      9.523000
  O      43.257000      7.639000      9.187000
  N      45.472000      7.644000      8.824000
  H      46.387000      7.343000      9.103000
  C      45.338000      8.536000      7.678000
  H      44.800000      9.422000      7.989000
  C      46.714000      8.938000      7.152000
  H      46.579000      9.445000      6.164000
  H      47.302000      8.007000      6.972000
  C      47.497000      9.886000      8.030000
  H      47.749000      9.374000      8.986000
  H      46.923000     10.793000      8.297000
  C      48.776000     10.249000      7.267000
  H      48.504000     11.016000      6.502000
  H      49.109000      9.332000      6.724000
  C      49.895000     10.726000      8.148000
  H      50.161000      9.975000      8.891000
  H      49.621000     11.670000      8.669000
  N      51.114000     10.995000      7.307000
  H      50.876000     11.724000      6.602000
  H      51.435000     10.133000      6.843000
  H      51.863000     11.365000      7.932000
  C      44.513000      7.889000      6.569000
  O      43.685000      8.556000      5.934000
  N      44.717000      6.587000      6.321000
  H      45.421000      6.049000      6.794000
  C      43.927000      5.940000      5.286000
  H      43.934000      6.556000      4.397000
  C      44.503000      4.546000      4.950000
  H      43.769000      3.949000      4.361000
  H      44.710000      4.001000      5.896000
  C      45.752000      4.648000      4.112000
  O      45.870000      5.560000      3.310000
  N      46.678000      3.723000      4.280000
  H      46.574000      3.002000      4.974000
  H      47.428000      3.684000      3.618000
  C      42.462000      5.842000      5.686000
  O      41.588000      5.916000      4.815000
  N      42.170000      5.679000      6.980000
  H      42.872000      5.536000      7.682000
  C      40.768000      5.650000      7.400000
  H      40.211000      4.987000      6.763000
  C      40.640000      5.172000      8.850000
  H      41.246000      5.818000      9.525000
  H      41.080000      4.154000      8.903000
  C      39.194000      5.150000      9.298000
  H      38.573000      4.633000      8.534000
  H      38.795000      6.181000      9.420000
  C      39.005000      4.421000     10.594000
  O      38.062000      4.781000     11.333000
  O      39.792000      3.491000     10.859000
  C      40.130000      7.022000      7.237000
  O      38.969000      7.138000      6.819000
  N      40.871000      8.075000      7.564000
  H      41.776000      7.965000      7.984000
  C      40.378000      9.422000      7.295000
  H      39.422000      9.546000      7.781000
  C      41.366000     10.443000      7.859000
  H      41.044000     11.474000      7.586000
  H      42.374000     10.267000      7.424000
  C      41.458000     10.366000      9.412000
  H      41.649000      9.331000      9.754000
  H      40.476000     10.658000      9.831000
  S      42.749000     11.467000     10.039000
  C      42.300000     11.514000     11.778000
  H      42.210000     10.489000     12.197000
  H      41.326000     12.028000     11.923000
  H      43.066000     12.060000     12.367000
  C      40.149000      9.627000      5.795000
  O      39.084000     10.094000      5.370000
  N      41.108000      9.203000      4.976000
  H      41.970000      8.823000      5.322000
  C      40.926000      9.320000      3.522000
  H      40.803000     10.364000      3.272000
  C      42.146000      8.780000      2.796000
  H      41.849000      8.663000      1.724000
  H      42.363000      7.757000      3.182000
  C      43.369000      9.622000      2.872000
  H      43.653000      9.856000      3.917000
  H      43.195000     10.590000      2.345000
  C      44.500000      8.852000      2.183000
  H      44.705000      7.934000      2.781000
  H      45.424000      9.473000      2.151000
  N      44.127000      8.507000      0.810000
  H      43.441000      9.066000      0.323000
  C      44.590000      7.455000      0.141000
  N      45.439000      6.606000      0.705000
  H      45.543000      6.550000      1.698000
  H      45.663000      5.811000      0.142000
  N      44.198000      7.242000     -1.096000
  H      43.674000      7.927000     -1.634000
  H      44.585000      6.449000     -1.594000
  C      39.660000      8.596000      3.056000
  O      38.817000      9.192000      2.366000
  N      39.501000      7.318000      3.438000
  H      40.160000      6.860000      4.043000
  C      38.456000      6.496000      2.830000
  H      38.493000      6.645000      1.759000
  C      38.670000      4.988000      3.114000
  H      39.731000      4.719000      2.927000
  H      38.025000      4.377000      2.445000
  O      38.341000      4.700000      4.450000
  H      39.077000      4.183000      4.830000
  C      37.084000      6.946000      3.305000
  O      36.141000      6.978000      2.513000
  N      36.955000      7.362000      4.586000
  H      37.729000      7.289000      5.216000
  C      35.638000      7.730000      5.091000
  H      34.901000      7.036000      4.711000
  C      35.628000      7.635000      6.611000
  H      34.643000      7.965000      6.997000
  O      36.647000      8.504000      7.137000
  H      37.480000      8.008000      7.017000
  C      35.885000      6.178000      7.037000
  H      36.851000      5.792000      6.653000
  H      35.075000      5.519000      6.660000
  H      35.905000      6.108000      8.145000
  C      35.219000      9.130000      4.636000
  O      34.035000      9.348000      4.310000
  N      36.177000     10.071000      4.552000
  H      37.112000      9.896000      4.873000
  C      35.878000     11.353000      3.920000
  H      35.011000     11.791000      4.396000
  C      37.060000     12.311000      4.087000
  H      37.996000     11.867000      3.681000
  H      37.221000     12.505000      5.169000
  O      36.810000     13.572000      3.452000
  H      37.182000     13.529000      2.551000
  C      35.545000     11.180000      2.439000
  O      34.642000     11.840000      1.906000
  N      36.263000     10.293000      1.753000
  H      37.005000      9.764000      2.172000
  C      36.095000     10.195000      0.303000
  H      36.011000     11.208000     -0.048000
  C      37.268000      9.443000     -0.323000
  H      37.284000      8.383000      0.013000
  H      38.217000      9.900000      0.029000
  C      37.283000      9.527000     -1.871000
  H      36.361000      9.049000     -2.271000
  H      38.144000      8.948000     -2.272000
  C      37.329000     10.983000     -2.336000
  H      36.902000     11.699000     -1.618000
  H      36.722000     11.065000     -3.266000
  N      38.675000     11.417000     -2.678000
  H      39.410000     10.716000     -2.751000
  C      39.006000     12.681000     -2.938000
  N      38.088000     13.654000     -2.918000
  H      37.284000     13.511000     -2.324000
  H      38.402000     14.584000     -3.010000
  N      40.266000     12.977000     -3.220000
  H      40.890000     12.202000     -3.304000
  H      40.499000     13.872000     -3.568000
  C      34.777000      9.514000     -0.047000
  O      34.135000      9.889000     -1.042000
  N      34.368000      8.500000      0.746000
  H      34.945000      8.138000      1.484000
  C      33.038000      7.927000      0.556000
  H      32.972000      7.579000     -0.464000
  C      32.780000      6.745000      1.515000
  H      32.936000      7.067000      2.568000
  H      33.495000      5.923000      1.298000
  C      31.331000      6.248000      1.321000
  C      30.299000      6.383000      2.176000
  H      30.377000      6.800000      3.175000
  N      29.140000      5.879000      1.617000
  H      28.259000      5.784000      2.044000
  C      29.417000      5.467000      0.338000
  C      30.782000      5.704000      0.107000
  C      31.328000      5.351000     -1.138000
  H      32.373000      5.511000     -1.350000
  C      30.500000      4.800000     -2.097000
  H      30.902000      4.548000     -3.069000
  C      28.586000      4.925000     -0.629000
  H      27.534000      4.780000     -0.441000
  C      29.141000      4.598000     -1.845000
  H      28.510000      4.195000     -2.627000
  C      31.958000      8.995000      0.717000
  O      31.015000      9.062000     -0.083000
  N      32.081000      9.865000      1.729000
  H      32.832000      9.830000      2.388000
  C      31.145000     10.987000      1.813000
  H      30.139000     10.591000      1.851000
  C      31.404000     11.797000      3.092000
  H      32.464000     12.121000      3.141000
  H      31.200000     11.179000      3.991000
  H      30.763000     12.702000      3.132000
  C      31.221000     11.884000      0.568000
  O      30.182000     12.301000      0.036000
  N      32.434000     12.250000      0.120000
  H      33.272000     12.041000      0.634000
  C      32.562000     13.025000     -1.131000
  H      32.127000     14.000000     -0.964000
  C      34.029000     13.152000     -1.576000
  H      34.088000     13.627000     -2.578000
  H      34.506000     12.157000     -1.646000
  C      34.888000     14.021000     -0.674000
  O      34.382000     14.866000      0.121000
  O      36.130000     13.900000     -0.835000
  C      31.795000     12.376000     -2.286000
  O      31.145000     13.073000     -3.078000
  N      31.899000     11.049000     -2.422000
  H      32.486000     10.517000     -1.804000
  C      31.212000     10.347000     -3.507000
  H      31.464000     10.816000     -4.448000
  C      31.648000      8.867000     -3.553000
  H      31.572000      8.462000     -2.514000
  C      30.724000      8.033000     -4.439000
  H      30.665000      8.473000     -5.457000
  H      29.696000      7.971000     -4.022000
  H      31.085000      6.989000     -4.535000
  C      33.114000      8.734000     -3.986000
  H      33.750000      9.495000     -3.488000
  H      33.180000      8.894000     -5.082000
  C      33.656000      7.333000     -3.626000
  H      33.074000      6.528000     -4.111000
  H      33.630000      7.180000     -2.528000
  H      34.711000      7.241000     -3.959000
  C      29.700000     10.473000     -3.341000
  O      28.971000     10.737000     -4.307000
  N      29.208000     10.258000     -2.120000
  H      29.807000     10.002000     -1.356000
  C      27.770000     10.389000     -1.882000
  H      27.246000      9.707000     -2.539000
  C      27.429000     10.066000     -0.428000
  H      26.359000     10.298000     -0.230000
  H      28.042000     10.708000      0.242000
  S      27.742000      8.336000     -0.043000
  H      29.072000      8.417000     -0.030000
  C      27.293000     11.792000     -2.223000
  O      26.169000     11.975000     -2.709000
  N      28.109000     12.796000     -1.906000
  H      28.981000     12.630000     -1.431000
  C      27.713000     14.176000     -2.142000
  H      26.737000     14.339000     -1.710000
  C      28.714000     15.137000     -1.491000
  H      29.740000     14.951000     -1.868000
  H      28.737000     14.969000     -0.392000
  H      28.451000     16.199000     -1.674000
  C      27.584000     14.469000     -3.638000
  O      26.850000     15.389000     -4.014000
  N      28.261000     13.692000     -4.502000
  H      28.856000     12.949000     -4.190000
  C      28.074000     13.838000     -5.945000
  H      28.154000     14.883000     -6.205000
  C      29.101000     13.023000     -6.731000
  H      28.867000     13.068000     -7.820000
  H      29.046000     11.954000     -6.431000
  C      30.540000     13.521000     -6.560000
  H      30.817000     13.490000     -5.483000
  C      31.494000     12.572000     -7.317000
  H      31.241000     12.553000     -8.398000
  H      31.409000     11.540000     -6.917000
  H      32.548000     12.903000     -7.211000
  C      30.668000     14.960000     -7.062000
  H      30.053000     15.660000     -6.459000
  H      30.344000     15.028000     -8.123000
  H      31.726000     15.287000     -6.989000
  C      26.680000     13.428000     -6.375000
  O      26.239000     13.828000     -7.460000
  N      25.966000     12.677000     -5.527000
  H      26.337000     12.380000     -4.646000
  C      24.634000     12.206000     -5.903000
  H      24.682000     11.978000     -6.952000
  C      24.255000     10.976000     -5.091000
  H      23.519000     11.178000     -4.288000
  H      25.174000     10.585000     -4.596000
  C      23.772000      9.825000     -5.979000
  O      24.072000      9.775000     -7.202000
  N      23.012000      8.908000     -5.377000
  H      22.671000      8.163000     -5.958000
  H      22.798000      8.953000     -4.399000
  C      23.562000     13.274000     -5.769000
  O      22.383000     12.996000     -6.037000
  N      23.934000     14.492000     -5.381000
  H      24.886000     14.702000     -5.169000
  C      22.940000     15.545000     -5.209000
  H      22.106000     15.152000     -4.646000
  C      23.542000     16.701000     -4.433000
  H      22.802000     17.533000     -4.363000
  H      24.421000     17.091000     -4.995000
  C      23.987000     16.352000     -3.004000
  H      24.715000     15.519000     -2.996000
  H      23.096000     16.024000     -2.426000
  C      24.557000     17.612000     -2.343000
  H      23.729000     18.336000     -2.170000
  H      25.280000     18.084000     -3.048000
  C      25.272000     17.258000     -1.051000
  H      26.129000     16.579000     -1.246000
  H      24.572000     16.771000     -0.340000
  N      25.785000     18.484000     -0.408000
  H      25.045000     18.867000      0.248000
  H      26.055000     19.213000     -1.092000
  H      26.609000     18.251000      0.200000
  C      22.384000     16.042000     -6.542000
  O      21.318000     16.658000     -6.547000
  N      23.064000     15.780000     -7.671000
  H      23.907000     15.248000     -7.678000
  C      22.632000     16.356000     -8.945000
  H      22.214000     17.337000     -8.766000
  C      23.809000     16.520000     -9.924000
  H      23.429000     16.995000    -10.864000
  C      24.876000     17.446000     -9.351000
  H      25.352000     17.001000     -8.450000
  H      24.442000     18.429000     -9.072000
  H      25.676000     17.619000    -10.104000
  C      24.393000     15.173000    -10.291000
  H      23.651000     14.521000    -10.795000
  H      24.789000     14.637000     -9.404000
  H      25.235000     15.305000    -11.004000
  C      21.535000     15.498000     -9.566000
  O      21.389000     14.296000     -9.277000
  N      20.736000     16.153000    -10.446000
  H      20.815000     17.141000    -10.571000
  C      19.840000     15.458000    -11.361000
  H      19.613000     14.490000    -10.950000
  C      18.521000     16.211000    -11.499000
  H      17.889000     15.712000    -12.275000
  H      18.735000     17.245000    -11.859000
  C      17.716000     16.291000    -10.226000
  H      18.337000     16.705000     -9.399000
  H      17.416000     15.259000     -9.945000
  C      16.473000     17.166000    -10.422000
  H      15.851000     16.757000    -11.251000
  H      16.807000     18.192000    -10.697000
  C      15.675000     17.194000     -9.123000
  H      16.348000     17.388000     -8.260000
  H      15.196000     16.200000     -8.965000
  N      14.599000     18.215000     -9.084000
  H      14.034000     18.180000     -9.952000
  H      15.008000     19.157000     -8.922000
  H      13.985000     17.949000     -8.269000
  C      20.505000     15.348000    -12.722000
  O      20.985000     16.364000    -13.252000
  N      20.596000     14.155000    -13.320000
  C      21.291000     13.970000    -14.602000
  H      22.348000     14.312000    -14.528000
  H      20.757000     14.539000    -15.393000
  C      20.164000     12.879000    -12.753000
  H      19.209000     12.971000    -12.255000
  C      20.069000     11.996000    -13.986000
  H      19.098000     12.204000    -14.491000
  H      20.089000     10.921000    -13.717000
  C      21.193000     12.462000    -14.837000
  H      22.146000     11.989000    -14.500000
  H      21.060000     12.225000    -15.914000
  C      21.191000     12.329000    -11.751000
  O      22.375000     12.704000    -11.830000
  N      20.756000     11.491000    -10.808000
  H      19.796000     11.164000    -10.809000
  C      21.709000     10.908000     -9.870000
  H      22.235000     11.727000     -9.407000
  C      20.971000     10.138000     -8.767000
  H      20.357000      9.318000     -9.200000
  H      20.289000     10.823000     -8.224000
  H      21.680000      9.695000     -8.037000
  C      22.673000      9.981000    -10.617000
  O      22.229000      9.064000    -11.312000
  N      23.991000     10.185000    -10.502000
  C      24.690000     11.294000     -9.800000
  H      24.221000     11.535000     -8.832000
  H      24.660000     12.192000    -10.457000
  C      24.924000      9.254000    -11.134000
  H      24.664000      9.149000    -12.178000
  C      26.285000      9.926000    -10.912000
  H      26.483000     10.600000    -11.780000
  H      27.131000      9.213000    -10.833000
  C      26.107000     10.772000     -9.684000
  H      26.174000     10.127000     -8.776000
  H      26.851000     11.584000     -9.579000
  C      24.897000      7.858000    -10.534000
  O      25.331000      6.907000    -11.198000
  N      24.420000      7.705000     -9.301000
  H      24.106000      8.491000     -8.761000
  C      24.388000      6.407000     -8.632000
  H      24.580000      5.613000     -9.339000
  C      25.416000      6.341000     -7.511000
  H      25.282000      5.393000     -6.937000
  H      25.201000      7.180000     -6.805000
  C      26.889000      6.425000     -7.880000
  H      27.047000      7.341000     -8.504000
  C      27.746000      6.572000     -6.632000
  H      27.610000      5.698000     -5.961000
  H      27.468000      7.491000     -6.072000
  H      28.820000      6.639000     -6.900000
  C      27.294000      5.230000     -8.670000
  H      26.719000      5.157000     -9.620000
  H      27.121000      4.295000     -8.093000
  H      28.374000      5.276000     -8.931000
  C      23.008000      6.136000     -8.043000
  O      22.325000      7.059000     -7.588000
  N      22.594000      4.871000     -8.080000
  H      23.095000      4.151000     -8.556000
  C      21.399000      4.407000     -7.392000
  H      20.793000      5.249000     -7.081000
  C      20.584000      3.491000     -8.296000
  H      20.353000      4.001000     -9.256000
  H      19.614000      3.228000     -7.819000
  C      21.313000      2.219000     -8.593000
  O      22.181000      2.243000     -9.488000
  O      21.044000      1.185000     -7.917000
  C      21.817000      3.631000     -6.146000
  O      22.921000      3.084000     -6.079000
  N      20.929000      3.599000     -5.146000
  H      20.089000      4.140000     -5.187000
  C      21.329000      3.076000     -3.844000
  H      22.232000      3.588000     -3.547000
  C      20.260000      3.349000     -2.793000
  H      19.346000      2.738000     -2.960000
  H      19.976000      4.425000     -2.872000
  C      20.841000      3.095000     -1.404000
  H      21.824000      3.608000     -1.311000
  H      21.009000      2.011000     -1.232000
  C      19.967000      3.597000     -0.283000
  O      18.744000      3.812000     -0.526000
  O      20.510000      3.761000      0.834000
  C      21.653000      1.584000     -3.900000
  O      22.555000      1.127000     -3.194000
  N      20.935000      0.806000     -4.707000
  H      20.276000      1.174000     -5.358000
  C      21.286000     -0.613000     -4.788000
  H      21.239000     -1.022000     -3.790000
  C      20.316000     -1.391000     -5.671000
  H      20.286000     -0.960000     -6.698000
  H      19.300000     -1.275000     -5.232000
  C      20.670000     -2.891000     -5.739000
  H      20.913000     -3.252000     -4.712000
  H      21.583000     -2.999000     -6.364000
  C      19.529000     -3.719000     -6.302000
  H      19.245000     -3.325000     -7.304000
  H      18.640000     -3.611000     -5.643000
  C      19.897000     -5.195000     -6.415000
  H      19.043000     -5.789000     -6.800000
  H      20.173000     -5.582000     -5.410000
  N      21.081000     -5.465000     -7.301000
  H      21.763000     -4.669000     -7.346000
  H      20.805000     -5.710000     -8.272000
  H      21.638000     -6.256000     -6.880000
  C      22.717000     -0.795000     -5.272000
  O      23.467000     -1.592000     -4.693000
  N      23.133000     -0.020000     -6.285000
  H      22.475000      0.555000     -6.796000
  C      24.535000     -0.035000     -6.709000
  H      24.804000     -1.046000     -6.982000
  C      24.716000      0.876000     -7.930000
  H      24.354000      1.904000     -7.700000
  O      23.955000      0.349000     -9.029000
  H      23.167000      0.946000     -9.116000
  C      26.189000      0.950000     -8.378000
  H      26.515000     -0.027000     -8.783000
  H      26.868000      1.263000     -7.562000
  H      26.283000      1.695000     -9.197000
  C      25.454000      0.392000     -5.565000
  O      26.484000     -0.246000     -5.308000
  N      25.073000      1.454000     -4.852000
  H      24.219000      1.938000     -5.067000
  C      25.878000      1.947000     -3.736000
  H      26.862000      2.181000     -4.115000
  C      25.261000      3.232000     -3.127000
  H      25.866000      3.565000     -2.253000
  H      24.239000      2.997000     -2.751000
  C      25.199000      4.334000     -4.134000
  H      24.776000      3.976000     -5.088000
  H      26.243000      4.629000     -4.387000
  S      24.286000      5.813000     -3.664000
  C      25.562000      6.639000     -2.739000
  H      26.469000      6.800000     -3.360000
  H      25.859000      6.048000     -1.847000
  H      25.214000      7.634000     -2.388000
  C      26.069000      0.900000     -2.631000
  O      27.054000      0.974000     -1.886000
  N      25.135000     -0.042000     -2.474000
  H      24.266000     -0.017000     -2.976000
  C      25.324000     -1.067000     -1.443000
  H      25.497000     -0.567000     -0.508000
  C      24.099000     -1.990000     -1.327000
  H      24.349000     -2.868000     -0.692000
  H      23.815000     -2.370000     -2.331000
  C      22.884000     -1.362000     -0.669000
  C      23.018000     -0.430000      0.365000
  H      23.981000     -0.156000      0.761000
  C      21.868000      0.151000      0.985000
  H      21.977000      0.849000      1.799000
  C      20.616000     -0.179000      0.487000
  O      19.478000      0.363000      1.027000
  H      19.698000      1.008000      1.723000
  C      21.605000     -1.647000     -1.136000
  H      21.487000     -2.349000     -1.949000
  C      20.484000     -1.073000     -0.566000
  H      19.502000     -1.313000     -0.941000
  C      26.579000     -1.899000     -1.694000
  O      27.162000     -2.424000     -0.733000
  N      27.019000     -2.034000     -2.959000
  H      26.528000     -1.601000     -3.719000
  C      28.239000     -2.776000     -3.257000
  H      28.367000     -3.573000     -2.536000
  C      28.147000     -3.426000     -4.654000
  H      29.125000     -3.873000     -4.944000
  H      27.887000     -2.646000     -5.401000
  O      27.168000     -4.483000     -4.678000
  H      26.278000     -4.109000     -4.510000
  C      29.483000     -1.899000     -3.170000
  O      30.610000     -2.396000     -3.323000
  N      29.301000     -0.605000     -2.901000
  H      28.373000     -0.254000     -2.774000
  C      30.381000      0.367000     -2.825000
  H      31.312000     -0.085000     -3.140000
  C      30.053000      1.566000     -3.740000
  H      30.929000      2.243000     -3.796000
  H      29.193000      2.136000     -3.328000
  C      29.659000      1.098000     -5.154000
  H      28.752000      0.460000     -5.125000
  C      29.336000      2.318000     -6.023000
  H      30.225000      2.969000     -6.141000
  H      28.515000      2.917000     -5.576000
  H      29.017000      1.988000     -7.033000
  C      30.811000      0.299000     -5.732000
  H      30.985000     -0.651000     -5.191000
  H      31.750000      0.893000     -5.716000
  H      30.594000      0.037000     -6.791000
  C      30.625000      0.859000     -1.404000
  O      31.776000      0.864000     -0.945000
  N      29.568000      1.263000     -0.688000
  H      28.639000      1.282000     -1.072000
  C      29.735000      1.672000      0.716000
  H      30.467000      2.468000      0.743000
  C      28.405000      2.206000      1.298000
  H      27.780000      2.631000      0.486000
  H      28.633000      3.026000      2.015000
  C      27.561000      1.179000      2.013000
  C      27.201000     -0.009000      1.387000
  H      27.519000     -0.202000      0.378000
  C      26.423000     -0.973000      2.037000
  H      26.152000     -1.882000      1.530000
  C      25.970000     -0.741000      3.332000
  O      25.193000     -1.740000      3.940000
  H      24.832000     -1.412000      4.782000
  C      27.102000      1.398000      3.306000
  H      27.357000      2.324000      3.806000
  C      26.293000      0.458000      3.972000
  H      25.925000      0.663000      4.965000
  C      30.244000      0.523000      1.581000
  O      30.769000      0.770000      2.675000
  N      30.136000     -0.719000      1.092000
  H      29.696000     -0.900000      0.219000
  C      30.467000     -1.866000      1.936000
  H      30.008000     -1.726000      2.907000
  C      29.910000     -3.177000      1.336000
  H      28.809000     -3.038000      1.239000
  C      30.506000     -3.430000     -0.058000
  H      31.588000     -3.670000      0.004000
  H      30.377000     -2.554000     -0.720000
  H      29.990000     -4.294000     -0.533000
  C      30.178000     -4.377000      2.259000
  H      29.765000     -4.198000      3.276000
  H      31.267000     -4.575000      2.352000
  H      29.702000     -5.297000      1.857000
  C      31.971000     -1.928000      2.154000
  O      32.417000     -2.469000      3.151000
  N      32.773000     -1.359000      1.256000
  H      32.418000     -0.870000      0.463000
  C      34.219000     -1.543000      1.387000
  H      34.420000     -2.598000      1.509000
  C      34.924000     -1.043000      0.121000
  H      36.025000     -1.145000      0.237000
  H      34.696000      0.034000     -0.036000
  C      34.475000     -1.843000     -1.121000
  H      33.373000     -1.713000     -1.258000
  C      35.130000     -1.321000     -2.368000
  H      36.237000     -1.393000     -2.300000
  H      34.849000     -0.257000     -2.519000
  H      34.800000     -1.896000     -3.261000
  C      34.744000     -3.364000     -0.997000
  H      34.137000     -3.815000     -0.187000
  H      35.818000     -3.555000     -0.794000
  H      34.476000     -3.874000     -1.947000
  C      34.753000     -0.894000      2.669000
  O      35.579000     -1.488000      3.375000
  N      34.224000      0.279000      3.051000
  H      33.612000      0.821000      2.466000
  C      34.657000      0.869000      4.313000
  H      35.738000      0.872000      4.359000
  C      34.160000      2.315000      4.458000
  H      34.298000      2.648000      5.513000
  H      33.064000      2.321000      4.275000
  S      34.972000      3.566000      3.411000
  H      34.708000      2.929000      2.280000
  C      34.175000      0.077000      5.525000
  O      34.725000      0.251000      6.618000
  N      33.128000     -0.731000      5.381000
  H      32.654000     -0.826000      4.509000
  C      32.688000     -1.594000      6.475000
  H      32.763000     -1.030000      7.395000
  C      31.224000     -2.029000      6.372000
  H      30.942000     -2.532000      7.326000
  O      30.948000     -2.923000      5.300000
  H      31.561000     -2.719000      4.575000
  C      30.298000     -0.823000      6.223000
  H      30.498000     -0.244000      5.297000
  H      30.409000     -0.153000      7.102000
  H      29.242000     -1.169000      6.193000
  C      33.590000     -2.822000      6.637000
  O      33.522000     -3.527000      7.640000
  N      34.457000     -3.093000      5.662000
  H      34.511000     -2.501000      4.860000
  C      35.379000     -4.226000      5.703000
  H      34.978000     -4.995000      6.350000
  C      35.538000     -4.823000      4.286000
  H      36.126000     -5.759000      4.360000
  H      36.109000     -4.117000      3.644000
  C      34.227000     -5.152000      3.544000
  H      33.707000     -4.213000      3.348000
  C      34.514000     -5.808000      2.190000
  H      34.933000     -6.827000      2.331000
  H      35.240000     -5.202000      1.608000
  H      33.572000     -5.879000      1.608000
  C      33.308000     -6.083000      4.347000
  H      33.003000     -5.607000      5.302000
  H      33.823000     -7.039000      4.576000
  H      32.387000     -6.313000      3.770000
  C      36.727000     -3.823000      6.302000
  O      37.162000     -4.391000      7.307000
  N      37.381000     -2.824000      5.728000
  H      36.986000     -2.356000      4.939000
  C      38.628000     -2.307000      6.282000
  H      38.557000     -2.314000      7.363000
  C      39.802000     -3.175000      5.845000
  H      40.012000     -3.067000      4.757000
  H      39.565000     -4.247000      6.033000
  O      40.950000     -2.843000      6.591000
  H      40.805000     -3.169000      7.505000
  C      38.840000     -0.842000      5.877000
  O      39.627000     -0.537000      4.974000
  N      38.152000      0.076000      6.551000
  H      37.539000     -0.179000      7.305000
  C      38.279000      1.490000      6.207000
  H      38.060000      1.614000      5.155000
  C      37.266000      2.310000      7.014000
  H      36.262000      2.088000      6.598000
  H      37.432000      3.397000      6.839000
  C      37.215000      2.042000      8.528000
  H      38.178000      2.313000      9.011000
  H      37.047000      0.966000      8.727000
  C      36.049000      2.832000      9.144000
  H      35.162000      2.737000      8.472000
  H      36.305000      3.913000      9.176000
  C      35.587000      2.333000     10.513000
  H      35.128000      1.328000     10.407000
  H      34.834000      3.028000     10.940000
  N      36.721000      2.218000     11.451000
  H      37.269000      3.108000     11.504000
  H      37.373000      1.439000     11.144000
  H      36.344000      1.973000     12.391000
  C      39.693000      2.016000      6.416000
  O      40.083000      2.965000      5.732000
  N      40.485000      1.413000      7.299000
  H      40.137000      0.703000      7.925000
  C      41.851000      1.892000      7.528000
  H      41.885000      2.959000      7.373000
  C      42.283000      1.629000      8.991000
  H      41.520000      2.065000      9.675000
  H      43.242000      2.144000      9.195000
  O      42.429000      0.229000      9.304000
  H      41.499000     -0.070000      9.470000
  C      42.894000      1.302000      6.574000
  O      44.072000      1.664000      6.685000
  N      42.525000      0.410000      5.647000
  H      41.567000      0.140000      5.566000
  C      43.488000     -0.154000      4.702000
  H      44.412000     -0.358000      5.227000
  C      42.955000     -1.472000      4.143000
  H      42.693000     -2.175000      4.960000
  H      43.731000     -1.966000      3.517000
  O      41.814000     -1.184000      3.336000
  H      41.071000     -1.019000      3.944000
  C      43.805000      0.783000      3.513000
  O      42.963000      1.545000      3.018000
  N      45.044000      0.682000      3.029000
  H      45.746000      0.123000      3.487000
  C      45.435000      1.369000      1.799000
  H      45.356000      2.435000      1.962000
  C      46.883000      0.994000      1.481000
  H      46.921000     -0.098000      1.260000
  H      47.508000      1.131000      2.394000
  C      47.476000      1.725000      0.286000
  H      46.775000      1.766000     -0.573000
  H      48.379000      1.171000     -0.060000
  C      47.947000      3.100000      0.679000
  O      48.442000      3.300000      1.792000
  N      47.789000      4.062000     -0.220000
  H      47.317000      3.847000     -1.090000
  H      48.159000      4.962000     -0.029000
  C      44.513000      1.009000      0.628000
  O      44.160000      1.870000     -0.199000
  N      44.144000     -0.274000      0.514000
  H      44.485000     -0.985000      1.131000
  C      43.318000     -0.678000     -0.623000
  H      43.830000     -0.361000     -1.523000
  C      43.158000     -2.210000     -0.682000
  H      44.185000     -2.641000     -0.680000
  H      42.704000     -2.476000     -1.663000
  C      42.353000     -2.899000      0.400000
  C      42.836000     -3.614000      1.467000
  H      43.885000     -3.764000      1.682000
  N      41.790000     -4.096000      2.227000
  H      41.868000     -4.514000      3.123000
  C      40.609000     -3.713000      1.642000
  C      40.924000     -2.977000      0.485000
  C      39.880000     -2.477000     -0.298000
  H      40.084000     -1.914000     -1.198000
  C      38.586000     -2.719000      0.080000
  H      37.774000     -2.333000     -0.522000
  C      39.297000     -3.978000      2.014000
  H      39.076000     -4.545000      2.905000
  C      38.300000     -3.454000      1.238000
  H      37.264000     -3.614000      1.513000
  C      41.964000      0.036000     -0.619000
  O      41.469000      0.438000     -1.680000
  N      41.339000      0.195000      0.559000
  H      41.732000     -0.159000      1.413000
  C      40.037000      0.844000      0.618000
  H      39.379000      0.377000     -0.103000
  C      39.455000      0.703000      2.040000
  H      40.063000      1.258000      2.789000
  H      39.534000     -0.377000      2.301000
  S      37.718000      1.167000      2.112000
  H      37.444000      0.432000      3.183000
  C      40.161000      2.321000      0.261000
  O      39.391000      2.852000     -0.559000
  N      41.137000      2.995000      0.864000
  H      41.768000      2.549000      1.503000
  C      41.310000      4.425000      0.600000
  H      40.377000      4.930000      0.811000
  C      42.406000      4.995000      1.507000
  H      43.392000      4.535000      1.277000
  H      42.167000      4.778000      2.570000
  H      42.477000      6.096000      1.386000
  C      41.613000      4.679000     -0.870000
  O      41.054000      5.598000     -1.484000
  N      42.474000      3.854000     -1.468000
  H      42.982000      3.145000     -0.969000
  C      42.825000      4.030000     -2.882000
  H      43.088000      5.067000     -3.051000
  C      43.995000      3.123000     -3.235000
  H      44.126000      3.036000     -4.337000
  H      43.836000      2.102000     -2.826000
  C      45.304000      3.645000     -2.706000
  O      45.356000      4.803000     -2.236000
  O      46.292000      2.903000     -2.767000
  C      41.640000      3.748000     -3.808000
  O      41.449000      4.440000     -4.811000
  N      40.844000      2.722000     -3.508000
  H      41.012000      2.146000     -2.707000
  C      39.666000      2.469000     -4.332000
  H      39.984000      2.429000     -5.366000
  C      39.009000      1.135000     -3.960000
  H      38.660000      1.152000     -2.903000
  H      39.763000      0.323000     -4.044000
  C      37.867000      0.775000     -4.867000
  C      38.103000      0.463000     -6.196000
  H      39.118000      0.466000     -6.571000
  C      37.066000      0.138000     -7.059000
  H      37.283000     -0.107000     -8.089000
  C      35.769000      0.153000     -6.605000
  H      34.958000     -0.077000     -7.282000
  C      36.569000      0.814000     -4.422000
  H      36.390000      1.037000     -3.387000
  C      35.511000      0.491000     -5.266000
  H      34.494000      0.509000     -4.902000
  C      38.644000      3.596000     -4.232000
  O      38.044000      3.980000     -5.248000
  N      38.427000      4.150000     -3.037000
  H      38.881000      3.827000     -2.203000
  C      37.537000      5.308000     -2.953000
  H      36.566000      5.012000     -3.323000
  C      37.394000      5.809000     -1.509000
  H      36.751000      6.717000     -1.486000
  H      38.395000      6.089000     -1.113000
  C      36.773000      4.756000     -0.563000
  H      36.788000      5.176000      0.468000
  H      37.352000      3.823000     -0.538000
  S      35.047000      4.378000     -1.028000
  C      35.256000      2.769000     -1.770000
  H      35.812000      2.079000     -1.099000
  H      35.832000      2.885000     -2.710000
  H      34.277000      2.307000     -2.020000
  C      38.001000      6.438000     -3.862000
  O      37.172000      7.066000     -4.519000
  N      39.319000      6.721000     -3.920000
  H      39.995000      6.246000     -3.358000
  C      39.802000      7.756000     -4.840000
  H      39.264000      8.676000     -4.647000
  C      41.306000      7.977000     -4.677000
  H      41.734000      8.534000     -5.540000
  H      41.836000      7.007000     -4.596000
  C      41.650000      8.810000     -3.439000
  O      40.747000      9.478000     -2.892000
  O      42.841000      8.789000     -3.033000
  C      39.496000      7.401000     -6.294000
  O      39.073000      8.265000     -7.069000
  N      39.751000      6.146000     -6.694000
  H      40.169000      5.480000     -6.076000
  C      39.419000      5.702000     -8.046000
  H      39.981000      6.291000     -8.758000
  C      39.726000      4.211000     -8.224000
  H      39.224000      3.897000     -9.181000
  H      39.230000      3.627000     -7.413000
  C      41.131000      3.809000     -8.332000
  H      41.652000      3.851000     -7.353000
  H      41.686000      4.466000     -9.040000
  C      41.210000      2.388000     -8.885000
  O      41.115000      2.210000    -10.129000
  O      41.321000      1.446000     -8.079000
  C      37.945000      5.912000     -8.335000
  O      37.570000      6.357000     -9.421000
  N      37.095000      5.523000     -7.381000
  H      37.448000      5.109000     -6.536000
  C      35.649000      5.573000     -7.559000
  H      35.400000      5.086000     -8.491000
  C      34.959000      4.836000     -6.383000
  H      35.270000      5.325000     -5.433000
  H      35.407000      3.813000     -6.365000
  C      33.432000      4.644000     -6.348000
  H      32.965000      5.651000     -6.231000
  C      32.887000      4.030000     -7.660000
  H      33.344000      3.033000     -7.837000
  H      33.126000      4.683000     -8.527000
  H      31.785000      3.913000     -7.608000
  C      32.983000      3.761000     -5.153000
  H      33.393000      4.163000     -4.203000
  H      33.350000      2.723000     -5.287000
  H      31.879000      3.752000     -5.087000
  C      35.173000      7.011000     -7.665000
  O      34.297000      7.330000     -8.473000
  N      35.725000      7.890000     -6.832000
  H      36.409000      7.611000     -6.151000
  C      35.381000      9.305000     -6.929000
  H      34.320000      9.415000     -6.765000
  C      36.161000     10.080000     -5.877000
  H      37.253000      9.894000     -6.004000
  H      35.886000      9.695000     -4.870000
  C      35.929000     11.565000     -5.892000
  C      34.794000     12.117000     -5.308000
  H      34.055000     11.472000     -4.856000
  C      34.592000     13.511000     -5.310000
  H      33.694000     13.915000     -4.864000
  C      35.531000     14.323000     -5.876000
  O      35.344000     15.689000     -5.874000
  H      34.811000     15.871000     -5.091000
  C      36.860000     12.420000     -6.456000
  H      37.752000     12.014000     -6.924000
  C      36.663000     13.791000     -6.457000
  H      37.406000     14.430000     -6.916000
  C      35.653000      9.839000     -8.326000
  O      34.813000     10.551000     -8.895000
  N      36.790000      9.454000     -8.923000
  H      37.502000      8.928000     -8.455000
  C      37.080000      9.930000    -10.279000
  H      37.034000     11.011000    -10.278000
  C      38.467000      9.490000    -10.755000
  H      38.559000      9.734000    -11.844000
  H      38.577000      8.388000    -10.659000
  C      39.650000     10.175000    -10.082000
  H      40.580000      9.992000    -10.659000
  H      39.794000      9.760000     -9.061000
  C      39.500000     11.695000     -9.928000
  O      39.265000     12.388000    -10.933000
  O      39.628000     12.201000     -8.789000
  C      36.023000      9.461000    -11.269000
  O      35.629000     10.220000    -12.172000
  N      35.575000      8.209000    -11.141000
  H      35.936000      7.599000    -10.437000
  C      34.575000      7.701000    -12.072000
  H      34.897000      7.922000    -13.082000
  C      34.394000      6.179000    -11.945000
  H      34.169000      5.885000    -10.897000
  H      35.353000      5.690000    -12.235000
  C      33.265000      5.738000    -12.879000
  H      33.406000      6.215000    -13.875000
  H      32.272000      6.045000    -12.488000
  C      33.178000      4.247000    -13.130000
  O      33.920000      3.470000    -12.481000
  O      32.370000      3.857000    -14.007000
  C      33.243000      8.407000    -11.871000
  O      32.584000      8.795000    -12.846000
  N      32.811000      8.578000    -10.620000
  H      33.341000      8.247000     -9.833000
  C      31.516000      9.211000    -10.411000
  H      30.784000      8.717000    -11.030000
  C      31.083000      9.069000     -8.940000
  H      31.837000      9.567000     -8.287000
  C      29.715000      9.719000     -8.748000
  H      28.968000      9.261000     -9.430000
  H      29.735000     10.813000     -8.933000
  H      29.364000      9.564000     -7.704000
  C      31.028000      7.564000     -8.555000
  H      31.981000      7.038000     -8.745000
  H      30.233000      7.052000     -9.137000
  H      30.795000      7.460000     -7.476000
  C      31.553000     10.666000    -10.846000
  O      30.569000     11.188000    -11.397000
  N      32.697000     11.325000    -10.673000
  H      33.492000     10.905000    -10.223000
  C      32.817000     12.708000    -11.112000
  H      31.996000     13.280000    -10.701000
  C      34.138000     13.271000    -10.585000
  H      34.965000     12.574000    -10.866000
  H      34.074000     13.229000     -9.473000
  C      34.508000     14.661000    -11.055000
  H      33.666000     15.164000    -11.577000
  H      35.331000     14.553000    -11.806000
  C      34.997000     15.480000     -9.866000
  H      35.826000     16.117000    -10.261000
  H      35.442000     14.842000     -9.072000
  C      33.881000     16.383000     -9.334000
  H      33.211000     15.812000     -8.658000
  H      33.277000     16.789000    -10.176000
  N      34.423000     17.562000     -8.588000
  H      35.065000     18.096000     -9.207000
  H      34.962000     17.194000     -7.771000
  H      33.651000     18.171000     -8.256000
  C      32.703000     12.802000    -12.636000
  O      32.088000     13.734000    -13.171000
  N      33.262000     11.813000    -13.349000
  H      33.821000     11.104000    -12.918000
  C      33.114000     11.721000    -14.801000
  H      33.425000     12.660000    -15.241000
  C      34.002000     10.603000    -15.335000
  H      33.761000      9.631000    -14.861000
  H      35.064000     10.842000    -15.109000
  C      33.888000     10.438000    -16.851000
  O      34.161000     11.416000    -17.582000
  O      33.520000      9.328000    -17.307000
  C      31.658000     11.493000    -15.197000
  O      31.180000     12.079000    -16.169000
  N      30.941000     10.626000    -14.466000
  H      31.384000     10.088000    -13.746000
  C      29.514000     10.453000    -14.730000
  H      29.395000     10.104000    -15.747000
  C      28.925000      9.425000    -13.752000
  H      27.824000      9.345000    -13.882000
  H      29.110000      9.752000    -12.707000
  C      29.548000      8.023000    -13.952000
  H      30.652000      8.069000    -13.922000
  H      29.287000      7.661000    -14.973000
  C      29.092000      6.982000    -12.927000
  H      29.305000      7.374000    -11.907000
  H      29.709000      6.059000    -13.035000
  N      27.669000      6.649000    -12.971000
  H      27.024000      7.033000    -12.309000
  C      27.145000      5.708000    -13.758000
  N      27.922000      5.055000    -14.623000
  H      28.903000      5.278000    -14.744000
  H      27.520000      4.342000    -15.196000
  N      25.841000      5.441000    -13.710000
  H      25.521000      4.661000    -14.237000
  H      25.333000      5.797000    -12.923000
  C      28.772000     11.782000    -14.616000
  O      27.951000     12.129000    -15.472000
  N      29.040000     12.531000    -13.554000
  H      29.688000     12.226000    -12.852000
  C      28.365000     13.811000    -13.380000
  H      27.298000     13.651000    -13.440000
  C      28.694000     14.399000    -12.001000
  H      29.803000     14.440000    -11.877000
  C      28.136000     15.822000    -11.887000
  H      27.057000     15.841000    -12.153000
  H      28.672000     16.534000    -12.549000
  H      28.237000     16.191000    -10.844000
  C      28.118000     13.528000    -10.911000
  H      28.545000     12.504000    -10.929000
  H      27.015000     13.445000    -11.032000
  H      28.317000     13.968000     -9.910000
  C      28.741000     14.770000    -14.501000
  O      27.885000     15.480000    -15.047000
  N      30.024000     14.809000    -14.857000
  H      30.724000     14.259000    -14.393000
  C      30.461000     15.670000    -15.954000
  H      30.243000     16.696000    -15.688000
  C      31.964000     15.508000    -16.183000
  H      32.212000     14.466000    -16.483000
  H      32.519000     15.730000    -15.247000
  H      32.326000     16.197000    -16.976000
  C      29.710000     15.377000    -17.245000
  O      29.434000     16.298000    -18.027000
  N      29.372000     14.115000    -17.497000
  H      29.655000     13.388000    -16.869000
  C      28.783000     13.720000    -18.769000
  H      28.985000     14.474000    -19.519000
  C      29.412000     12.414000    -19.247000
  H      28.882000     12.047000    -20.156000
  H      29.318000     11.643000    -18.449000
  C      30.867000     12.611000    -19.574000
  H      31.463000     12.790000    -18.648000
  H      30.985000     13.515000    -20.215000
  C      31.466000     11.416000    -20.333000
  H      32.521000     11.677000    -20.591000
  H      30.934000     11.238000    -21.292000
  N      31.536000     10.253000    -19.464000
  H      32.216000     10.250000    -18.707000
  C      30.796000      9.163000    -19.611000
  N      29.951000      9.077000    -20.628000
  H      29.771000      9.893000    -21.150000
  H      29.385000      8.259000    -20.644000
  N      30.916000      8.159000    -18.752000
  H      31.571000      8.296000    -18.006000
  H      30.417000      7.270000    -18.865000
  C      27.264000     13.598000    -18.710000
  O      26.658000     13.136000    -19.677000
  N      26.642000     13.983000    -17.601000
  H      27.163000     14.367000    -16.835000
  C      25.190000     13.920000    -17.516000
  H      24.770000     14.342000    -18.418000
  H      24.889000     14.461000    -16.637000
  C      24.644000     12.514000    -17.380000
  O      23.479000     12.268000    -17.720000
  N      25.452000     11.600000    -16.851000
  H      26.355000     11.868000    -16.506000
  C      25.117000     10.177000    -16.800000
  H      24.560000      9.922000    -17.690000
  C      26.397000      9.326000    -16.737000
  H      26.983000      9.633000    -15.845000
  C      26.041000      7.838000    -16.629000
  H      25.322000      7.534000    -17.418000
  H      25.591000      7.602000    -15.641000
  H      26.961000      7.222000    -16.731000
  C      27.253000      9.570000    -17.986000
  H      28.250000      9.098000    -17.816000
  H      27.435000     10.659000    -18.111000
  C      26.661000      9.010000    -19.246000
  H      25.622000      9.372000    -19.390000
  H      26.650000      7.898000    -19.243000
  H      27.244000      9.341000    -20.131000
  C      24.207000      9.878000    -15.614000
  O      24.520000     10.219000    -14.458000
  N      23.103000      9.179000    -15.887000
  H      22.861000      8.934000    -16.832000
  C      22.150000      8.744000    -14.866000
  H      22.308000      9.309000    -13.956000
  C      20.718000      8.973000    -15.342000
  H      20.464000      8.279000    -16.174000
  H      20.598000      9.994000    -15.745000
  H      19.981000      8.813000    -14.525000
  C      22.300000      7.265000    -14.541000
  O      22.436000      6.431000    -15.439000
  N      22.216000      6.931000    -13.247000
  H      22.137000      7.621000    -12.522000
  C      22.049000      5.532000    -12.865000
  H      22.845000      4.943000    -13.299000
  C      22.090000      5.417000    -11.349000
  H      21.316000      6.060000    -10.876000
  H      23.082000      5.734000    -10.976000
  H      21.916000      4.367000    -11.026000
  C      20.738000      4.978000    -13.402000
  O      20.652000      3.808000    -13.807000
  N      19.710000      5.815000    -13.450000
  H      19.759000      6.742000    -13.061000
  C      18.387000      5.343000    -13.844000
  H      18.423000      4.304000    -14.116000
  C      17.410000      5.373000    -12.657000
  H      17.381000      6.412000    -12.247000
  C      16.028000      4.992000    -13.109000
  H      16.029000      3.993000    -13.600000
  H      15.596000      5.735000    -13.811000
  H      15.343000      4.929000    -12.234000
  C      17.907000      4.435000    -11.518000
  H      18.873000      4.787000    -11.103000
  H      18.045000      3.402000    -11.906000
  H      17.164000      4.395000    -10.696000
  C      17.928000      6.205000    -15.019000
  O      17.572000      7.383000    -14.834000
  N      17.955000      5.659000    -16.237000
  C      18.157000      4.240000    -16.563000
  H      17.610000      3.567000    -15.864000
  H      19.240000      4.009000    -16.549000
  C      17.748000      6.486000    -17.440000
  H      18.513000      7.249000    -17.474000
  C      17.841000      5.467000    -18.590000
  H      18.617000      5.593000    -19.337000
  H      16.974000      5.629000    -19.275000
  C      17.571000      4.137000    -17.968000
  H      16.473000      3.959000    -17.885000
  H      18.027000      3.301000    -18.540000
  C      16.418000      7.195000    -17.458000
  O      16.310000      8.281000    -18.040000
  N      15.384000      6.587000    -16.876000
  H      15.483000      5.703000    -16.411000
  C      14.058000      7.187000    -16.831000
  H      13.980000      7.945000    -17.596000
  C      12.974000      6.133000    -17.092000
  H      13.168000      5.690000    -18.094000
  H      11.974000      6.610000    -17.096000
  C      13.006000      4.983000    -16.091000
  O      14.052000      4.661000    -15.523000
  N      11.857000      4.336000    -15.894000
  H      11.896000      3.607000    -15.204000
  H      10.995000      4.674000    -16.245000
  C      13.792000      7.909000    -15.511000
  O      12.627000      8.109000    -15.161000
  N      14.843000      8.352000    -14.812000
  H      15.787000      8.157000    -15.088000
  C      14.681000      9.035000    -13.521000
  H      14.354000      8.301000    -12.797000
  C      16.003000      9.656000    -13.038000
  H      16.414000     10.334000    -13.816000
  H      16.746000      8.845000    -12.874000
  C      15.819000     10.457000    -11.692000
  H      15.443000      9.771000    -10.913000
  H      15.081000     11.271000    -11.816000
  C      17.102000     11.126000    -11.159000
  O      18.197000     10.520000    -11.242000
  O      17.026000     12.259000    -10.635000
  C      13.632000     10.130000    -13.592000
  O      13.760000     11.079000    -14.366000
  N      12.607000     10.015000    -12.759000
  H      12.471000      9.161000    -12.248000
  C      11.680000     11.121000    -12.566000
  H      12.123000     12.043000    -12.919000
  C      10.375000     10.885000    -13.337000
  H       9.867000      9.965000    -12.975000
  H      10.608000     10.747000    -14.415000
  H       9.685000     11.749000    -13.234000
  C      11.348000     11.381000    -11.114000
  O      10.889000     12.481000    -10.798000
  N      11.575000     10.422000    -10.226000
  H      11.968000      9.551000    -10.520000
  C      11.277000     10.501000     -8.800000
  H      10.988000     11.508000     -8.526000
  C      10.168000      9.503000     -8.416000
  H      10.492000      8.492000     -8.761000
  C       9.993000      9.425000     -6.880000
  H       9.723000     10.423000     -6.474000
  H      10.913000      9.072000     -6.372000
  H       9.186000      8.709000     -6.621000
  C       8.876000      9.807000     -9.189000
  H       9.098000      9.947000    -10.270000
  H       8.462000     10.769000     -8.811000
  C       7.833000      8.713000     -9.093000
  H       7.489000      8.573000     -8.046000
  H       8.253000      7.745000     -9.450000
  H       6.948000      8.950000     -9.720000
  C      12.561000     10.156000     -8.062000
  O      13.221000      9.169000     -8.409000
  N      12.917000     10.959000     -7.069000
  H      12.413000     11.825000     -6.907000
  C      14.103000     10.720000     -6.251000
  H      14.671000      9.889000     -6.646000
  C      15.026000     11.943000     -6.212000
  H      15.827000     11.811000     -5.450000
  H      14.410000     12.825000     -5.912000
  C      15.685000     12.231000     -7.567000
  H      14.912000     12.152000     -8.367000
  H      16.469000     11.477000     -7.797000
  C      16.248000     13.654000     -7.638000
  H      15.468000     14.372000     -7.296000
  H      16.466000     13.905000     -8.698000
  N      17.439000     13.823000     -6.804000
  H      17.332000     14.124000     -5.854000
  C      18.686000     13.618000     -7.227000
  N      18.916000     13.176000     -8.458000
  H      19.855000     13.231000     -8.805000
  H      18.164000     12.892000     -9.068000
  N      19.708000     13.815000     -6.403000
  H      19.490000     14.167000     -5.495000
  H      20.641000     13.573000     -6.680000
  C      13.658000     10.342000     -4.846000
  O      12.920000     11.088000     -4.189000
  N      14.106000      9.184000     -4.386000
  H      14.695000      8.599000     -4.954000
  C      13.740000      8.682000     -3.069000
  H      13.003000      9.328000     -2.623000
  C      13.166000      7.269000     -3.159000
  H      12.874000      6.915000     -2.142000
  H      13.966000      6.585000     -3.530000
  C      11.960000      7.075000     -4.074000
  H      12.230000      7.430000     -5.100000
  C      11.585000      5.583000     -4.202000
  H      11.332000      5.169000     -3.206000
  H      12.433000      5.003000     -4.624000
  H      10.707000      5.463000     -4.869000
  C      10.775000      7.883000     -3.592000
  H      11.015000      8.969000     -3.570000
  H      10.479000      7.570000     -2.568000
  H       9.905000      7.743000     -4.268000
  C      14.940000      8.657000     -2.133000
  O      16.092000      8.546000     -2.563000
  N      14.649000      8.742000     -0.841000
  H      13.706000      8.915000     -0.551000
  C      15.619000      8.502000      0.220000
  H      16.571000      8.206000     -0.201000
  C      15.797000      9.739000      1.114000
  H      14.834000      9.966000      1.622000
  H      16.020000     10.596000      0.441000
  C      16.941000      9.628000      2.125000
  H      17.907000      9.591000      1.573000
  H      16.861000      8.696000      2.705000
  S      16.925000     11.035000      3.277000
  C      15.565000     10.650000      4.382000
  H      15.777000      9.728000      4.964000
  H      14.623000     10.492000      3.819000
  H      15.396000     11.482000      5.097000
  C      15.091000      7.357000      1.069000
  O      13.900000      7.324000      1.373000
  N      15.960000      6.419000      1.434000
  H      16.916000      6.456000      1.127000
  C      15.605000      5.371000      2.384000
  H      14.541000      5.365000      2.545000
  C      16.030000      3.986000      1.874000
  H      15.643000      3.176000      2.521000
  O      17.463000      3.902000      1.860000
  H      17.785000      3.962000      0.927000
  C      15.523000      3.746000      0.454000
  H      15.964000      4.472000     -0.261000
  H      14.418000      3.839000      0.411000
  H      15.809000      2.727000      0.115000
  C      16.269000      5.666000      3.719000
  O      16.781000      6.761000      3.960000
  N      16.226000      4.691000      4.622000
  H      15.770000      3.814000      4.476000
  C      16.891000      4.897000      5.897000
  H      17.591000      5.717000      5.842000
  C      15.869000      5.174000      6.993000
  H      15.220000      4.310000      7.218000
  H      15.213000      5.989000      6.614000
  C      16.504000      5.740000      8.274000
  O      17.375000      6.631000      8.192000
  O      16.110000      5.322000      9.372000
  C      17.756000      3.672000      6.153000
  O      18.623000      3.364000      5.319000
  N      17.513000      2.925000      7.215000
  H      16.736000      3.097000      7.819000
  C      18.530000      1.953000      7.610000
  H      19.506000      2.290000      7.299000
  C      18.465000      1.713000      9.125000
  H      19.312000      1.075000      9.467000
  O      17.260000      1.083000      9.573000
  H      16.523000      1.690000      9.363000
  C      18.554000      3.041000      9.857000
  H      18.185000      3.914000      9.292000
  H      19.574000      3.244000     10.243000
  H      17.917000      2.979000     10.771000
  C      18.298000      0.584000      6.977000
  O      17.206000      0.257000      6.502000
  N      19.352000     -0.231000      7.027000
  H      20.250000      0.125000      7.267000
  C      19.306000     -1.667000      6.971000
  H      20.287000     -2.018000      6.687000
  C      19.008000     -2.149000      8.423000
  H      18.894000     -3.244000      8.437000
  H      18.037000     -1.699000      8.730000
  C      20.042000     -1.816000      9.537000
  H      19.566000     -1.978000     10.528000
  H      20.367000     -0.761000      9.495000
  C      21.296000     -2.682000      9.460000
  O      21.814000     -2.920000      8.369000
  N      21.795000     -3.170000     10.607000
  H      21.406000     -2.892000     11.490000
  H      22.625000     -3.717000     10.575000
  C      18.302000     -2.260000      5.969000
  O      17.252000     -2.705000      6.423000
  N      18.555000     -2.313000      4.661000
  C      19.820000     -1.980000      3.975000
  H      20.705000     -2.367000      4.526000
  H      19.886000     -0.876000      3.850000
  C      17.577000     -2.928000      3.761000
  H      16.616000     -2.474000      3.945000
  C      18.141000     -2.618000      2.365000
  H      17.864000     -1.581000      2.071000
  H      17.812000     -3.323000      1.577000
  C      19.664000     -2.671000      2.609000
  H      19.977000     -3.735000      2.716000
  H      20.282000     -2.231000      1.820000
  C      17.496000     -4.431000      3.993000
  O      18.458000     -5.048000      4.475000
  N      16.377000     -5.051000      3.680000
  C      15.108000     -4.443000      3.250000
  H      15.262000     -3.715000      2.421000
  H      14.629000     -3.948000      4.123000
  C      16.311000     -6.520000      3.737000
  H      16.677000     -6.916000      4.664000
  C      14.821000     -6.813000      3.538000
  H      14.355000     -6.782000      4.554000
  H      14.547000     -7.780000      3.152000
  C      14.304000     -5.628000      2.782000
  H      14.499000     -5.783000      1.693000
  H      13.211000     -5.485000      2.915000
  C      17.178000     -7.128000      2.629000
  O      16.828000     -7.014000      1.455000
  N      18.328000     -7.713000      3.001000
  H      18.566000     -7.771000      3.968000
  C      19.396000     -8.050000      2.052000
  H      19.630000     -7.156000      1.489000
  C      20.637000     -8.530000      2.824000
  H      21.400000     -8.947000      2.132000
  H      20.352000     -9.328000      3.545000
  C      21.266000     -7.372000      3.549000
  C      21.329000     -7.193000      4.900000
  H      20.937000     -7.889000      5.633000
  N      21.952000     -6.000000      5.160000
  H      22.214000     -5.662000      6.051000
  C      22.295000     -5.382000      4.000000
  C      21.882000     -6.217000      2.944000
  C      22.117000     -5.820000      1.623000
  H      21.809000     -6.441000      0.800000
  C      22.739000     -4.591000      1.388000
  H      22.905000     -4.246000      0.374000
  C      22.931000     -4.173000      3.771000
  H      23.225000     -3.536000      4.590000
  C      23.134000     -3.779000      2.444000
  H      23.587000     -2.819000      2.232000
  C      18.979000     -9.092000      1.020000
  O      19.537000     -9.120000     -0.079000
  N      18.030000     -9.954000      1.333000
  H      17.590000     -9.975000      2.238000
  C      17.596000    -10.904000      0.322000
  H      18.386000    -11.103000     -0.388000
  C      17.268000    -12.261000      0.959000
  H      18.198000    -12.655000      1.431000
  H      16.972000    -12.991000      0.179000
  O      16.272000    -12.139000      1.968000
  H      16.685000    -12.368000      2.828000
  C      16.410000    -10.390000     -0.486000
  O      15.774000    -11.176000     -1.199000
  N      16.108000     -9.092000     -0.406000
  H      16.557000     -8.483000      0.256000
  C      15.014000     -8.535000     -1.192000
  H      14.786000     -9.188000     -2.022000
  C      13.751000     -8.385000     -0.345000
  H      12.864000     -8.174000     -0.980000
  H      13.866000     -7.524000      0.351000
  C      13.441000     -9.589000      0.550000
  C      14.042000     -9.746000      1.798000
  H      14.936000     -9.191000      2.000000
  C      13.737000    -10.843000      2.619000
  H      14.429000    -11.159000      3.374000
  C      12.825000    -11.791000      2.208000
  H      13.288000    -12.782000      2.447000
  C      12.527000    -10.537000      0.155000
  H      12.115000    -10.347000     -0.807000
  C      12.212000    -11.641000      0.975000
  H      11.663000    -12.422000      0.451000
  C      15.412000     -7.189000     -1.810000
  O      14.598000     -6.260000     -1.895000
  N      16.666000     -7.056000     -2.274000
  H      17.359000     -7.757000     -2.132000
  C      17.058000     -5.815000     -2.948000
  H      16.770000     -4.980000     -2.323000
  C      18.575000     -5.787000     -3.154000
  H      18.857000     -4.835000     -3.661000
  H      18.869000     -6.635000     -3.815000
  C      19.408000     -5.870000     -1.887000
  H      19.145000     -6.809000     -1.339000
  C      20.894000     -5.948000     -2.184000
  H      21.234000     -5.038000     -2.723000
  H      21.126000     -6.832000     -2.816000
  H      21.489000     -6.026000     -1.253000
  C      19.092000     -4.697000     -0.945000
  H      18.043000     -4.741000     -0.585000
  H      19.258000     -3.727000     -1.458000
  H      19.755000     -4.732000     -0.053000
  C      16.346000     -5.610000     -4.285000
  O      16.408000     -4.514000     -4.853000
  N      15.687000     -6.648000     -4.796000
  H      15.772000     -7.545000     -4.360000
  C      14.868000     -6.579000     -6.004000
  H      15.524000     -6.434000     -6.850000
  C      14.106000     -7.904000     -6.145000
  H      13.491000     -7.989000     -5.222000
  H      14.891000     -8.694000     -6.138000
  C      13.260000     -8.037000     -7.386000
  H      13.928000     -8.285000     -8.245000
  H      12.720000     -7.106000     -7.667000
  C      12.200000     -9.129000     -7.216000
  H      11.975000     -9.535000     -8.232000
  H      11.250000     -8.675000     -6.850000
  C      12.684000    -10.254000     -6.323000
  H      13.773000    -10.394000     -6.219000
  H      12.304000    -11.208000     -6.765000
  N      12.041000    -10.172000     -4.974000
  H      11.004000    -10.142000     -5.072000
  H      12.345000     -9.322000     -4.466000
  H      12.259000    -11.007000     -4.389000
  C      13.885000     -5.418000     -5.991000
  O      13.485000     -4.920000     -7.059000
  N      13.471000     -4.985000     -4.795000
  H      13.811000     -5.383000     -3.944000
  C      12.526000     -3.879000     -4.668000
  H      11.646000     -4.169000     -5.221000
  C      12.178000     -3.653000     -3.174000
  H      11.849000     -4.631000     -2.750000
  C      13.385000     -3.142000     -2.385000
  H      13.667000     -2.110000     -2.684000
  H      14.270000     -3.800000     -2.508000
  H      13.140000     -3.114000     -1.301000
  C      11.038000     -2.648000     -3.033000
  H      11.403000     -1.625000     -3.290000
  H      10.739000     -2.617000     -1.958000
  C       9.845000     -2.965000     -3.869000
  H       9.518000     -4.020000     -3.729000
  H      10.040000     -2.797000     -4.948000
  H       8.989000     -2.309000     -3.591000
  C      13.064000     -2.615000     -5.322000
  O      12.303000     -1.846000     -5.917000
  N      14.378000     -2.388000     -5.261000
  H      15.010000     -3.017000     -4.810000
  C      14.933000     -1.204000     -5.918000
  H      14.375000     -0.334000     -5.596000
  C      16.397000     -1.019000     -5.526000
  H      16.869000     -0.227000     -6.153000
  H      16.965000     -1.958000     -5.704000
  C      16.577000     -0.611000     -4.097000
  C      16.516000      0.718000     -3.737000
  H      16.344000      1.474000     -4.491000
  C      16.661000      1.087000     -2.405000
  H      16.633000      2.133000     -2.126000
  C      16.893000      0.142000     -1.438000
  H      17.050000      0.440000     -0.408000
  C      16.797000     -1.558000     -3.110000
  H      16.859000     -2.602000     -3.377000
  C      16.958000     -1.196000     -1.797000
  H      17.146000     -1.945000     -1.039000
  C      14.775000     -1.258000     -7.438000
  O      14.497000     -0.225000     -8.062000
  N      14.974000     -2.434000     -8.054000
  H      15.183000     -3.256000     -7.535000
  C      14.738000     -2.571000     -9.490000
  H      15.291000     -1.793000    -10.005000
  C      15.177000     -3.955000     -9.988000
  H      15.024000     -3.987000    -11.095000
  H      14.530000     -4.744000     -9.540000
  C      16.629000     -4.294000     -9.700000
  H      16.878000     -5.218000    -10.274000
  H      16.779000     -4.508000     -8.618000
  C      17.569000     -3.179000    -10.119000
  H      17.465000     -2.322000     -9.409000
  H      17.310000     -2.813000    -11.142000
  N      18.951000     -3.647000    -10.147000
  H      19.146000     -4.618000    -10.315000
  C      20.005000     -2.836000    -10.131000
  N      19.815000     -1.512000    -10.079000
  H      20.575000     -0.878000     -9.991000
  H      18.905000     -1.067000    -10.189000
  N      21.246000     -3.341000    -10.152000
  H      21.381000     -4.239000    -10.582000
  H      22.036000     -2.718000    -10.155000
  C      13.271000     -2.340000     -9.825000
  O      12.946000     -1.694000    -10.827000
  N      12.369000     -2.859000     -8.992000
  H      12.654000     -3.399000     -8.200000
  C      10.943000     -2.617000     -9.181000
  H      10.658000     -3.026000    -10.141000
  C      10.168000     -3.306000     -8.055000
  H      10.445000     -2.881000     -7.071000
  H      10.425000     -4.388000     -8.038000
  C       8.675000     -3.210000     -8.221000
  C       8.049000     -3.798000     -9.308000
  H       8.641000     -4.333000    -10.038000
  C       6.691000     -3.715000     -9.480000
  H       6.215000     -4.173000    -10.337000
  C       5.931000     -3.031000     -8.565000
  O       4.572000     -2.960000     -8.764000
  H       4.193000     -2.365000     -8.080000
  C       7.892000     -2.516000     -7.304000
  H       8.355000     -2.036000     -6.454000
  C       6.525000     -2.428000     -7.470000
  H       5.937000     -1.899000     -6.735000
  C      10.641000     -1.114000     -9.225000
  O       9.949000     -0.630000    -10.128000
  N      11.205000     -0.358000     -8.284000
  H      11.763000     -0.760000     -7.556000
  C      10.978000      1.090000     -8.252000
  H       9.914000      1.275000     -8.204000
  C      11.652000      1.692000     -7.014000
  H      11.778000      2.790000     -7.110000
  H      12.682000      1.267000     -6.964000
  C      10.959000      1.420000     -5.664000
  H      10.553000      0.378000     -5.661000
  C      11.911000      1.552000     -4.518000
  H      12.354000      2.571000     -4.487000
  H      12.738000      0.814000     -4.606000
  H      11.393000      1.369000     -3.551000
  C       9.820000      2.409000     -5.475000
  H       8.981000      2.188000     -6.169000
  H      10.165000      3.445000     -5.672000
  H       9.444000      2.377000     -4.433000
  C      11.482000      1.771000     -9.522000
  O      10.875000      2.740000    -10.001000
  N      12.603000      1.298000    -10.064000
  H      13.146000      0.574000     -9.637000
  C      13.121000      1.865000    -11.307000
  H      13.346000      2.910000    -11.142000
  C      14.403000      1.154000    -11.722000
  H      14.700000      1.483000    -12.749000
  H      14.245000      0.057000    -11.776000
  C      15.580000      1.467000    -10.810000
  H      15.346000      1.261000     -9.749000
  H      15.829000      2.545000    -10.891000
  C      16.846000      0.685000    -11.171000
  O      17.581000      0.281000    -10.242000
  O      17.097000      0.464000    -12.380000
  C      12.109000      1.798000    -12.440000
  O      12.114000      2.674000    -13.317000
  N      11.244000      0.773000    -12.461000
  H      11.274000      0.055000    -11.765000
  C      10.241000      0.721000    -13.522000
  H      10.747000      0.823000    -14.471000
  C       9.490000     -0.626000    -13.542000
  H       8.838000     -0.667000    -14.447000
  O       8.646000     -0.758000    -12.384000
  H       9.197000     -0.690000    -11.584000
  C      10.479000     -1.781000    -13.584000
  H      11.085000     -1.837000    -12.656000
  H      11.168000     -1.677000    -14.448000
  H       9.930000     -2.742000    -13.686000
  C       9.260000      1.880000    -13.411000
  O       8.650000      2.252000    -14.411000
  N       9.109000      2.479000    -12.225000
  H       9.588000      2.143000    -11.415000
  C       8.356000      3.718000    -12.069000
  H       7.524000      3.727000    -12.761000
  C       7.811000      3.835000    -10.631000
  H       7.446000      4.868000    -10.434000
  H       8.622000      3.652000     -9.895000
  C       6.644000      2.939000    -10.276000
  C       5.337000      3.322000    -10.562000
  H       5.158000      4.257000    -11.073000
  C       4.259000      2.516000    -10.209000
  H       3.246000      2.814000    -10.441000
  C       4.486000      1.323000     -9.549000
  O       3.420000      0.510000     -9.185000
  H       3.712000     -0.165000     -8.533000
  C       6.846000      1.739000     -9.604000
  H       7.853000      1.420000     -9.374000
  C       5.778000      0.931000     -9.241000
  H       5.952000     -0.006000     -8.731000
  C       9.186000      4.965000    -12.359000
  O       8.660000      6.075000    -12.228000
  N      10.464000      4.826000    -12.723000
  H      10.881000      3.923000    -12.865000
  C      11.320000      5.995000    -12.819000
  H      10.801000      6.797000    -13.327000
  H      12.209000      5.688000    -13.350000
  C      11.800000      6.533000    -11.490000
  O      12.234000      7.692000    -11.409000
  N      11.711000      5.742000    -10.430000
  H      11.371000      4.805000    -10.509000
  C      12.158000      6.152000     -9.103000
  H      12.177000      7.224000     -9.041000
  C      11.231000      5.607000     -8.021000
  H      11.138000      4.506000     -8.104000
  H      10.214000      6.039000     -8.146000
  H      11.597000      5.870000     -7.007000
  C      13.572000      5.641000     -8.884000
  O      13.863000      4.474000     -9.177000
  N      14.457000      6.519000     -8.426000
  H      14.206000      7.485000     -8.316000
  C      15.792000      6.133000     -7.997000
  H      15.912000      5.061000     -8.077000
  C      16.896000      6.796000     -8.846000
  H      16.760000      6.438000     -9.893000
  C      16.756000      8.314000     -8.859000
  H      16.974000      8.752000     -7.863000
  H      15.741000      8.633000     -9.168000
  H      17.485000      8.747000     -9.578000
  C      18.297000      6.366000     -8.351000
  H      18.366000      5.261000     -8.287000
  H      18.536000      6.810000     -7.364000
  H      19.068000      6.718000     -9.071000
  C      15.947000      6.501000     -6.529000
  O      15.594000      7.612000     -6.111000
  N      16.477000      5.580000     -5.743000
  H      16.749000      4.687000     -6.087000
  C      16.894000      5.979000     -4.411000
  H      16.215000      6.710000     -4.005000
  C      16.903000      4.792000     -3.467000
  H      17.538000      3.970000     -3.868000
  H      15.871000      4.406000     -3.309000
  O      17.436000      5.254000     -2.244000
  H      17.874000      4.536000     -1.721000
  C      18.285000      6.598000     -4.489000
  O      19.228000      5.944000     -4.951000
  N      18.426000      7.834000     -3.988000
  H      17.653000      8.302000     -3.548000
  C      19.720000      8.513000     -4.029000
  H      20.271000      8.163000     -4.892000
  C      19.542000     10.048000     -4.213000
  H      20.544000     10.537000     -4.171000
  C      18.956000     10.313000     -5.605000
  H      17.936000      9.881000     -5.694000
  H      19.593000      9.850000     -6.386000
  H      18.884000     11.398000     -5.794000
  C      18.628000     10.703000     -3.159000
  H      17.615000     10.259000     -3.182000
  H      18.494000     11.764000     -3.479000
  C      19.168000     10.726000     -1.726000
  H      20.245000     10.996000     -1.711000
  H      19.036000      9.741000     -1.232000
  H      18.617000     11.471000     -1.114000
  C      20.576000      8.162000     -2.830000
  O      21.729000      8.610000     -2.755000
  N      20.049000      7.377000     -1.884000
  H      19.120000      7.010000     -1.970000
  C      20.783000      7.029000     -0.687000
  H      21.656000      7.648000     -0.577000
  H      21.023000      5.981000     -0.753000
  C      19.958000      7.224000      0.554000
  O      18.721000      7.248000      0.506000
  N      20.682000      7.342000      1.662000
  H      21.677000      7.362000      1.620000
  C      20.142000      7.338000      3.013000
  H      19.324000      8.042000      3.071000
  C      19.668000      5.922000      3.400000
  H      18.867000      5.634000      2.693000
  H      19.251000      5.908000      4.428000
  O      20.742000      4.973000      3.306000
  H      20.607000      4.518000      2.438000
  C      21.242000      7.794000      3.959000
  O      22.429000      7.699000      3.634000
  N      20.851000      8.215000      5.169000
  H      19.880000      8.322000      5.425000
  C      21.870000      8.510000      6.170000
  H      22.527000      9.265000      5.760000
  C      21.222000      9.037000      7.465000
  H      20.514000      8.266000      7.848000
  H      20.611000      9.934000      7.215000
  C      22.212000      9.396000      8.558000
  H      22.911000      8.550000      8.752000
  C      23.032000     10.606000      8.143000
  H      22.369000     11.463000      7.896000
  H      23.662000     10.384000      7.255000
  H      23.704000     10.921000      8.970000
  C      21.491000      9.687000      9.885000
  H      20.920000      8.796000     10.220000
  H      20.787000     10.537000      9.752000
  H      22.228000      9.961000     10.669000
  C      22.718000      7.274000      6.440000
  O      23.933000      7.370000      6.648000
  N      22.088000      6.100000      6.401000
  H      21.123000      6.068000      6.158000
  C      22.773000      4.822000      6.558000
  H      23.303000      4.806000      7.497000
  C      21.704000      3.730000      6.552000
  H      21.043000      3.873000      5.667000
  H      21.068000      3.822000      7.452000
  C      22.237000      2.329000      6.490000
  C      22.581000      1.642000      7.668000
  H      22.491000      2.134000      8.625000
  C      23.063000      0.324000      7.610000
  H      23.347000     -0.200000      8.513000
  C      23.201000     -0.307000      6.371000
  O      23.714000     -1.613000      6.287000
  H      23.801000     -1.980000      7.190000
  C      22.376000      1.684000      5.257000
  H      22.089000      2.193000      4.344000
  C      22.849000      0.365000      5.195000
  H      22.945000     -0.126000      4.236000
  C      23.840000      4.618000      5.487000
  O      25.019000      4.428000      5.797000
  N      23.463000      4.669000      4.206000
  H      22.503000      4.776000      3.917000
  C      24.475000      4.461000      3.181000
  H      24.970000      3.516000      3.359000
  C      23.805000      4.401000      1.805000
  H      23.141000      5.289000      1.671000
  O      22.996000      3.210000      1.744000
  H      22.129000      3.437000      1.336000
  C      24.843000      4.365000      0.709000
  H      25.554000      3.528000      0.879000
  H      25.410000      5.316000      0.632000
  H      24.346000      4.192000     -0.272000
  C      25.541000      5.550000      3.243000
  O      26.738000      5.265000      3.096000
  N      25.127000      6.794000      3.539000
  H      24.153000      7.001000      3.679000
  C      26.036000      7.934000      3.499000
  H      26.647000      7.885000      2.609000
  C      25.260000      9.253000      3.551000
  H      25.930000     10.118000      3.727000
  H      24.535000      9.218000      4.395000
  C      24.458000      9.582000      2.297000
  C      24.482000      8.780000      1.162000
  H      25.068000      7.877000      1.117000
  C      23.728000      9.121000      0.036000
  H      23.751000      8.493000     -0.843000
  C      22.961000     10.287000      0.028000
  H      22.390000     10.546000     -0.854000
  C      23.677000     10.736000      2.266000
  H      23.649000     11.382000      3.132000
  C      22.938000     11.088000      1.126000
  H      22.352000     11.996000      1.133000
  C      26.997000      7.916000      4.667000
  O      28.155000      8.337000      4.524000
  N      26.518000      7.476000      5.845000
  H      25.566000      7.171000      5.937000
  C      27.236000      7.802000      7.070000
  H      28.257000      8.082000      6.845000
  C      26.558000      9.011000      7.772000
  H      25.533000      8.756000      8.108000
  H      26.503000      9.873000      7.074000
  H      27.177000      9.298000      8.638000
  C      27.295000      6.674000      8.047000
  O      27.563000      6.892000      9.229000
  N      27.125000      5.424000      7.585000
  H      26.794000      5.249000      6.656000
  C      27.492000      4.258000      8.359000
  H      26.968000      4.301000      9.302000
  C      27.136000      2.959000      7.605000
  H      27.729000      2.882000      6.667000
  H      26.066000      3.004000      7.316000
  C      27.282000      1.668000      8.420000
  H      28.307000      1.620000      8.864000
  C      26.241000      1.614000      9.544000
  H      25.214000      1.591000      9.122000
  H      26.321000      2.489000     10.213000
  H      26.374000      0.703000     10.161000
  C      27.117000      0.460000      7.503000
  H      27.779000      0.540000      6.617000
  H      26.064000      0.371000      7.162000
  H      27.381000     -0.461000      8.052000
  C      28.975000      4.314000      8.663000
  O      29.380000      4.222000      9.819000
  N      29.787000      4.576000      7.621000
  H      29.409000      4.564000      6.690000
  C      31.203000      4.838000      7.743000
  H      31.496000      4.836000      8.776000
  C      32.002000      3.781000      6.971000
  H      33.093000      3.983000      7.071000
  H      31.700000      3.904000      5.903000
  C      31.740000      2.333000      7.467000
  H      32.429000      1.625000      6.969000
  H      30.707000      2.058000      7.165000
  C      31.827000      2.059000      8.969000
  O      32.288000      2.912000      9.784000
  O      31.393000      0.947000      9.346000
  C      31.612000      6.195000      7.216000
  O      32.649000      6.727000      7.620000
  N      30.829000      6.817000      6.293000
  H      30.027000      6.353000      5.912000
  C      31.187000      8.138000      5.784000
  H      30.425000      8.466000      5.101000
  H      32.157000      8.060000      5.315000
  C      31.278000      9.174000      6.898000
  O      30.461000      9.200000      7.825000
  N      32.285000     10.039000      6.802000
  H      32.917000     10.010000      6.027000
  C      32.533000     11.076000      7.804000
  H      31.754000     11.070000      8.553000
  C      33.885000     10.842000      8.503000
  H      34.683000     10.773000      7.723000
  C      34.199000     11.981000      9.432000
  H      33.333000     12.251000     10.074000
  H      34.492000     12.886000      8.861000
  H      35.055000     11.717000     10.093000
  C      33.853000      9.493000      9.251000
  H      34.898000      9.242000      9.547000
  H      33.501000      8.669000      8.611000
  C      33.015000      9.579000     10.481000
  H      31.932000      9.577000     10.238000
  H      33.248000     10.428000     11.154000
  H      33.271000      8.671000     11.061000
  C      32.468000     12.441000      7.127000
  O      33.128000     12.659000      6.111000
  N      31.669000     13.347000      7.696000
  H      31.277000     13.191000      8.605000
  C      31.146000     14.525000      7.017000
  H      31.614000     14.618000      6.048000
  C      29.612000     14.422000      6.867000
  H      29.206000     15.355000      6.419000
  H      29.153000     14.313000      7.875000
  C      29.160000     13.273000      6.024000
  C      29.135000     11.927000      6.355000
  H      29.458000     11.526000      7.305000
  N      28.673000     11.194000      5.269000
  H      28.582000     10.220000      5.177000
  C      28.359000     12.057000      4.250000
  C      28.670000     13.373000      4.688000
  C      28.443000     14.448000      3.819000
  H      28.649000     15.456000      4.133000
  C      27.946000     14.175000      2.523000
  H      27.787000     14.991000      1.833000
  C      27.855000     11.793000      2.970000
  H      27.673000     10.783000      2.641000
  C      27.661000     12.859000      2.125000
  H      27.309000     12.685000      1.119000
  C      31.458000     15.787000      7.806000
  O      31.743000     15.743000      9.021000
  N      31.321000     16.919000      7.103000
  H      31.153000     16.899000      6.111000
  C      31.414000     18.229000      7.737000
  H      31.028000     18.167000      8.747000
  C      32.866000     18.713000      7.760000
  H      33.511000     17.859000      8.059000
  H      32.976000     19.492000      8.551000
  C      33.314000     19.313000      6.431000
  H      32.800000     20.270000      6.210000
  H      33.104000     18.600000      5.604000
  C      34.806000     19.625000      6.382000
  O      35.501000     19.404000      7.408000
  O      35.288000     20.101000      5.310000
  C      30.544000     19.223000      6.969000
  O      30.155000     18.991000      5.825000
  N      30.271000     20.371000      7.592000
  H      30.571000     20.537000      8.532000
  C      29.671000     21.482000      6.865000
  H      28.894000     21.106000      6.211000
  C      29.075000     22.498000      7.843000
  H      28.607000     23.344000      7.295000
  H      29.871000     22.913000      8.500000
  C      28.016000     21.896000      8.730000
  O      27.363000     20.944000      8.290000
  O      27.844000     22.361000      9.888000
  C      30.724000     22.175000      6.010000
  O      31.790000     22.564000      6.508000
  N      30.397000     22.382000      4.747000
  H      29.514000     22.058000      4.389000
  C      31.291000     22.990000      3.774000
  H      32.303000     22.822000      4.102000
  C      31.021000     22.382000      2.401000
  H      31.521000     22.914000      1.567000
  H      29.925000     22.476000      2.198000
  C      31.393000     20.921000      2.321000
  H      31.069000     20.517000      1.333000
  H      30.868000     20.334000      3.110000
  C      32.893000     20.816000      2.475000
  H      33.194000     21.150000      3.496000
  H      33.393000     21.473000      1.727000
  C      33.379000     19.386000      2.317000
  H      33.194000     18.988000      1.298000
  H      32.883000     18.735000      3.067000
  N      34.863000     19.326000      2.585000
  H      35.055000     19.696000      3.557000
  H      35.429000     19.819000      1.879000
  H      35.126000     18.311000      2.599000
  C      31.100000     24.497000      3.752000
  O      30.216000     25.058000      4.420000
  N      31.939000     25.221000      3.004000
  C      33.234000     24.778000      2.444000
  H      33.076000     24.438000      1.397000
  H      33.717000     23.981000      3.050000
  C      31.878000     26.689000      3.086000
  H      31.983000     26.970000      4.125000
  C      33.070000     27.124000      2.228000
  H      33.429000     28.136000      2.519000
  H      32.787000     27.143000      1.148000
  C      34.058000     26.063000      2.465000
  H      34.873000     26.046000      1.710000
  H      34.513000     26.182000      3.477000
  C      30.570000     27.308000      2.594000
  O      30.286000     28.472000      2.948000
  N      29.783000     26.598000      1.771000
  H      29.986000     25.667000      1.463000
  C      28.479000     27.069000      1.313000
  H      28.444000     28.148000      1.380000
  C      28.230000     26.677000     -0.147000
  H      29.057000     27.043000     -0.789000
  H      27.283000     27.122000     -0.521000
  C      28.136000     25.173000     -0.327000
  O      28.577000     24.431000      0.569000
  O      27.632000     24.728000     -1.375000
  C      27.333000     26.542000      2.160000
  O      26.175000     26.646000      1.749000
  N      27.627000     25.989000      3.320000
  H      28.583000     25.904000      3.611000
  C      26.607000     25.408000      4.158000
  H      25.719000     26.025000      4.135000
  H      27.028000     25.342000      5.150000
  C      26.191000     24.008000      3.785000
  O      25.354000     23.436000      4.487000
  N      26.727000     23.437000      2.711000
  H      27.387000     23.914000      2.118000
  C      26.317000     22.088000      2.321000
  H      25.262000     21.963000      2.518000
  C      26.542000     21.857000      0.827000
  H      26.014000     22.659000      0.257000
  H      26.119000     20.888000      0.508000
  O      27.926000     21.918000      0.495000
  H      28.161000     22.879000      0.406000
  C      27.069000     21.022000      3.105000
  O      28.095000     21.281000      3.734000
  N      26.584000     19.779000      2.979000
  H      25.693000     19.623000      2.529000
  C      27.214000     18.635000      3.630000
  H      27.774000     19.000000      4.479000
  C      26.173000     17.597000      4.044000
  H      26.051000     16.789000      3.290000
  H      25.186000     18.112000      4.098000
  C      26.416000     16.983000      5.416000
  C      27.049000     17.571000      6.496000
  H      27.499000     18.558000      6.504000
  N      27.006000     16.706000      7.592000
  H      27.486000     16.796000      8.439000
  C      26.352000     15.557000      7.217000
  C      25.955000     15.699000      5.873000
  C      25.251000     14.656000      5.263000
  H      24.944000     14.725000      4.231000
  C      24.997000     13.504000      5.988000
  H      24.482000     12.676000      5.516000
  C      26.075000     14.403000      7.952000
  H      26.383000     14.311000      8.981000
  C      25.399000     13.396000      7.316000
  H      25.188000     12.479000      7.852000
  C      28.213000     18.002000      2.665000
  O      27.879000     17.722000      1.503000
  N      29.448000     17.796000      3.135000
  H      29.715000     18.084000      4.062000
  C      30.425000     17.087000      2.332000
  H      30.975000     17.815000      1.756000
  H      29.938000     16.343000      1.715000
  C      31.410000     16.328000      3.196000
  O      31.279000     16.278000      4.419000
  N      32.370000     15.680000      2.541000
  H      32.461000     15.706000      1.545000
  C      33.354000     14.900000      3.280000
  H      34.025000     14.442000      2.568000
  H      32.839000     14.178000      3.897000
  C      34.198000     15.783000      4.190000
  O      34.550000     16.913000      3.850000
  N      34.522000     15.249000      5.360000
  H      34.262000     14.309000      5.581000
  C      35.274000     15.993000      6.352000
  H      34.786000     16.944000      6.495000
  C      35.288000     15.235000      7.678000
  H      35.789000     14.250000      7.533000
  H      34.229000     15.032000      7.959000
  C      35.957000     16.014000      8.796000
  H      35.507000     17.032000      8.866000
  H      37.038000     16.127000      8.552000
  C      35.814000     15.289000     10.136000
  H      36.202000     14.247000     10.072000
  H      34.741000     15.279000     10.444000
  N      36.615000     16.052000     11.079000
  H      37.253000     16.738000     10.727000
  C      36.582000     15.900000     12.393000
  N      35.781000     14.991000     12.937000
  H      35.767000     14.954000     13.936000
  H      35.130000     14.479000     12.387000
  N      37.366000     16.660000     13.142000
  H      38.100000     17.144000     12.701000
  H      37.485000     16.344000     14.103000
  C      36.691000     16.263000      5.853000
  O      37.307000     15.419000      5.209000
  N      37.188000     17.465000      6.126000
  H      36.626000     18.158000      6.598000
  C      38.516000     17.853000      5.657000
  H      38.588000     17.637000      4.599000
  C      38.753000     19.344000      5.871000
  H      38.566000     19.605000      6.933000
  O      37.851000     20.084000      5.037000
  H      36.923000     19.955000      5.340000
  C      40.188000     19.718000      5.474000
  H      40.434000     19.309000      4.472000
  H      40.933000     19.351000      6.205000
  H      40.285000     20.822000      5.409000
  C      39.582000     17.030000      6.373000
  O      39.531000     16.857000      7.596000
  N      40.530000     16.501000      5.604000
  H      40.555000     16.652000      4.608000
  C      41.619000     15.737000      6.196000
  H      41.167000     14.974000      6.806000
  C      42.438000     15.074000      5.085000
  H      43.225000     14.414000      5.504000
  H      42.938000     15.864000      4.474000
  C      41.540000     14.262000      4.126000
  H      40.657000     14.854000      3.789000
  C      42.268000     13.862000      2.880000
  H      43.136000     13.216000      3.112000
  H      42.641000     14.764000      2.343000
  H      41.597000     13.306000      2.189000
  C      41.022000     12.975000      4.803000
  H      40.397000     13.218000      5.687000
  H      41.870000     12.334000      5.123000
  H      40.392000     12.402000      4.091000
  C      42.497000     16.674000      7.019000
  O      42.771000     17.797000      6.589000
  N      42.933000     16.257000      8.197000
  C      42.644000     14.956000      8.844000
  H      43.153000     14.148000      8.269000
  H      41.550000     14.758000      8.876000
  C      43.676000     17.187000      9.067000
  H      43.021000     18.006000      9.323000
  C      44.081000     16.313000     10.269000
  H      43.958000     16.868000     11.225000
  H      45.150000     15.998000     10.202000
  C      43.217000     15.103000     10.210000
  H      43.756000     14.187000     10.532000
  H      42.370000     15.237000     10.929000
  C      44.889000     17.788000      8.384000
  O      45.153000     18.982000      8.553000
  N      45.619000     17.008000      7.579000
  H      45.385000     16.060000      7.391000
  C      46.818000     17.560000      6.959000
  H      47.387000     18.093000      7.711000
  C      47.715000     16.443000      6.403000
  H      48.133000     15.888000      7.271000
  H      48.584000     16.895000      5.871000
  C      47.036000     15.449000      5.490000
  C      46.954000     15.507000      4.135000
  H      47.260000     16.368000      3.539000
  N      46.255000     14.422000      3.657000
  H      45.755000     14.444000      2.814000
  C      45.895000     13.628000      4.710000
  C      46.346000     14.260000      5.885000
  C      46.094000     13.650000      7.120000
  H      46.430000     14.106000      8.041000
  C      45.368000     12.476000      7.150000
  H      45.109000     12.023000      8.099000
  C      45.157000     12.436000      4.736000
  H      44.799000     11.985000      3.825000
  C      44.925000     11.866000      5.961000
  H      44.332000     10.963000      6.026000
  C      46.503000     18.574000      5.867000
  O      47.410000     19.307000      5.456000
  N      45.253000     18.648000      5.401000
  H      44.534000     18.018000      5.687000
  C      44.815000     19.722000      4.508000
  H      45.639000     20.022000      3.871000
  C      43.663000     19.230000      3.625000
  H      43.212000     20.072000      3.056000
  H      42.869000     18.760000      4.239000
  C      44.118000     18.226000      2.577000
  O      45.301000     18.244000      2.202000
  O      43.301000     17.425000      2.109000
  C      44.392000     20.972000      5.274000
  O      43.996000     21.966000      4.653000
  N      44.526000     20.949000      6.590000
  H      44.836000     20.108000      7.036000
  C      44.064000     22.043000      7.471000
  H      43.745000     22.913000      6.913000
  C      42.964000     21.499000      8.396000
  H      43.113000     21.733000      9.474000
  H      43.043000     20.386000      8.335000
  C      41.525000     21.868000      8.102000
  H      41.386000     21.770000      6.999000
  H      41.326000     22.933000      8.355000
  C      40.588000     20.925000      8.813000
  H      40.933000     19.870000      8.712000
  H      39.636000     20.999000      8.243000
  C      40.331000     21.286000     10.258000
  H      40.177000     22.385000     10.354000
  H      41.185000     20.991000     10.902000
  N      39.104000     20.627000     10.766000
  H      39.181000     19.587000     10.679000
  H      38.317000     20.929000     10.136000
  H      38.893000     20.900000     11.743000
  C      45.245000     22.442000      8.357000
  O      45.013000     23.023000      9.410000
  N      46.455000     22.063000      7.957000
  H      46.575000     21.571000      7.095000
  C      47.616000     22.437000      8.725000
  H      47.525000     23.465000      9.052000
  H      48.474000     22.294000      8.086000
  C      47.872000     21.602000      9.959000
  O      48.773000     21.951000     10.731000
  N      47.123000     20.517000     10.178000
  H      46.429000     20.230000      9.518000
  C      47.230000     19.714000     11.398000
  H      47.700000     20.295000     12.180000
  C      45.849000     19.262000     11.898000
  H      45.359000     18.692000     11.082000
  C      45.988000     18.376000     13.123000
  H      46.530000     18.909000     13.935000
  H      46.544000     17.439000     12.898000
  H      44.993000     18.076000     13.514000
  C      44.978000     20.485000     12.205000
  H      45.079000     21.248000     11.399000
  H      45.353000     20.964000     13.138000
  C      43.496000     20.183000     12.336000
  H      43.306000     19.492000     13.185000
  H      43.119000     19.711000     11.403000
  H      42.931000     21.123000     12.520000
  C      48.123000     18.513000     11.107000
  O      47.753000     17.629000     10.325000
  N      49.296000     18.461000     11.731000
  H      49.626000     19.187000     12.326000
  C      50.206000     17.352000     11.493000
  H      50.119000     17.030000     10.464000
  C      51.660000     17.775000     11.721000
  H      52.314000     16.880000     11.619000
  H      51.804000     18.171000     12.752000
  C      52.149000     18.807000     10.703000
  H      51.639000     19.780000     10.867000
  H      51.924000     18.469000      9.670000
  C      53.640000     19.070000     10.786000
  O      54.323000     18.969000      9.738000
  O      54.127000     19.375000     11.898000
  C      49.840000     16.167000     12.384000
  O      49.191000     16.321000     13.426000
  N      50.205000     14.969000     11.926000
  H      50.729000     14.910000     11.086000
  C      49.988000     13.730000     12.681000
  H      49.744000     13.965000     13.710000
  C      48.890000     12.848000     12.085000
  H      49.236000     12.416000     11.116000
  C      48.572000     11.699000     13.046000
  H      48.159000     12.101000     13.996000
  H      49.486000     11.115000     13.288000
  H      47.836000     10.991000     12.614000
  C      47.637000     13.645000     11.771000
  H      47.878000     14.438000     11.023000
  H      47.311000     14.179000     12.681000
  C      46.515000     12.802000     11.176000
  H      46.059000     12.138000     11.942000
  H      46.889000     12.176000     10.339000
  H      45.716000     13.461000     10.782000
  C      51.323000     12.994000     12.676000
  O      51.589000     12.173000     11.792000
  N      52.157000     13.263000     13.675000
  H      51.964000     13.967000     14.378000
  C      53.526000     12.779000     13.669000
  H      53.710000     12.165000     12.798000
  C      54.502000     13.957000     13.689000
  H      55.552000     13.607000     13.827000
  H      54.296000     14.659000     14.520000
  C      54.484000     14.737000     12.404000
  O      54.365000     15.962000     12.409000
  N      54.609000     14.029000     11.284000
  H      54.686000     14.578000     10.455000
  H      54.792000     13.055000     11.335000
  C      53.868000     11.859000     14.821000
  O      55.001000     11.365000     14.870000
  N      52.946000     11.617000     15.753000
  H      52.051000     12.048000     15.749000
  C      53.279000     10.803000     16.913000
  H      54.016000     10.061000     16.633000
  C      53.826000     11.646000     18.076000
  H      54.717000     12.205000     17.718000
  H      54.153000     11.007000     18.917000
  C      52.819000     12.679000     18.591000
  O      52.033000     12.337000     19.489000
  O      52.804000     13.840000     18.111000
  C      52.044000     10.033000     17.345000
  O      50.916000     10.371000     16.970000
  N      52.279000      8.975000     18.129000
  H      53.227000      8.717000     18.354000
  C      51.187000      8.137000     18.623000
  H      50.722000      7.668000     17.767000
  C      51.735000      7.061000     19.552000
  H      52.199000      7.545000     20.445000
  H      52.556000      6.533000     19.017000
  C      50.671000      6.078000     19.974000
  H      50.305000      5.512000     19.086000
  H      49.797000      6.606000     20.418000
  C      51.183000      5.129000     21.023000
  H      50.319000      4.519000     21.376000
  H      51.602000      5.704000     21.884000
  N      52.222000      4.247000     20.497000
  H      52.626000      4.412000     19.567000
  C      52.614000      3.133000     21.110000
  N      52.042000      2.769000     22.256000
  H      52.309000      1.902000     22.655000
  H      51.331000      3.351000     22.645000
  N      53.576000      2.384000     20.590000
  H      53.948000      2.750000     19.735000
  H      53.897000      1.514000     20.968000
  C      50.107000      8.941000     19.343000
  O      48.912000      8.772000     19.074000
  N      50.496000      9.790000     20.295000
  H      51.465000      9.928000     20.518000
  C      49.480000     10.417000     21.145000
  H      48.836000      9.644000     21.541000
  C      50.133000     11.169000     22.305000
  H      49.387000     11.774000     22.863000
  H      50.921000     11.855000     21.928000
  C      50.776000     10.240000     23.338000
  O      50.736000      9.003000     23.184000
  O      51.358000     10.765000     24.302000
  C      48.589000     11.361000     20.340000
  O      47.368000     11.416000     20.555000
  N      49.181000     12.114000     19.414000
  H      50.193000     12.143000     19.346000
  C      48.384000     12.998000     18.570000
  H      47.775000     13.628000     19.201000
  C      49.298000     13.900000     17.727000
  H      49.955000     13.276000     17.076000
  O      50.153000     14.674000     18.585000
  H      51.020000     14.212000     18.643000
  C      48.462000     14.838000     16.855000
  H      47.777000     15.444000     17.484000
  H      47.869000     14.287000     16.098000
  H      49.135000     15.537000     16.309000
  C      47.453000     12.192000     17.674000
  O      46.265000     12.523000     17.529000
  N      47.981000     11.132000     17.043000
  H      48.944000     10.871000     17.170000
  C      47.155000     10.294000     16.173000
  H      46.736000     10.923000     15.399000
  C      48.002000      9.199000     15.531000
  H      48.463000      8.553000     16.309000
  H      48.835000      9.658000     14.960000
  H      47.404000      8.566000     14.841000
  C      45.975000      9.684000     16.931000
  O      44.848000      9.657000     16.417000
  N      46.209000      9.180000     18.153000
  H      47.136000      9.175000     18.545000
  C      45.124000      8.552000     18.901000
  H      44.694000      7.766000     18.296000
  C      45.654000      7.934000     20.211000
  H      46.307000      8.693000     20.707000
  C      44.492000      7.600000     21.231000
  H      43.729000      6.972000     20.730000
  H      44.012000      8.525000     21.606000
  H      44.898000      7.044000     22.099000
  C      46.511000      6.712000     19.913000
  H      47.352000      6.953000     19.233000
  H      45.899000      5.917000     19.434000
  H      46.937000      6.299000     20.852000
  C      44.016000      9.557000     19.153000
  O      42.834000      9.287000     18.906000
  N      44.384000     10.763000     19.589000
  H      45.345000     11.014000     19.712000
  C      43.344000     11.712000     19.948000
  H      42.617000     11.201000     20.567000
  C      43.937000     12.848000     20.773000
  H      44.565000     13.499000     20.121000
  H      44.618000     12.401000     21.535000
  C      42.878000     13.662000     21.494000
  H      42.326000     12.997000     22.195000
  H      42.137000     14.064000     20.766000
  C      43.505000     14.850000     22.253000
  H      43.906000     15.587000     21.519000
  H      44.355000     14.516000     22.890000
  N      42.502000     15.522000     23.075000
  H      42.085000     16.380000     22.786000
  C      42.053000     15.074000     24.247000
  N      42.495000     13.924000     24.748000
  H      43.279000     13.472000     24.339000
  H      42.238000     13.824000     25.727000
  N      41.144000     15.807000     24.913000
  H      40.798000     16.701000     24.579000
  H      40.935000     15.509000     25.857000
  C      42.599000     12.203000     18.716000
  O      41.366000     12.283000     18.740000
  N      43.318000     12.458000     17.599000
  H      44.321000     12.401000     17.585000
  C      42.646000     12.803000     16.347000
  H      41.981000     13.634000     16.533000
  C      43.675000     13.180000     15.270000
  H      43.175000     13.211000     14.274000
  H      44.451000     12.380000     15.230000
  C      44.367000     14.531000     15.434000
  H      44.856000     14.573000     16.438000
  C      45.473000     14.637000     14.366000
  H      45.036000     14.604000     13.346000
  H      46.186000     13.793000     14.483000
  H      46.036000     15.588000     14.482000
  C      43.368000     15.653000     15.323000
  H      42.628000     15.625000     16.151000
  H      42.816000     15.596000     14.360000
  H      43.887000     16.636000     15.367000
  C      41.764000     11.665000     15.845000
  O      40.666000     11.905000     15.321000
  N      42.215000     10.413000     16.016000
  H      43.123000     10.231000     16.408000
  C      41.460000      9.262000     15.528000
  H      41.169000      9.456000     14.504000
  C      42.355000      8.029000     15.594000
  H      42.649000      7.835000     16.650000
  H      43.292000      8.250000     15.035000
  C      41.819000      6.748000     14.982000
  C      41.275000      6.728000     13.703000
  H      41.208000      7.641000     13.128000
  C      40.819000      5.539000     13.143000
  H      40.444000      5.569000     12.142000
  C      40.921000      4.362000     13.870000
  O      40.490000      3.147000     13.350000
  H      40.206000      3.310000     12.415000
  C      41.922000      5.559000     15.673000
  H      42.370000      5.553000     16.658000
  C      41.484000      4.365000     15.127000
  H      41.628000      3.441000     15.662000
  C      40.181000      9.071000     16.336000
  O      39.112000      8.819000     15.758000
  N      40.258000      9.257000     17.664000
  H      41.139000      9.434000     18.114000
  C      39.056000      9.239000     18.488000
  H      38.556000      8.290000     18.350000
  C      39.430000      9.420000     19.965000
  H      39.969000     10.380000     20.120000
  H      40.102000      8.603000     20.293000
  H      38.527000      9.413000     20.611000
  C      38.087000     10.333000     18.053000
  O      36.897000     10.072000     17.828000
  N      38.592000     11.564000     17.894000
  H      39.554000     11.774000     18.084000
  C      37.727000     12.669000     17.490000
  H      36.922000     12.767000     18.208000
  C      38.530000     13.972000     17.451000
  H      39.481000     13.809000     16.899000
  H      38.792000     14.288000     18.484000
  C      37.778000     15.072000     16.779000
  O      36.920000     15.657000     17.452000
  O      38.008000     15.327000     15.573000
  C      37.076000     12.404000     16.126000
  O      35.887000     12.694000     15.921000
  N      37.844000     11.871000     15.180000
  H      38.817000     11.693000     15.346000
  C      37.293000     11.571000     13.861000
  H      36.949000     12.497000     13.422000
  C      38.395000     10.956000     12.993000
  H      38.669000      9.944000     13.365000
  H      39.306000     11.584000     13.110000
  C      38.091000     10.880000     11.519000
  C      37.553000      9.821000     10.832000
  H      37.248000      8.882000     11.281000
  N      37.435000     10.141000      9.485000
  H      37.053000      9.585000      8.764000
  C      37.908000     11.409000      9.288000
  C      38.324000     11.908000     10.550000
  C      38.849000     13.195000     10.625000
  H      39.182000     13.608000     11.566000
  C      38.931000     13.951000      9.443000
  H      39.327000     14.953000      9.470000
  C      37.994000     12.162000      8.110000
  H      37.671000     11.748000      7.167000
  C      38.498000     13.428000      8.206000
  H      38.572000     14.045000      7.315000
  C      36.099000     10.630000     13.980000
  O      35.011000     10.903000     13.456000
  N      36.280000      9.517000     14.702000
  H      37.155000      9.349000     15.160000
  C      35.216000      8.536000     14.843000
  H      34.810000      8.318000     13.861000
  C      35.788000      7.270000     15.471000
  H      34.970000      6.650000     15.907000
  H      36.498000      7.515000     16.289000
  C      36.431000      6.411000     14.422000
  O      35.729000      5.699000     13.714000
  N      37.751000      6.550000     14.229000
  H      38.168000      6.006000     13.498000
  H      38.285000      7.189000     14.784000
  C      34.046000      9.070000     15.652000
  O      32.898000      8.734000     15.353000
  N      34.297000      9.924000     16.651000
  H      35.227000     10.181000     16.934000
  C      33.162000     10.418000     17.425000
  H      32.539000      9.580000     17.701000
  C      33.654000     11.128000     18.696000
  H      32.830000     11.694000     19.185000
  H      34.446000     11.858000     18.410000
  C      34.216000     10.149000     19.725000
  H      34.912000      9.444000     19.213000
  C      35.056000     10.862000     20.834000
  H      34.411000     11.532000     21.437000
  H      35.862000     11.465000     20.367000
  H      35.522000     10.115000     21.506000
  C      33.075000      9.309000     20.335000
  H      32.545000      8.709000     19.570000
  H      32.338000      9.971000     20.836000
  H      33.481000      8.609000     21.095000
  C      32.261000     11.335000     16.604000
  O      31.110000     11.586000     17.005000
  N      32.738000     11.828000     15.474000
  H      33.684000     11.651000     15.200000
  C      31.904000     12.680000     14.654000
  H      31.267000     13.280000     15.286000
  C      32.787000     13.662000     13.841000
  H      33.554000     14.091000     14.522000
  H      32.160000     14.500000     13.462000
  O      33.431000     13.040000     12.737000
  H      33.936000     12.269000     13.067000
  C      30.990000     11.881000     13.731000
  O      30.234000     12.485000     12.963000
  N      31.059000     10.546000     13.759000
  H      31.679000     10.058000     14.378000
  C      30.252000      9.722000     12.863000
  H      30.623000      9.864000     11.865000
  C      30.415000      8.216000     13.221000
  H      29.637000      7.591000     12.724000
  H      30.274000      8.119000     14.317000
  C      31.788000      7.658000     12.812000
  H      32.594000      8.397000     13.090000
  H      31.767000      7.575000     11.710000
  C      32.173000      6.274000     13.376000
  H      32.044000      6.317000     14.478000
  H      33.258000      6.125000     13.182000
  C      31.423000      5.045000     12.824000
  H      30.336000      5.095000     13.055000
  H      31.843000      4.119000     13.276000
  N      31.577000      4.948000     11.365000
  H      31.798000      3.984000     10.984000
  H      32.366000      5.557000     11.025000
  H      30.717000      5.268000     10.871000
  C      28.768000     10.101000     12.928000
  O      28.158000     10.022000     14.005000
  N      28.148000     10.484000     11.818000
  C      28.710000     10.808000     10.485000
  H      28.817000      9.866000      9.904000
  H      29.703000     11.300000     10.571000
  C      26.730000     10.876000     11.920000
  H      26.667000     11.712000     12.601000
  C      26.374000     11.244000     10.472000
  H      25.601000     12.036000     10.425000
  H      25.985000     10.367000      9.923000
  C      27.683000     11.726000      9.909000
  H      27.686000     11.745000      8.799000
  H      27.883000     12.759000     10.277000
  C      25.837000      9.773000     12.460000
  O      24.894000     10.051000     13.205000
  N      26.087000      8.498000     12.102000
  H      26.829000      8.280000     11.471000
  C      25.272000      7.382000     12.549000
  H      24.249000      7.678000     12.382000
  C      25.530000      6.098000     11.719000
  H      25.217000      5.196000     12.301000
  H      26.619000      5.990000     11.523000
  C      24.737000      6.047000     10.394000
  H      24.967000      5.109000      9.846000
  H      25.014000      6.912000      9.756000
  C      23.238000      6.092000     10.653000
  O      22.742000      5.916000     11.772000
  N      22.445000      6.318000      9.607000
  H      21.391000      6.089000      9.774000
  H      22.711000      6.079000      8.650000
  C      25.303000      7.080000     14.033000
  O      24.425000      6.405000     14.562000
  N      26.280000      7.619000     14.772000
  H      27.013000      8.158000     14.359000
  C      26.312000      7.455000     16.205000
  H      25.927000      6.478000     16.466000
  C      27.746000      7.534000     16.744000
  H      27.732000      7.633000     17.854000
  H      28.251000      8.441000     16.344000
  C      28.621000      6.357000     16.409000
  C      28.254000      5.223000     15.731000
  H      27.261000      5.008000     15.349000
  N      29.322000      4.367000     15.642000
  H      29.272000      3.444000     15.309000
  C      30.399000      4.907000     16.262000
  C      30.011000      6.175000     16.756000
  C      30.951000      6.957000     17.428000
  H      30.681000      7.926000     17.818000
  C      32.252000      6.461000     17.579000
  H      33.002000      7.055000     18.078000
  C      31.685000      4.411000     16.425000
  H      31.973000      3.447000     16.043000
  C      32.614000      5.210000     17.090000
  H      33.623000      4.850000     17.233000
  C      25.453000      8.442000     16.959000
  O      25.164000      8.203000     18.131000
  N      25.006000      9.528000     16.328000
  H      25.205000      9.693000     15.364000
  C      24.406000     10.610000     17.091000
  H      25.018000     10.799000     17.965000
  C      24.364000     11.875000     16.232000
  H      24.019000     12.719000     16.874000
  H      23.630000     11.759000     15.400000
  C      25.715000     12.195000     15.647000
  H      25.655000     13.182000     15.131000
  H      26.006000     11.462000     14.869000
  C      26.821000     12.316000     16.684000
  O      26.690000     13.063000     17.684000
  N      27.927000     11.625000     16.452000
  H      28.647000     11.604000     17.143000
  H      28.017000     11.086000     15.610000
  C      23.015000     10.264000     17.611000
  O      22.645000     10.707000     18.704000
  N      22.231000      9.497000     16.855000
  H      22.518000      9.219000     15.940000
  C      20.864000      9.229000     17.276000
  H      20.384000     10.163000     17.541000
  C      20.115000      8.585000     16.129000
  H      20.249000      9.156000     15.201000
  H      19.033000      8.583000     16.375000
  C      20.017000      6.009000     16.358000
  H      19.096000      5.849000     16.908000
  C      20.541000      7.180000     15.922000
  N      20.869000      5.023000     15.947000
  H      20.796000      4.035000     16.200000
  N      21.661000      6.864000     15.213000
  H      22.220000      7.501000     14.657000
  C      21.850000      5.559000     15.248000
  H      22.689000      5.042000     14.802000
  C      20.805000      8.302000     18.499000
  O      19.733000      8.162000     19.088000
  N      21.920000      7.653000     18.873000
  H      22.785000      7.766000     18.388000
  C      21.961000      6.858000     20.104000
  H      21.154000      6.137000     20.083000
  C      23.311000      6.131000     20.242000
  H      23.456000      5.762000     21.282000
  H      24.150000      6.833000     20.037000
  C      23.386000      4.939000     19.320000
  C      23.026000      3.665000     19.791000
  H      22.644000      3.558000     20.793000
  C      23.186000      2.529000     18.986000
  H      22.916000      1.552000     19.359000
  C      23.709000      2.655000     17.693000
  H      23.834000      1.777000     17.075000
  C      23.897000      5.050000     18.018000
  H      24.179000      6.015000     17.644000
  C      24.063000      3.919000     17.205000
  H      24.478000      4.021000     16.213000
  C      21.747000      7.708000     21.348000
  O      21.374000      7.172000     22.394000
  N      21.950000      9.018000     21.245000
  H      22.308000      9.398000     20.394000
  C      21.688000      9.964000     22.318000
  H      21.482000      9.423000     23.233000
  C      22.923000     10.845000     22.564000
  H      22.866000     11.325000     23.567000
  H      22.979000     11.651000     21.800000
  C      24.206000     10.062000     22.476000
  C      24.548000      9.186000     23.499000
  H      23.895000      9.097000     24.350000
  C      25.719000      8.433000     23.436000
  H      25.989000      7.759000     24.236000
  C      26.545000      8.566000     22.323000
  O      27.692000      7.831000     22.301000
  H      28.188000      8.025000     21.479000
  C      25.056000     10.179000     21.362000
  H      24.795000     10.849000     20.556000
  C      26.234000      9.426000     21.282000
  H      26.885000      9.517000     20.424000
  C      20.492000     10.874000     22.083000
  O      19.763000     11.169000     23.031000
  N      20.258000     11.330000     20.847000
  H      20.856000     11.080000     20.089000
  C      19.286000     12.395000     20.594000
  H      18.508000     12.342000     21.337000
  C      19.938000     13.770000     20.718000
  H      20.779000     13.875000     20.010000
  H      20.348000     13.877000     21.746000
  C      18.955000     14.905000     20.495000
  O      17.802000     14.658000     20.081000
  O      19.344000     16.060000     20.746000
  C      18.719000     12.167000     19.188000
  O      19.361000     12.512000     18.171000
  N      17.515000     11.596000     19.087000
  C      16.523000     11.423000     20.173000
  H      16.467000     12.324000     20.825000
  H      16.801000     10.528000     20.773000
  C      16.954000     11.311000     17.755000
  H      17.638000     10.675000     17.211000
  C      15.608000     10.640000     18.061000
  H      15.786000      9.547000     18.172000
  H      14.834000     10.793000     17.281000
  C      15.216000     11.214000     19.429000
  H      14.721000     12.201000     19.277000
  H      14.518000     10.549000     19.977000
  C      16.757000     12.554000     16.916000
  O      16.746000     12.441000     15.678000
  N      16.627000     13.724000     17.529000
  H      16.748000     13.836000     18.520000
  C      16.419000     14.908000     16.709000
  H      15.627000     14.695000     16.008000
  C      15.968000     16.114000     17.534000
  H      15.620000     16.914000     16.835000
  O      17.068000     16.647000     18.302000
  H      17.362000     15.946000     18.926000
  C      14.800000     15.702000     18.441000
  H      15.151000     15.056000     19.274000
  H      14.022000     15.158000     17.877000
  H      14.357000     16.617000     18.878000
  C      17.662000     15.251000     15.915000
  O      17.549000     15.927000     14.878000
  N      18.844000     14.806000     16.364000
  H      18.933000     14.293000     17.220000
  C      20.032000     15.019000     15.542000
  H      20.099000     16.076000     15.320000
  C      21.294000     14.600000     16.312000
  H      21.242000     13.517000     16.572000
  C      22.519000     14.880000     15.464000
  H      22.585000     15.962000     15.216000
  H      22.503000     14.308000     14.512000
  H      23.460000     14.601000     15.976000
  C      21.400000     15.418000     17.603000
  H      20.505000     15.255000     18.240000
  H      21.427000     16.495000     17.346000
  C      22.658000     15.041000     18.442000
  H      23.587000     15.383000     17.949000
  H      22.703000     13.942000     18.596000
  H      22.595000     15.526000     19.441000
  C      19.894000     14.285000     14.209000
  O      20.189000     14.840000     13.132000
  N      19.372000     13.060000     14.260000
  H      19.053000     12.685000     15.127000
  C      19.139000     12.293000     13.051000
  H      20.010000     12.363000     12.413000
  C      18.891000     10.824000     13.399000
  H      18.140000     10.724000     14.215000
  H      19.871000     10.459000     13.769000
  C      18.481000     10.017000     12.201000
  H      19.104000     10.289000     11.318000
  H      17.419000     10.244000     11.941000
  C      18.607000      8.524000     12.472000
  H      17.998000      8.289000     13.374000
  H      19.661000      8.264000     12.720000
  C      18.170000      7.708000     11.265000
  H      19.043000      7.187000     10.813000
  H      17.723000      8.353000     10.480000
  N      17.176000      6.696000     11.629000
  H      16.366000      7.150000     12.108000
  H      17.562000      5.998000     12.298000
  H      16.820000      6.204000     10.762000
  C      17.968000     12.857000     12.263000
  O      18.006000     12.846000     11.023000
  N      16.927000     13.353000     12.953000
  H      16.857000     13.263000     13.949000
  C      15.817000     14.004000     12.247000
  H      15.355000     13.282000     11.588000
  C      14.771000     14.535000     13.229000
  H      14.014000     15.143000     12.683000
  H      15.241000     15.196000     13.988000
  O      14.100000     13.451000     13.848000
  H      13.586000     13.839000     14.588000
  C      16.326000     15.142000     11.373000
  O      15.996000     15.230000     10.181000
  N      17.152000     16.005000     11.955000
  H      17.343000     15.979000     12.941000
  C      17.685000     17.149000     11.218000
  H      16.861000     17.702000     10.782000
  C      18.480000     18.038000     12.169000
  H      19.036000     18.831000     11.624000
  H      19.193000     17.418000     12.750000
  C      17.596000     18.762000     13.167000
  O      16.382000     18.910000     12.885000
  O      18.114000     19.184000     14.221000
  C      18.573000     16.685000     10.068000
  O      18.552000     17.272000      8.977000
  N      19.401000     15.658000     10.313000
  H      19.423000     15.213000     11.210000
  C      20.248000     15.115000      9.251000
  H      20.865000     15.905000      8.846000
  C      21.145000     13.991000      9.801000
  H      21.537000     13.378000      8.954000
  H      20.520000     13.324000     10.434000
  C      22.367000     14.493000     10.573000
  H      22.068000     15.280000     11.295000
  H      23.097000     14.935000      9.861000
  S      23.112000     13.106000     11.452000
  C      24.574000     13.900000     12.128000
  H      24.300000     14.791000     12.731000
  H      25.261000     14.236000     11.322000
  H      25.133000     13.212000     12.793000
  C      19.409000     14.584000      8.092000
  O      19.767000     14.771000      6.917000
  N      18.309000     13.872000      8.407000
  H      18.065000     13.664000      9.359000
  C      17.421000     13.373000      7.351000
  H      18.016000     12.824000      6.632000
  C      16.377000     12.425000      7.953000
  H      15.621000     12.142000      7.187000
  H      15.843000     12.953000      8.778000
  C      17.044000     11.183000      8.482000
  H      17.912000     11.429000      9.125000
  H      17.459000     10.601000      7.626000
  S      15.910000     10.139000      9.423000
  C      15.097000      9.192000      8.184000
  H      15.803000      8.477000      7.714000
  H      14.700000      9.831000      7.370000
  H      14.260000      8.608000      8.621000
  C      16.768000     14.520000      6.585000
  O      16.747000     14.517000      5.346000
  N      16.267000     15.533000      7.297000
  H      16.250000     15.513000      8.302000
  C      15.688000     16.695000      6.621000
  H      14.899000     16.355000      5.968000
  C      15.128000     17.662000      7.658000
  H      14.805000     18.613000      7.175000
  H      15.929000     17.912000      8.391000
  C      13.930000     17.102000      8.428000
  H      14.152000     16.087000      8.827000
  C      13.590000     18.016000      9.600000
  H      13.336000     19.037000      9.244000
  H      14.457000     18.092000     10.294000
  H      12.730000     17.610000     10.174000
  C      12.722000     17.008000      7.496000
  H      12.892000     16.275000      6.680000
  H      12.500000     17.996000      7.040000
  H      11.828000     16.676000      8.067000
  C      16.714000     17.382000      5.726000
  O      16.375000     17.890000      4.638000
  N      17.973000     17.397000      6.158000
  H      18.227000     17.007000      7.046000
  C      19.009000     18.064000      5.375000
  H      18.652000     19.039000      5.074000
  C      20.274000     18.232000      6.223000
  H      20.673000     17.224000      6.479000
  H      19.992000     18.722000      7.184000
  C      21.357000     19.067000      5.545000
  H      21.018000     20.125000      5.471000
  H      21.568000     18.704000      4.513000
  C      22.634000     18.975000      6.345000
  H      23.052000     17.945000      6.279000
  H      22.396000     19.208000      7.412000
  N      23.638000     19.906000      5.863000
  H      23.568000     20.249000      4.908000
  C      24.758000     20.189000      6.516000
  N      24.978000     19.623000      7.687000
  H      24.462000     18.815000      7.962000
  H      25.838000     19.928000      8.133000
  N      25.640000     21.052000      6.015000
  H      25.367000     21.704000      5.305000
  H      26.395000     21.270000      6.648000
  C      19.321000     17.273000      4.103000
  O      19.505000     17.857000      3.028000
  N      19.382000     15.950000      4.210000
  H      19.321000     15.487000      5.099000
  C      19.591000     15.128000      3.024000
  H      20.496000     15.465000      2.561000
  C      19.752000     13.647000      3.429000
  H      18.903000     13.369000      4.099000
  C      19.693000     12.798000      2.172000
  H      20.426000     13.148000      1.417000
  H      18.686000     12.792000      1.704000
  H      19.933000     11.739000      2.407000
  C      21.054000     13.402000      4.190000
  H      21.213000     14.200000      4.947000
  H      21.910000     13.448000      3.483000
  C      21.094000     12.014000      4.961000
  H      21.014000     11.170000      4.248000
  H      20.250000     11.963000      5.679000
  H      22.047000     11.924000      5.520000
  C      18.439000     15.308000      2.041000
  O      18.646000     15.417000      0.824000
  N      17.206000     15.334000      2.546000
  H      17.036000     15.173000      3.523000
  C      16.062000     15.544000      1.664000
  H      16.058000     14.745000      0.945000
  C      14.759000     15.516000      2.471000
  H      14.882000     16.172000      3.364000
  C      13.606000     16.037000      1.630000
  H      13.478000     15.483000      0.682000
  H      13.709000     17.117000      1.391000
  H      12.651000     15.939000      2.186000
  C      14.440000     14.098000      2.951000
  H      15.364000     13.603000      3.320000
  H      14.033000     13.483000      2.122000
  C      13.417000     14.141000      4.154000
  H      12.424000     14.502000      3.820000
  H      13.793000     14.816000      4.948000
  H      13.305000     13.130000      4.593000
  C      16.215000     16.854000      0.882000
  O      15.933000     16.921000     -0.325000
  N      16.679000     17.912000      1.547000
  H      16.884000     17.850000      2.523000
  C      16.865000     19.189000      0.867000
  H      15.978000     19.415000      0.289000
  C      17.073000     20.284000      1.923000
  H      17.874000     19.879000      2.569000
  H      16.148000     20.322000      2.546000
  C      17.347000     21.680000      1.364000
  H      16.489000     21.992000      0.723000
  H      18.257000     21.674000      0.720000
  C      17.542000     22.676000      2.486000
  H      16.597000     22.688000      3.082000
  H      17.699000     23.701000      2.079000
  C      18.705000     22.255000      3.352000
  H      19.586000     22.718000      2.857000
  H      18.937000     21.185000      3.459000
  N      18.637000     22.787000      4.760000
  H      18.103000     22.120000      5.379000
  H      18.209000     23.727000      4.787000
  H      19.626000     22.830000      5.096000
  C      18.037000     19.127000     -0.116000
  O      17.876000     19.388000     -1.311000
  N      19.221000     18.737000      0.366000
  H      19.336000     18.439000      1.319000
  C      20.421000     18.888000     -0.451000
  H      20.421000     19.873000     -0.900000
  C      21.659000     18.763000      0.429000
  H      22.564000     18.693000     -0.217000
  H      21.609000     17.841000      1.049000
  C      21.827000     19.996000      1.343000
  H      20.998000     20.033000      2.080000
  H      21.800000     20.927000      0.739000
  C      23.143000     20.006000      2.121000
  O      24.130000     19.366000      1.674000
  O      23.186000     20.648000      3.202000
  C      20.473000     17.891000     -1.597000
  O      21.018000     18.207000     -2.663000
  N      19.908000     16.711000     -1.412000
  H      19.468000     16.467000     -0.542000
  C      19.851000     15.714000     -2.470000
  H      20.638000     15.898000     -3.189000
  C      20.061000     14.300000     -1.884000
  H      19.639000     13.535000     -2.570000
  H      19.517000     14.169000     -0.932000
  C      21.506000     13.922000     -1.691000
  C      22.281000     13.154000     -2.534000
  H      21.908000     12.707000     -3.447000
  N      23.556000     13.028000     -2.023000
  H      24.318000     12.506000     -2.366000
  C      23.621000     13.689000     -0.825000
  C      22.359000     14.270000     -0.582000
  C      22.176000     15.023000      0.592000
  H      21.237000     15.517000      0.755000
  C      23.241000     15.151000      1.482000
  H      23.111000     15.730000      2.390000
  C      24.688000     13.825000      0.063000
  H      25.629000     13.338000     -0.122000
  C      24.472000     14.560000      1.218000
  H      25.273000     14.667000      1.938000
  C      18.554000     15.767000     -3.279000
  O      18.320000     14.873000     -4.091000
  N      17.719000     16.785000     -3.088000
  H      17.912000     17.478000     -2.391000
  C      16.524000     17.019000     -3.920000
  H      15.981000     17.832000     -3.457000
  C      16.928000     17.432000     -5.346000
  H      16.004000     17.777000     -5.869000
  H      17.313000     16.542000     -5.897000
  C      17.984000     18.511000     -5.399000
  H      18.952000     18.162000     -4.980000
  H      17.653000     19.388000     -4.799000
  C      18.194000     19.014000     -6.838000
  O      17.343000     19.698000     -7.400000
  N      19.319000     18.647000     -7.436000
  H      19.486000     18.953000     -8.375000
  H      19.966000     18.036000     -6.972000
  C      15.581000     15.805000     -3.943000
  O      15.195000     15.291000     -5.006000
  N      15.171000     15.380000     -2.755000
  H      15.431000     15.873000     -1.921000
  C      14.404000     14.153000     -2.579000
  H      14.650000     13.453000     -3.366000
  C      14.739000     13.499000     -1.220000
  H      14.639000     14.279000     -0.441000
  C      13.767000     12.395000     -0.923000
  H      13.724000     11.658000     -1.754000
  H      12.744000     12.775000     -0.716000
  H      14.082000     11.845000     -0.009000
  C      16.206000     12.991000     -1.198000
  H      16.913000     13.810000     -1.448000
  H      16.338000     12.169000     -1.932000
  H      16.467000     12.614000     -0.188000
  C      12.918000     14.459000     -2.685000
  O      12.421000     15.427000     -2.092000
  N      12.188000     13.588000     -3.391000
  H      12.605000     12.802000     -3.856000
  C      10.750000     13.716000     -3.581000
  H      10.462000     14.755000     -3.473000
  C      10.383000     13.253000     -5.007000
  H       9.298000     13.412000     -5.189000
  H      10.610000     12.174000     -5.134000
  C      11.126000     14.020000     -6.086000
  O      11.085000     15.281000     -6.061000
  O      11.743000     13.384000     -6.967000
  C       9.924000     12.915000     -2.582000
  O       8.748000     13.249000     -2.365000
  N      10.497000     11.870000     -1.995000
  H      11.445000     11.634000     -2.206000
  C       9.744000     10.968000     -1.136000
  H       9.167000     10.306000     -1.766000
  H       9.144000     11.555000     -0.452000
  C      10.681000     10.120000     -0.308000
  O      11.822000      9.877000     -0.699000
  N      10.206000      9.690000      0.859000
  H       9.309000      9.991000      1.186000
  C      11.019000      8.930000      1.810000
  H      11.986000      8.720000      1.382000
  C      11.227000      9.706000      3.123000
  H      10.238000      9.899000      3.600000
  C      12.095000      8.883000      4.052000
  H      13.053000      8.607000      3.559000
  H      11.592000      7.953000      4.387000
  H      12.341000      9.469000      4.964000
  C      11.888000     11.057000      2.862000
  H      11.240000     11.707000      2.239000
  H      12.858000     10.928000      2.337000
  H      12.071000     11.579000      3.823000
  C      10.344000      7.601000      2.112000
  O       9.142000      7.562000      2.388000
  N      11.117000      6.515000      2.054000
  H      12.087000      6.600000      1.808000
  C      10.627000      5.186000      2.401000
  H       9.581000      5.226000      2.676000
  C      10.803000      4.227000      1.233000
  H      10.337000      3.289000      1.613000
  H      11.889000      4.051000      1.046000
  C      10.162000      4.676000     -0.053000
  H      10.630000      5.613000     -0.427000
  H       9.087000      4.900000      0.138000
  S      10.296000      3.379000     -1.317000
  C      10.606000      1.878000     -0.368000
  H       9.785000      1.671000      0.352000
  H      11.571000      1.921000      0.181000
  H      10.664000      1.003000     -1.052000
  C      11.410000      4.699000      3.603000
  O      12.609000      4.418000      3.478000
  N      10.753000      4.613000      4.761000
  H       9.778000      4.859000      4.817000
  C      11.413000      4.262000      6.013000
  H      12.481000      4.403000      5.916000
  C      10.904000      5.123000      7.171000
  H      11.367000      4.770000      8.123000
  H       9.809000      4.948000      7.245000
  C      11.102000      6.627000      7.105000
  H      10.556000      7.037000      6.223000
  C      10.532000      7.255000      8.384000
  H      11.085000      6.894000      9.278000
  H       9.466000      6.979000      8.489000
  H      10.619000      8.361000      8.340000
  C      12.585000      6.895000      6.958000
  H      12.978000      6.495000      5.999000
  H      13.157000      6.446000      7.798000
  H      12.771000      7.991000      6.960000
  C      11.185000      2.789000      6.351000
  O      10.050000      2.346000      6.520000
  N      12.274000      2.060000      6.515000
  H      13.171000      2.421000      6.249000
  C      12.236000      0.687000      6.997000
  H      11.367000      0.189000      6.583000
  C      13.503000     -0.018000      6.535000
  H      14.392000      0.515000      6.950000
  H      13.591000      0.042000      5.432000
  C      12.607000     -2.336000      7.272000
  H      11.537000     -2.169000      7.373000
  C      13.579000     -1.453000      6.940000
  N      13.224000     -3.544000      7.519000
  H      12.783000     -4.365000      7.877000
  N      14.769000     -2.151000      6.979000
  H      15.706000     -1.829000      6.740000
  C      14.527000     -3.401000      7.338000
  H      15.282000     -4.167000      7.446000
  C      12.124000      0.685000      8.519000
  O      13.021000      1.189000      9.209000
  N      11.012000      0.171000      9.051000
  H      10.242000     -0.147000      8.485000
  C      10.884000     -0.007000     10.501000
  H      11.468000      0.731000     11.033000
  C       9.432000      0.080000     10.949000
  H       9.387000     -0.048000     12.053000
  H       8.834000     -0.736000     10.489000
  C       8.764000      1.416000     10.607000
  H       8.751000      1.520000      9.499000
  C       7.366000      1.400000     11.148000
  H       7.376000      1.269000     12.253000
  H       6.777000      0.561000     10.714000
  H       6.838000      2.352000     10.927000
  C       9.510000      2.612000     11.202000
  H      10.526000      2.706000     10.765000
  H       9.603000      2.498000     12.304000
  H       8.959000      3.555000     10.998000
  C      11.507000     -1.373000     10.756000
  O      10.873000     -2.423000     10.569000
  N      12.795000     -1.385000     11.115000
  H      13.263000     -0.530000     11.365000
  C      13.618000     -2.561000     11.052000
  H      13.197000     -3.247000     10.328000
  C      15.040000     -2.154000     10.599000
  H      15.492000     -1.521000     11.382000
  H      14.997000     -1.557000      9.667000
  C      15.895000     -3.387000     10.343000
  O      15.386000     -4.366000      9.791000
  N      17.154000     -3.379000     10.775000
  H      17.506000     -2.543000     11.219000
  H      17.715000     -4.201000     10.716000
  C      13.658000     -3.284000     12.385000
  O      14.410000     -2.945000     13.285000
  N      12.880000     -4.362000     12.522000
  H      12.293000     -4.657000     11.764000
  C      12.811000     -5.136000     13.748000
  H      12.614000     -4.487000     14.581000
  C      11.689000     -6.161000     13.651000
  H      11.663000     -6.793000     14.573000
  H      11.891000     -6.854000     12.798000
  C      10.338000     -5.534000     13.464000
  H      10.310000     -4.889000     12.555000
  H      10.134000     -4.876000     14.340000
  C       9.278000     -6.597000     13.326000
  H       9.380000     -7.404000     14.092000
  H       9.388000     -7.099000     12.335000
  N       7.956000     -5.993000     13.375000
  H       7.429000     -5.757000     12.550000
  C       7.344000     -5.669000     14.509000
  N       7.933000     -5.921000     15.666000
  H       8.791000     -6.420000     15.637000
  H       7.440000     -5.759000     16.507000
  N       6.138000     -5.115000     14.488000
  H       5.704000     -4.757000     15.295000
  H       5.797000     -4.840000     13.554000
  C      14.096000     -5.885000     14.111000
  O      14.251000     -6.369000     15.230000
  N      15.054000     -6.000000     13.170000
  H      14.933000     -5.532000     12.301000
  C      16.257000     -6.800000     13.356000
  H      16.591000     -7.101000     12.379000
  H      16.034000     -7.646000     13.986000
  C      17.422000     -6.100000     13.979000
  O      18.452000     -6.731000     14.190000
  N      17.315000     -4.788000     14.251000
  H      16.463000     -4.291000     14.096000
  C      18.435000     -4.021000     14.753000
  H      19.053000     -4.664000     15.365000
  C      19.300000     -3.443000     13.555000
  H      18.568000     -2.966000     12.885000
  H      19.725000     -4.331000     13.058000
  S      20.617000     -2.174000     13.792000
  C      17.981000     -2.886000     15.647000
  O      17.523000     -1.855000     15.164000
  N      18.097000     -3.025000     16.987000
  H      18.370000     -3.904000     17.392000
  C      17.797000     -1.951000     17.921000
  H      16.768000     -1.674000     17.741000
  C      17.893000     -2.351000     19.424000
  H      17.088000     -3.077000     19.663000
  H      17.657000     -1.438000     20.015000
  C      19.236000     -2.966000     19.933000
  H      20.091000     -2.619000     19.325000
  H      19.206000     -4.074000     19.869000
  C      19.575000     -2.596000     21.372000
  O      18.673000     -2.086000     22.095000
  O      20.760000     -2.752000     21.781000
  C      18.599000     -0.684000     17.681000
  O      18.045000      0.413000     17.609000
  N      19.929000     -0.809000     17.509000
  H      20.324000     -1.728000     17.517000
  C      20.865000      0.299000     17.433000
  H      21.843000     -0.108000     17.269000
  H      20.806000      0.839000     18.360000
  C      20.593000      1.300000     16.358000
  O      20.630000      2.500000     16.607000
  N      20.283000      0.876000     15.127000
  H      20.290000     -0.105000     14.901000
  C      19.938000      1.805000     14.068000
  H      20.461000      2.734000     14.235000
  C      20.413000      1.281000     12.696000
  H      19.992000      1.877000     11.865000
  H      20.035000      0.244000     12.577000
  C      21.950000      1.272000     12.532000
  H      22.398000      0.812000     13.448000
  C      22.365000      0.390000     11.353000
  H      21.895000      0.740000     10.413000
  H      22.047000     -0.655000     11.547000
  H      23.469000      0.397000     11.228000
  C      22.544000      2.677000     12.364000
  H      22.339000      3.310000     13.251000
  H      22.130000      3.175000     11.462000
  H      23.646000      2.604000     12.243000
  C      18.457000      2.176000     14.060000
  O      18.061000      3.173000     13.453000
  N      17.588000      1.423000     14.754000
  H      17.902000      0.588000     15.215000
  C      16.153000      1.688000     14.795000
  H      15.877000      2.226000     13.901000
  C      15.339000      0.384000     14.785000
  H      14.248000      0.550000     14.940000
  H      15.693000     -0.303000     15.586000
  O      15.518000     -0.228000     13.513000
  H      14.893000      0.204000     12.902000
  C      15.676000      2.558000     15.938000
  O      14.567000      3.091000     15.878000
  N      16.486000      2.741000     16.988000
  H      17.339000      2.234000     17.111000
  C      16.028000      3.583000     18.100000
  H      15.092000      3.178000     18.457000
  C      17.011000      3.631000     19.284000
  H      16.701000      4.458000     19.973000
  C      16.924000      2.334000     20.147000
  H      17.216000      1.439000     19.576000
  H      15.889000      2.178000     20.513000
  H      17.595000      2.417000     21.027000
  C      18.415000      3.899000     18.837000
  H      18.487000      4.860000     18.293000
  H      18.795000      3.079000     18.193000
  H      19.091000      3.962000     19.720000
  C      15.754000      4.987000     17.575000
  O      16.494000      5.516000     16.731000
  N      14.629000      5.547000     18.008000
  H      14.040000      5.051000     18.656000
  C      14.226000      6.886000     17.603000
  H      15.101000      7.515000     17.540000
  H      13.543000      7.259000     18.346000
  C      13.531000      6.963000     16.258000
  O      13.176000      8.070000     15.822000
  N      13.301000      5.826000     15.589000
  H      13.570000      4.932000     15.951000
  C      12.856000      5.875000     14.203000
  H      13.559000      6.512000     13.688000
  C      12.866000      4.454000     13.579000
  H      13.890000      4.041000     13.716000
  C      11.838000      3.508000     14.212000
  H      10.798000      3.843000     14.013000
  H      11.981000      3.439000     15.312000
  H      11.947000      2.484000     13.795000
  C      12.583000      4.530000     12.083000
  H      11.522000      4.825000     11.911000
  H      12.708000      3.520000     11.636000
  C      13.495000      5.519000     11.360000
  H      14.560000      5.326000     11.613000
  H      13.252000      6.569000     11.617000
  H      13.382000      5.419000     10.258000
  C      11.492000      6.537000     14.091000
  O      11.217000      7.227000     13.108000
  N      10.607000      6.342000     15.077000
  H      10.834000      5.814000     15.892000
  C       9.279000      6.946000     14.958000
  H       8.908000      6.785000     13.956000
  C       8.309000      6.330000     15.972000
  H       7.361000      6.906000     16.020000
  H       8.783000      6.398000     16.972000
  C       7.990000      4.858000     15.710000
  H       7.235000      4.508000     16.450000
  H       8.916000      4.265000     15.867000
  S       7.371000      4.596000     14.026000
  C       5.855000      5.535000     14.122000
  H       6.056000      6.587000     14.367000
  H       5.187000      5.125000     14.912000
  H       5.294000      5.498000     13.165000
  C       9.324000      8.464000     15.140000
  O       8.533000      9.181000     14.519000
  N      10.222000      8.970000     15.991000
  H      10.844000      8.387000     16.514000
  C      10.386000     10.421000     16.084000
  H       9.413000     10.874000     16.224000
  C      11.271000     10.786000     17.287000
  H      11.525000     11.870000     17.273000
  H      12.233000     10.230000     17.192000
  C      10.667000     10.446000     18.684000
  H      11.437000     10.607000     19.467000
  H      10.365000      9.379000     18.714000
  C       9.456000     11.290000     19.060000
  O       9.227000     12.341000     18.408000
  O       8.737000     10.923000     20.022000
  C      10.962000     10.986000     14.786000
  O      10.578000     12.084000     14.365000
  N      11.894000     10.261000     14.143000
  H      12.258000      9.417000     14.545000
  C      12.369000     10.680000     12.819000
  H      12.747000     11.689000     12.886000
  C      13.455000      9.728000     12.271000
  H      13.819000     10.105000     11.294000
  H      13.037000      8.713000     12.115000
  C      14.659000      9.573000     13.191000
  O      15.271000      8.500000     13.244000
  N      15.014000     10.635000     13.900000
  H      15.771000     10.562000     14.545000
  H      14.548000     11.518000     13.788000
  C      11.217000     10.724000     11.808000
  O      11.101000     11.664000     11.011000
  N      10.355000      9.696000     11.815000
  H      10.499000      8.897000     12.405000
  C       9.229000      9.699000     10.880000
  H       9.622000      9.778000      9.875000
  C       8.442000      8.392000     11.016000
  H       8.068000      8.341000     12.066000
  H       9.146000      7.535000     10.907000
  C       7.291000      8.234000     10.055000
  H       7.624000      7.640000      9.177000
  H       6.951000      9.209000      9.644000
  C       6.099000      7.503000     10.698000
  H       6.469000      6.632000     11.287000
  H       5.396000      7.108000      9.930000
  N       5.400000      8.409000     11.608000
  H       5.591000      8.418000     12.605000
  C       4.514000      9.326000     11.220000
  N       4.198000      9.451000      9.932000
  H       4.626000      8.862000      9.266000
  H       3.464000     10.099000      9.725000
  N       3.948000     10.130000     12.119000
  H       4.176000      9.951000     13.074000
  H       3.173000     10.682000     11.797000
  C       8.329000     10.913000     11.100000
  O       7.900000     11.573000     10.140000
  N       8.047000     11.234000     12.368000
  H       8.414000     10.685000     13.120000
  C       7.208000     12.377000     12.705000
  H       6.267000     12.236000     12.195000
  C       7.011000     12.423000     14.229000
  H       7.989000     12.603000     14.728000
  H       6.665000     11.417000     14.560000
  C       5.998000     13.449000     14.697000
  H       6.381000     14.429000     14.349000
  C       4.621000     13.171000     14.084000
  H       4.290000     12.140000     14.330000
  H       4.638000     13.288000     12.980000
  H       3.867000     13.882000     14.484000
  C       5.906000     13.443000     16.210000
  H       6.903000     13.652000     16.656000
  H       5.575000     12.441000     16.564000
  H       5.175000     14.199000     16.563000
  C       7.803000     13.693000     12.204000
  O       7.087000     14.531000     11.654000
  N       9.120000     13.882000     12.374000
  H       9.699000     13.186000     12.801000
  C       9.772000     15.104000     11.915000
  H       9.258000     15.953000     12.345000
  C      11.240000     15.119000     12.352000
  H      11.797000     14.267000     11.904000
  H      11.315000     15.027000     13.456000
  H      11.742000     16.065000     12.050000
  C       9.676000     15.248000     10.398000
  O       9.441000     16.347000      9.892000
  N       9.833000     14.143000      9.663000
  H      10.070000     13.264000     10.080000
  C       9.707000     14.201000      8.208000
  H      10.279000     15.037000      7.830000
  C      10.250000     12.904000      7.578000
  H       9.694000     12.032000      7.993000
  C      10.043000     12.954000      6.034000
  H      10.555000     13.843000      5.608000
  H       8.969000     13.007000      5.761000
  H      10.461000     12.045000      5.556000
  C      11.736000     12.754000      7.933000
  H      11.903000     12.889000      9.023000
  H      12.299000     13.573000      7.428000
  C      12.358000     11.411000      7.549000
  H      12.355000     11.266000      6.449000
  H      11.807000     10.573000      8.027000
  H      13.409000     11.389000      7.905000
  C       8.254000     14.449000      7.824000
  O       7.959000     15.236000      6.923000
  N       7.314000     13.833000      8.553000
  H       7.554000     13.177000      9.273000
  C       5.903000     14.041000      8.237000
  H       5.753000     13.806000      7.191000
  C       5.026000     13.128000      9.087000
  H       5.154000     13.353000     10.168000
  H       5.321000     12.069000      8.922000
  H       3.954000     13.243000      8.820000
  C       5.505000     15.496000      8.433000
  O       4.766000     16.060000      7.620000
  N       6.001000     16.132000      9.497000
  H       6.583000     15.663000     10.166000
  C       5.679000     17.537000      9.713000
  H       4.605000     17.662000      9.685000
  C       6.207000     17.997000     11.074000
  H       6.046000     19.097000     11.178000
  H       7.306000     17.815000     11.116000
  C       5.541000     17.306000     12.269000
  H       5.668000     16.211000     12.238000
  H       4.444000     17.501000     12.212000
  C       6.087000     17.881000     13.578000
  H       5.897000     18.978000     13.604000
  H       7.192000     17.727000     13.568000
  C       5.480000     17.196000     14.803000
  H       5.511000     16.105000     14.746000
  H       4.410000     17.494000     14.881000
  N       6.155000     17.629000     16.071000
  H       6.272000     18.662000     16.060000
  H       7.114000     17.181000     16.055000
  H       5.622000     17.335000     16.905000
  C       6.255000     18.430000      8.623000
  O       5.732000     19.529000      8.395000
  N       7.316000     17.986000      7.945000
  H       7.681000     17.060000      8.047000
  C       8.047000     18.884000      7.060000
  H       8.136000     19.849000      7.539000
  C       9.452000     18.337000      6.810000
  H       9.907000     18.015000      7.772000
  H      10.088000     19.138000      6.368000
  O       9.395000     17.245000      5.909000
  H      10.273000     17.161000      5.493000
  C       7.341000     19.104000      5.736000
  O       7.660000     20.077000      5.036000
  N       6.407000     18.218000      5.373000
  H       6.197000     17.478000      6.008000
  C       5.701000     18.284000      4.113000
  H       5.772000     19.279000      3.694000
  H       4.677000     18.009000      4.312000
  C       6.212000     17.329000      3.058000
  O       5.545000     17.153000      2.036000
  N       7.362000     16.705000      3.281000
  H       7.894000     16.906000      4.106000
  C       7.873000     15.691000      2.362000
  H       7.795000     16.082000      1.362000
  C       9.356000     15.453000      2.645000
  H       9.497000     15.254000      3.735000
  O      10.061000     16.654000      2.301000
  H      10.116000     16.668000      1.319000
  C       9.910000     14.275000      1.841000
  H       9.686000     14.388000      0.759000
  H       9.491000     13.312000      2.196000
  H      11.013000     14.218000      1.957000
  C       7.082000     14.400000      2.528000
  O       6.869000     13.963000      3.659000
  N       6.590000     13.804000      1.444000
  C       6.566000     14.339000      0.076000
  H       7.564000     14.181000     -0.386000
  H       6.294000     15.418000      0.055000
  C       5.899000     12.511000      1.555000
  H       5.038000     12.645000      2.193000
  C       5.542000     12.161000      0.101000
  H       4.608000     11.581000      0.023000
  H       6.364000     11.567000     -0.365000
  C       5.498000     13.494000     -0.605000
  H       5.694000     13.405000     -1.696000
  H       4.514000     13.968000     -0.458000
  C       6.796000     11.455000      2.177000
  O       7.998000     11.376000      1.885000
  N       6.201000     10.643000      3.045000
  H       5.226000     10.704000      3.245000
  C       6.976000      9.629000      3.743000
  H       7.750000      9.270000      3.086000
  C       7.641000     10.198000      5.016000
  H       8.381000     10.965000      4.685000
  C       6.615000     10.884000      5.923000
  H       5.823000     10.181000      6.249000
  H       6.142000     11.749000      5.410000
  H       7.123000     11.276000      6.831000
  C       8.392000      9.080000      5.761000
  H       9.071000      8.535000      5.071000
  H       7.690000      8.351000      6.215000
  H       9.006000      9.519000      6.577000
  C       6.075000      8.443000      4.044000
  O       4.934000      8.608000      4.488000
  N       6.588000      7.247000      3.774000
  H       7.501000      7.158000      3.364000
  C       5.885000      6.019000      4.120000
  H       5.036000      6.237000      4.754000
  C       5.396000      5.260000      2.873000
  H       4.708000      5.947000      2.326000
  H       4.785000      4.378000      3.152000
  C       6.531000      4.903000      1.918000
  H       7.276000      5.720000      1.821000
  H       6.087000      4.766000      0.911000
  S       7.323000      3.336000      2.349000
  C       5.990000      2.196000      1.928000
  H       5.619000      2.382000      0.896000
  H       5.131000      2.300000      2.622000
  H       6.341000      1.144000      1.976000
  C       6.821000      5.126000      4.931000
  O       8.054000      5.259000      4.880000
  N       6.217000      4.217000      5.686000
  H       5.228000      4.159000      5.750000
  C       6.954000      3.195000      6.408000
  H       8.009000      3.338000      6.258000
  C       6.669000      3.232000      7.921000
  H       7.269000      2.447000      8.425000
  O       5.272000      2.967000      8.160000
  H       5.191000      2.778000      9.102000
  C       7.040000      4.580000      8.464000
  H       6.441000      5.391000      7.997000
  H       8.112000      4.795000      8.300000
  H       6.860000      4.613000      9.561000
  C       6.598000      1.810000      5.885000
  O       5.522000      1.580000      5.323000
  N       7.518000      0.884000      6.091000
  H       8.439000      1.129000      6.406000
  C       7.231000     -0.539000      5.947000
  H       6.178000     -0.710000      6.126000
  C       7.597000     -1.059000      4.543000
  H       7.037000     -0.476000      3.780000
  H       7.289000     -2.125000      4.438000
  C       9.062000     -0.955000      4.213000
  C       9.599000      0.244000      3.757000
  H       8.957000      1.105000      3.634000
  C      10.957000      0.356000      3.469000
  H      11.357000      1.296000      3.115000
  C      11.790000     -0.749000      3.627000
  H      12.838000     -0.675000      3.372000
  C       9.900000     -2.052000      4.362000
  H       9.484000     -2.987000      4.714000
  C      11.262000     -1.956000      4.078000
  H      11.897000     -2.825000      4.180000
  C       7.991000     -1.296000      7.034000
  O       9.126000     -0.945000      7.362000
  N       7.368000     -2.317000      7.601000
  H       6.449000     -2.607000      7.360000
  C       8.060000     -3.111000      8.613000
  H       8.709000     -2.476000      9.198000
  C       7.073000     -3.778000      9.582000
  H       7.649000     -4.402000     10.306000
  H       6.380000     -4.457000      9.036000
  C       6.263000     -2.756000     10.372000
  H       5.527000     -2.251000      9.712000
  H       6.930000     -1.977000     10.798000
  C       5.476000     -3.329000     11.558000
  O       4.613000     -2.584000     12.084000
  O       5.702000     -4.489000     11.986000
  C       8.927000     -4.170000      7.945000
  O       8.596000     -4.695000      6.883000
  N      10.040000     -4.496000      8.586000
  H      10.271000     -4.092000      9.477000
  C      10.886000     -5.523000      8.025000
  H      11.360000     -5.165000      7.127000
  H      10.266000     -6.390000      7.835000
  C      11.908000     -6.000000      9.028000
  O      11.826000     -5.706000     10.221000
  N      12.890000     -6.748000      8.511000
  H      12.843000     -7.113000      7.582000
  C      14.033000     -7.244000      9.314000
  H      14.329000     -6.467000      9.998000
  C      13.678000     -8.488000     10.128000
  H      13.418000     -9.314000      9.446000
  H      12.760000     -8.243000     10.712000
  C      14.761000     -8.932000     11.082000
  O      15.940000     -8.893000     10.752000
  N      14.363000     -9.375000     12.262000
  H      15.035000     -9.625000     12.961000
  H      13.383000     -9.431000     12.507000
  C      15.165000     -7.461000      8.306000
  O      14.985000     -8.240000      7.402000
  N      16.295000     -6.760000      8.434000
  H      16.423000     -6.115000      9.188000
  C      17.351000     -6.819000      7.452000
  H      16.920000     -6.555000      6.507000
  C      18.436000     -5.772000      7.766000
  H      17.865000     -4.847000      7.966000
  H      19.032000     -5.607000      6.842000
  C      19.445000     -6.062000      8.902000
  H      20.200000     -5.246000      8.882000
  H      20.005000     -6.993000      8.671000
  S      18.747000     -6.167000     10.572000
  C      20.322000     -6.568000     11.374000
  H      21.095000     -5.802000     11.158000
  H      20.698000     -7.551000     11.024000
  H      20.217000     -6.629000     12.478000
  C      17.959000     -8.219000      7.348000
  O      18.431000     -8.564000      6.279000
  N      17.944000     -8.977000      8.439000
  H      17.521000     -8.659000      9.286000
  C      18.634000    -10.273000      8.412000
  H      19.265000    -10.313000      9.286000
  H      19.210000    -10.414000      7.510000
  C      17.693000    -11.457000      8.509000
  O      18.123000    -12.558000      8.142000
  N      16.456000    -11.232000      8.937000
  H      16.136000    -10.325000      9.200000
  C      15.544000    -12.376000      9.184000
  H      16.011000    -13.300000      8.871000
  C      15.224000    -12.512000     10.666000
  H      14.600000    -11.670000     11.023000
  H      16.183000    -12.494000     11.227000
  C      14.504000    -13.796000     11.050000
  O      13.991000    -14.475000     10.148000
  O      14.463000    -14.100000     12.252000
  C      14.293000    -12.225000      8.335000
  O      13.400000    -11.480000      8.721000
  N      14.250000    -12.985000      7.246000
  H      15.018000    -13.569000      6.969000
  C      13.143000    -12.882000      6.305000
  H      13.073000    -11.858000      5.964000
  C      13.406000    -13.801000      5.098000
  H      14.391000    -13.552000      4.647000
  H      12.624000    -13.629000      4.329000
  C      13.358000    -15.298000      5.491000
  H      12.363000    -15.561000      5.907000
  H      14.121000    -15.525000      6.261000
  C      13.537000    -16.272000      4.326000
  O      12.894000    -16.110000      3.261000
  O      14.330000    -17.221000      4.497000
  C      11.806000    -13.252000      6.928000
  O      10.764000    -12.909000      6.363000
  N      11.799000    -13.950000      8.077000
  H      12.646000    -14.191000      8.563000
  C      10.525000    -14.303000      8.697000
  H       9.911000    -14.805000      7.960000
  C      10.767000    -15.260000      9.870000
  H       9.819000    -15.411000     10.438000
  H      11.494000    -14.781000     10.565000
  C      11.259000    -16.603000      9.383000
  H      12.152000    -16.489000      8.725000
  H      10.461000    -17.088000      8.776000
  C      11.618000    -17.502000     10.560000
  H      11.840000    -18.526000     10.175000
  H      10.776000    -17.551000     11.289000
  N      12.809000    -16.966000     11.233000
  H      13.188000    -16.073000     10.925000
  C      13.511000    -17.639000     12.147000
  N      13.149000    -18.847000     12.537000
  H      12.336000    -19.279000     12.141000
  H      13.811000    -19.406000     13.030000
  N      14.599000    -17.083000     12.668000
  H      14.709000    -16.105000     12.444000
  H      15.046000    -17.548000     13.419000
  C       9.738000    -13.077000      9.146000
  O       8.518000    -13.165000      9.297000
  N      10.397000    -11.938000      9.345000
  H      11.393000    -11.908000      9.237000
  C       9.730000    -10.712000      9.768000
  H       8.707000    -10.917000     10.054000
  C      10.443000    -10.130000     10.993000
  H      10.082000     -9.096000     11.201000
  H      11.535000    -10.082000     10.789000
  C      10.197000    -10.969000     12.225000
  H      10.653000    -11.974000     12.109000
  H       9.104000    -11.111000     12.375000
  C      10.751000    -10.361000     13.505000
  O      11.761000     -9.632000     13.456000
  O      10.179000    -10.659000     14.577000
  C       9.646000     -9.693000      8.639000
  O       9.461000     -8.490000      8.881000
  N       9.731000    -10.154000      7.397000
  H       9.878000    -11.127000      7.211000
  C       9.573000     -9.267000      6.250000
  H       9.180000     -8.310000      6.568000
  C      10.898000     -9.046000      5.506000
  H      11.303000    -10.020000      5.146000
  H      11.651000     -8.625000      6.206000
  C      10.771000     -8.103000      4.349000
  C      10.472000     -6.767000      4.559000
  H      10.299000     -6.395000      5.552000
  C      10.336000     -5.897000      3.455000
  H      10.074000     -4.865000      3.618000
  C      10.492000     -6.386000      2.164000
  H      10.374000     -5.721000      1.318000
  C      10.908000     -8.566000      3.043000
  H      11.117000     -9.611000      2.867000
  C      10.782000     -7.712000      1.955000
  H      10.892000     -8.102000      0.952000
  C       8.543000     -9.854000      5.303000
  O       8.679000    -11.000000      4.867000
  N       7.514000     -9.061000      4.992000
  H       7.415000     -8.139000      5.378000
  C       6.393000     -9.467000      4.151000
  H       6.408000    -10.542000      4.013000
  C       5.068000     -9.060000      4.791000
  H       4.959000     -7.958000      4.828000
  H       5.050000     -9.439000      5.836000
  C       3.856000     -9.642000      4.076000
  O       3.871000     -9.803000      2.826000
  O       2.876000     -9.949000      4.782000
  C       6.602000     -8.814000      2.787000
  O       6.383000     -7.604000      2.617000
  N       7.050000     -9.627000      1.827000
  H       7.227000    -10.601000      2.013000
  C       7.330000     -9.145000      0.475000
  H       8.061000     -8.351000      0.517000
  C       7.829000    -10.294000     -0.398000
  H       7.638000    -10.026000     -1.473000
  H       7.200000    -11.196000     -0.200000
  C       9.262000    -10.650000     -0.331000
  H       9.528000    -11.101000      0.648000
  H       9.882000     -9.738000     -0.471000
  C       9.637000    -11.630000     -1.434000
  O      10.815000    -11.690000     -1.821000
  O       8.740000    -12.332000     -1.941000
  C       6.081000     -8.591000     -0.176000
  O       6.105000     -7.526000     -0.808000
  N       5.000000     -9.363000     -0.114000
  H       4.973000    -10.168000      0.477000
  C       3.805000     -9.017000     -0.869000
  H       4.082000     -8.839000     -1.900000
  C       2.784000    -10.160000     -0.827000
  H       2.588000    -10.435000      0.239000
  C       1.480000     -9.703000     -1.466000
  H       1.664000     -9.303000     -2.488000
  H       0.962000     -8.925000     -0.867000
  H       0.784000    -10.564000     -1.560000
  C       3.349000    -11.386000     -1.541000
  H       4.275000    -11.753000     -1.049000
  H       3.590000    -11.143000     -2.599000
  H       2.608000    -12.214000     -1.535000
  C       3.206000     -7.727000     -0.342000
  O       2.868000     -6.821000     -1.119000
  N       3.079000     -7.619000      0.991000
  H       3.366000     -8.370000      1.607000
  C       2.484000     -6.418000      1.568000
  H       1.564000     -6.201000      1.041000
  C       2.162000     -6.647000      3.046000
  H       1.874000     -5.673000      3.508000
  H       3.078000     -7.008000      3.570000
  C       1.022000     -7.623000      3.279000
  H       1.318000     -8.638000      2.930000
  H       0.144000     -7.301000      2.675000
  C       0.608000     -7.690000      4.773000
  H       0.463000     -6.652000      5.148000
  H       1.406000     -8.151000      5.397000
  N      -0.663000     -8.404000      4.956000
  H      -1.484000     -7.877000      5.125000
  C      -0.813000     -9.729000      4.902000
  N       0.229000    -10.520000      4.661000
  H       1.187000    -10.147000      4.646000
  H       0.155000    -11.503000      4.658000
  N      -2.011000    -10.271000      5.081000
  H      -2.792000     -9.690000      5.259000
  H      -2.089000    -11.257000      5.021000
  C       3.385000     -5.200000      1.387000
  O       2.894000     -4.107000      1.092000
  N       4.704000     -5.363000      1.539000
  H       5.100000     -6.255000      1.780000
  C       5.601000     -4.223000      1.376000
  H       5.264000     -3.417000      2.011000
  C       7.015000     -4.617000      1.802000
  H       7.360000     -5.515000      1.234000
  O       6.993000     -4.928000      3.198000
  H       6.780000     -5.878000      3.255000
  C       7.985000     -3.485000      1.612000
  H       7.618000     -2.564000      2.111000
  H       8.144000     -3.257000      0.536000
  H       8.975000     -3.738000      2.045000
  C       5.580000     -3.705000     -0.055000
  O       5.522000     -2.486000     -0.278000
  N       5.626000     -4.607000     -1.043000
  H       5.692000     -5.598000     -0.885000
  C       5.581000     -4.146000     -2.431000
  H       6.391000     -3.445000     -2.584000
  C       5.758000     -5.315000     -3.413000
  H       4.960000     -6.072000     -3.258000
  H       6.727000     -5.818000     -3.189000
  C       5.759000     -4.810000     -4.854000
  H       6.578000     -4.066000     -4.979000
  H       4.805000     -4.285000     -5.093000
  C       5.985000     -5.890000     -5.868000
  O       6.922000     -6.680000     -5.752000
  N       5.131000     -5.931000     -6.885000
  H       4.460000     -5.197000     -6.992000
  H       5.260000     -6.636000     -7.572000
  C       4.287000     -3.397000     -2.727000
  O       4.285000     -2.410000     -3.488000
  N       3.176000     -3.849000     -2.135000
  H       3.185000     -4.671000     -1.567000
  C       1.906000     -3.149000     -2.301000
  H       1.729000     -3.002000     -3.361000
  C       0.761000     -3.962000     -1.705000
  H       0.896000     -4.116000     -0.614000
  H       0.715000     -4.961000     -2.192000
  H      -0.214000     -3.456000     -1.882000
  C       1.949000     -1.772000     -1.655000
  O       1.400000     -0.814000     -2.210000
  N       2.589000     -1.651000     -0.484000
  H       2.985000     -2.451000     -0.030000
  C       2.717000     -0.334000      0.141000
  H       1.733000      0.109000      0.222000
  C       3.339000     -0.463000      1.541000
  H       3.507000      0.561000      1.948000
  H       4.332000     -0.959000      1.450000
  C       2.477000     -1.243000      2.543000
  H       2.220000     -2.242000      2.158000
  H       1.510000     -0.705000      2.663000
  C       3.165000     -1.392000      3.910000
  H       4.183000     -1.820000      3.753000
  H       2.614000     -2.107000      4.563000
  N       3.317000     -0.098000      4.580000
  H       4.189000      0.403000      4.541000
  C       2.365000      0.497000      5.295000
  N       1.175000     -0.087000      5.454000
  H       1.011000     -0.937000      4.976000
  H       0.460000      0.389000      5.948000
  N       2.600000      1.682000      5.842000
  H       3.552000      1.994000      5.828000
  H       1.934000      2.092000      6.449000
  C       3.557000      0.600000     -0.729000
  O       3.285000      1.810000     -0.798000
  N       4.600000      0.055000     -1.375000
  H       4.825000     -0.915000     -1.258000
  C       5.456000      0.843000     -2.260000
  H       5.726000      1.764000     -1.762000
  C       6.742000      0.056000     -2.570000
  H       6.466000     -0.994000     -2.839000
  C       7.463000      0.668000     -3.739000
  H       7.590000      1.762000     -3.587000
  H       6.926000      0.505000     -4.700000
  H       8.472000      0.214000     -3.853000
  C       7.628000      0.028000     -1.346000
  H       7.120000     -0.464000     -0.489000
  H       7.900000      1.062000     -1.041000
  H       8.565000     -0.532000     -1.556000
  C       4.717000      1.242000     -3.533000
  O       4.872000      2.369000     -4.032000
  N       3.946000      0.317000     -4.112000
  H       3.931000     -0.645000     -3.820000
  C       3.070000      0.675000     -5.223000
  H       3.672000      1.009000     -6.059000
  C       2.188000     -0.501000     -5.627000
  H       1.368000     -0.154000     -6.298000
  H       1.724000     -0.977000     -4.739000
  C       2.908000     -1.566000     -6.426000
  O       3.763000     -1.239000     -7.291000
  O       2.544000     -2.747000     -6.223000
  C       2.166000      1.832000     -4.832000
  O       2.000000      2.797000     -5.586000
  N       1.517000      1.713000     -3.674000
  H       1.573000      0.875000     -3.124000
  C       0.628000      2.777000     -3.239000
  H      -0.117000      2.935000     -4.010000
  C      -0.081000      2.395000     -1.939000
  H       0.648000      2.231000     -1.118000
  H      -0.651000      1.452000     -2.088000
  H      -0.800000      3.186000     -1.631000
  C       1.384000      4.081000     -3.067000
  O       0.816000      5.144000     -3.311000
  N       2.660000      4.017000     -2.660000
  H       3.087000      3.137000     -2.454000
  C       3.440000      5.237000     -2.467000
  H       2.829000      5.938000     -1.915000
  C       4.730000      4.940000     -1.691000
  H       5.437000      4.350000     -2.316000
  H       4.491000      4.315000     -0.806000
  C       5.440000      6.182000     -1.155000
  C       4.772000      7.093000     -0.372000
  H       3.727000      6.930000     -0.142000
  C       5.413000      8.210000      0.152000
  H       4.864000      8.907000      0.770000
  C       6.755000      8.410000     -0.106000
  H       7.269000      9.266000      0.307000
  C       6.788000      6.389000     -1.406000
  H       7.340000      5.673000     -1.998000
  C       7.440000      7.501000     -0.887000
  H       8.495000      7.644000     -1.082000
  C       3.775000      5.873000     -3.806000
  O       3.743000      7.099000     -3.940000
  N       4.110000      5.065000     -4.809000
  H       4.182000      4.070000     -4.694000
  C       4.353000      5.635000     -6.136000
  H       5.103000      6.408000     -6.050000
  C       4.839000      4.548000     -7.099000
  H       4.909000      4.972000     -8.128000
  H       4.090000      3.722000     -7.135000
  C       6.196000      3.956000     -6.753000
  H       6.463000      3.212000     -7.528000
  H       6.134000      3.389000     -5.802000
  S       7.518000      5.196000     -6.631000
  C       7.618000      5.400000     -4.877000
  H       7.767000      4.423000     -4.370000
  H       6.693000      5.859000     -4.469000
  H       8.466000      6.060000     -4.603000
  C       3.104000      6.327000     -6.666000
  O       3.189000      7.402000     -7.261000
  N       1.929000      5.732000     -6.448000
  H       1.873000      4.820000     -6.034000
  C       0.683000      6.394000     -6.829000
  H       0.707000      6.607000     -7.889000
  C      -0.515000      5.499000     -6.522000
  H      -0.501000      5.175000     -5.462000
  H      -0.411000      4.571000     -7.135000
  C      -1.819000      6.171000     -6.856000
  H      -1.809000      6.547000     -7.903000
  H      -2.021000      7.034000     -6.184000
  C      -3.033000      5.251000     -6.711000
  O      -3.210000      4.649000     -5.626000
  O      -3.815000      5.148000     -7.678000
  C       0.525000      7.721000     -6.099000
  O       0.181000      8.738000     -6.707000
  N       0.751000      7.712000     -4.786000
  H       0.963000      6.852000     -4.317000
  C       0.652000      8.929000     -3.978000
  H      -0.371000      9.280000     -4.008000
  C       1.066000      8.608000     -2.543000
  H       2.028000      8.050000     -2.544000
  H       0.300000      7.935000     -2.094000
  C       1.226000      9.878000     -1.731000
  H       0.240000     10.390000     -1.662000
  H       1.951000     10.582000     -2.198000
  C       1.747000      9.652000     -0.334000
  O       1.708000      8.519000      0.229000
  N       2.200000     10.747000      0.272000
  H       2.563000     10.637000      1.207000
  H       2.458000     11.531000     -0.282000
  C       1.532000     10.038000     -4.527000
  O       1.123000     11.207000     -4.595000
  N       2.777000      9.696000     -4.866000
  H       3.118000      8.759000     -4.735000
  C       3.677000     10.691000     -5.431000
  H       3.709000     11.545000     -4.770000
  C       5.074000     10.107000     -5.594000
  H       5.732000     10.845000     -6.110000
  H       5.025000      9.191000     -6.228000
  C       5.746000      9.750000     -4.273000
  H       5.168000      8.947000     -3.762000
  C       7.124000      9.197000     -4.565000
  H       7.768000      9.979000     -5.023000
  H       7.064000      8.333000     -5.262000
  H       7.611000      8.853000     -3.627000
  C       5.822000     10.920000     -3.302000
  H       4.814000     11.238000     -2.968000
  H       6.341000     11.786000     -3.768000
  H       6.403000     10.619000     -2.404000
  C       3.157000     11.222000     -6.762000
  O       3.287000     12.422000     -7.051000
  N       2.571000     10.356000     -7.592000
  H       2.493000      9.381000     -7.355000
  C       1.961000     10.839000     -8.830000
  H       1.541000      9.981000     -9.334000
  H       2.704000     11.359000     -9.416000
  C       0.813000     11.809000     -8.578000
  O       0.664000     12.817000     -9.281000
  N      -0.010000     11.528000     -7.560000
  H       0.073000     10.666000     -7.049000
  C      -1.141000     12.399000     -7.258000
  H      -1.704000     12.576000     -8.165000
  C      -2.073000     11.724000     -6.225000
  H      -1.461000     11.397000     -5.351000
  C      -3.144000     12.707000     -5.727000
  H      -3.716000     13.123000     -6.585000
  H      -2.707000     13.546000     -5.148000
  H      -3.862000     12.177000     -5.064000
  C      -2.744000     10.499000     -6.818000
  H      -2.010000      9.747000     -7.173000
  H      -3.388000     10.777000     -7.681000
  H      -3.392000      9.999000     -6.065000
  C      -0.638000     13.756000     -6.769000
  O      -1.116000     14.808000     -7.214000
  N       0.369000     13.746000     -5.885000
  H       0.742000     12.878000     -5.545000
  C       0.926000     15.003000     -5.384000
  H       0.139000     15.559000     -4.892000
  C       2.075000     14.738000     -4.416000
  H       2.513000     15.701000     -4.063000
  H       2.882000     14.214000     -4.990000
  C       1.770000     13.850000     -3.220000
  H       2.739000     13.435000     -2.851000
  H       1.103000     13.020000     -3.470000
  C       1.042000     14.563000     -2.124000
  H      -0.051000     14.590000     -2.358000
  H       1.360000     15.630000     -2.072000
  N       1.215000     13.843000     -0.863000
  H       0.687000     13.018000     -0.697000
  C       1.937000     14.302000      0.151000
  N       2.541000     15.483000      0.050000
  H       2.434000     16.032000     -0.765000
  H       3.028000     15.831000      0.853000
  N       2.044000     13.588000      1.263000
  H       1.583000     12.717000      1.376000
  H       2.380000     14.088000      2.073000
  C       1.444000     15.859000     -6.526000
  O       1.274000     17.084000     -6.517000
  N       2.116000     15.231000     -7.494000
  H       2.281000     14.244000     -7.450000
  C       2.618000     15.971000     -8.659000
  H       3.221000     16.799000     -8.309000
  C       3.474000     15.046000     -9.527000
  H       2.885000     14.135000     -9.785000
  H       4.303000     14.733000     -8.846000
  C       4.040000     15.682000    -10.775000
  H       4.342000     16.738000    -10.584000
  H       3.254000     15.698000    -11.565000
  C       5.257000     14.901000    -11.276000
  H       6.155000     15.327000    -10.765000
  H       5.425000     15.061000    -12.365000
  N       5.217000     13.487000    -10.888000
  H       5.348000     13.256000     -9.929000
  C       4.988000     12.477000    -11.727000
  N       4.780000     12.715000    -13.019000
  H       4.777000     13.656000    -13.326000
  H       4.616000     11.961000    -13.640000
  N       4.973000     11.225000    -11.277000
  H       5.217000     11.050000    -10.330000
  H       4.876000     10.475000    -11.918000
  C       1.481000     16.565000     -9.475000
  O       1.555000     17.727000     -9.915000
  N       0.424000     15.778000     -9.706000
  H       0.380000     14.835000     -9.372000
  C      -0.739000     16.290000    -10.420000
  H      -0.427000     16.660000    -11.388000
  C      -1.761000     15.170000    -10.605000
  H      -2.757000     15.588000    -10.889000
  H      -1.906000     14.659000     -9.625000
  C      -1.337000     14.136000    -11.636000
  H      -1.991000     13.240000    -11.535000
  H      -0.287000     13.819000    -11.467000
  C      -1.495000     14.655000    -13.059000
  O      -2.101000     15.701000    -13.287000
  N      -0.955000     13.921000    -14.019000
  H      -1.083000     14.255000    -14.949000
  H      -0.542000     13.044000    -13.803000
  C      -1.368000     17.473000     -9.697000
  O      -1.742000     18.472000    -10.328000
  N      -1.523000     17.369000     -8.375000
  H      -1.289000     16.523000     -7.891000
  C      -2.121000     18.465000     -7.614000
  H      -3.068000     18.727000     -8.070000
  C      -2.354000     18.041000     -6.158000
  H      -1.401000     17.751000     -5.669000
  H      -3.036000     17.164000     -6.130000
  H      -2.823000     18.865000     -5.577000
  C      -1.248000     19.711000     -7.674000
  O      -1.752000     20.818000     -7.883000
  N       0.063000     19.548000     -7.496000
  H       0.466000     18.641000     -7.376000
  C       0.943000     20.713000     -7.508000
  H       0.546000     21.455000     -6.826000
  C       2.346000     20.304000     -7.053000
  H       2.762000     19.520000     -7.722000
  H       2.322000     19.903000     -6.020000
  H       3.031000     21.180000     -7.065000
  C       0.966000     21.372000     -8.886000
  O       0.862000     22.601000     -8.999000
  N       1.072000     20.573000     -9.952000
  H       1.135000     19.577000     -9.861000
  C       0.990000     21.146000    -11.288000
  H       1.784000     21.872000    -11.398000
  C       1.152000     20.056000    -12.346000
  H       0.336000     19.302000    -12.255000
  H       2.121000     19.532000    -12.194000
  O       1.135000     20.628000    -13.641000
  H       0.365000     21.215000    -13.680000
  C      -0.322000     21.896000    -11.485000
  O      -0.342000     22.984000    -12.076000
  N      -1.424000     21.346000    -10.983000
  H      -1.426000     20.493000    -10.467000
  C      -2.729000     21.983000    -11.137000
  H      -2.832000     22.348000    -12.150000
  C      -3.851000     20.975000    -10.854000
  H      -3.781000     20.618000     -9.805000
  H      -3.772000     20.107000    -11.539000
  H      -4.837000     21.468000    -10.995000
  C      -2.862000     23.199000    -10.220000
  O      -3.467000     24.201000    -10.613000
  O      -3.942000     23.847000    -10.250000
  N      -2.013000     -8.615000     57.915000
  H      -1.964000     -7.735000     57.352000
  H      -2.461000     -9.348000     57.325000
  H      -1.043000     -8.911000     58.147000
  C      -2.815000     -8.376000     59.105000
  H      -3.812000     -8.094000     58.788000
  C      -2.884000     -9.637000     59.969000
  H      -1.991000     -9.761000     60.625000
  H      -2.944000    -10.547000     59.326000
  O      -4.060000     -9.660000     60.763000
  H      -4.030000    -10.414000     61.369000
  C      -2.254000     -7.211000     59.912000
  O      -2.982000     -6.268000     60.232000
  N      -0.957000     -7.256000     60.232000
  H      -0.290000     -7.961000     60.017000
  C      -0.440000     -6.272000     61.173000
  H      -1.185000     -6.097000     61.940000
  C       0.808000     -6.820000     61.891000
  H       0.623000     -7.851000     62.251000
  H       1.036000     -6.183000     62.774000
  C       2.070000     -6.827000     61.029000
  O       2.108000     -6.232000     59.945000
  O       3.062000     -7.438000     61.479000
  C      -0.181000     -4.909000     60.532000
  O      -0.009000     -3.924000     61.261000
  N      -0.156000     -4.819000     59.202000
  H      -0.124000     -5.625000     58.634000
  C      -0.134000     -3.517000     58.584000
  H      -0.896000     -2.887000     59.027000
  H      -0.313000     -3.655000     57.528000
  C       1.174000     -2.773000     58.698000
  O       1.214000     -1.570000     58.417000
  N       2.257000     -3.460000     59.069000
  H       2.176000     -4.420000     59.367000
  C       3.543000     -2.783000     59.242000
  H       3.411000     -2.056000     60.030000
  C       4.619000     -3.791000     59.623000
  H       4.710000     -4.567000     58.832000
  H       4.271000     -4.319000     60.543000
  C       6.002000     -3.201000     59.904000
  H       6.424000     -2.779000     58.959000
  C       5.920000     -2.073000     60.941000
  H       5.425000     -2.438000     61.866000
  H       5.353000     -1.206000     60.545000
  H       6.940000     -1.723000     61.204000
  C       6.939000     -4.303000     60.382000
  H       7.021000     -5.100000     59.612000
  H       6.554000     -4.759000     61.320000
  H       7.955000     -3.898000     60.578000
  C       3.967000     -2.024000     57.993000
  O       4.515000     -0.915000     58.087000
  N       3.757000     -2.612000     56.810000
  H       3.288000     -3.487000     56.757000
  C       4.243000     -2.012000     55.581000
  H       5.082000     -1.364000     55.800000
  C       4.741000     -3.112000     54.617000
  H       4.841000     -2.725000     53.579000
  H       4.012000     -3.951000     54.586000
  C       6.088000     -3.674000     55.005000
  C       6.205000     -4.574000     56.062000
  H       5.319000     -4.912000     56.578000
  C       7.446000     -5.068000     56.451000
  H       7.520000     -5.767000     57.271000
  C       8.594000     -4.664000     55.781000
  H       9.551000     -5.064000     56.075000
  C       7.247000     -3.268000     54.341000
  H       7.184000     -2.580000     53.511000
  C       8.496000     -3.775000     54.724000
  H       9.383000     -3.468000     54.189000
  C       3.204000     -1.118000     54.904000
  O       3.431000     -0.676000     53.775000
  N       2.090000     -0.811000     55.584000
  H       1.873000     -1.190000     56.487000
  C       1.012000     -0.079000     54.931000
  H       0.722000     -0.623000     54.040000
  C      -0.189000      0.045000     55.858000
  H      -0.931000      0.775000     55.463000
  H       0.122000      0.378000     56.871000
  C      -0.936000     -1.253000     56.007000
  O      -0.531000     -2.261000     55.381000
  O      -1.932000     -1.261000     56.750000
  C       1.451000      1.303000     54.458000
  O       0.984000      1.765000     53.411000
  N       2.357000      1.975000     55.179000
  H       2.707000      1.602000     56.033000
  C       2.814000      3.273000     54.683000
  H       1.947000      3.897000     54.503000
  C       3.697000      3.969000     55.715000
  H       4.538000      3.284000     55.967000
  H       3.119000      4.142000     56.649000
  C       4.286000      5.269000     55.177000
  H       4.794000      5.178000     54.196000
  H       5.083000      5.612000     55.876000
  C       3.250000      6.374000     55.062000
  O       2.707000      6.645000     53.978000
  N       2.998000      7.046000     56.166000
  H       2.365000      7.810000     56.073000
  H       3.526000      6.866000     56.987000
  C       3.547000      3.156000     53.341000
  O       3.348000      3.992000     52.449000
  N       4.416000      2.148000     53.169000
  H       4.568000      1.452000     53.865000
  C       5.056000      1.973000     51.862000
  H       5.525000      2.908000     51.585000
  C       6.113000      0.862000     51.883000
  H       6.602000      0.791000     50.886000
  H       5.627000     -0.119000     52.093000
  C       7.213000      1.059000     52.893000
  C       8.249000      1.948000     52.652000
  H       8.229000      2.543000     51.753000
  C       9.266000      2.120000     53.569000
  H      10.052000      2.839000     53.389000
  C       9.275000      1.385000     54.746000
  H      10.065000      1.512000     55.473000
  C       7.241000      0.309000     54.063000
  H       6.454000     -0.405000     54.259000
  C       8.259000      0.469000     54.980000
  H       8.257000     -0.132000     55.879000
  C       4.029000      1.649000     50.785000
  O       4.192000      2.052000     49.621000
  N       2.982000      0.903000     51.149000
  H       2.894000      0.549000     52.082000
  C       1.953000      0.549000     50.182000
  H       2.426000      0.179000     49.285000
  C       1.057000     -0.549000     50.767000
  H       0.560000     -0.180000     51.693000
  H       1.730000     -1.385000     51.076000
  C       0.012000     -1.111000     49.818000
  H       0.468000     -1.371000     48.841000
  H      -0.738000     -0.311000     49.616000
  C      -0.652000     -2.343000     50.432000
  H      -0.964000     -2.117000     51.478000
  H       0.099000     -3.165000     50.483000
  C      -1.854000     -2.815000     49.624000
  H      -2.286000     -3.725000     50.095000
  H      -1.560000     -3.057000     48.579000
  N      -2.935000     -1.785000     49.564000
  H      -2.719000     -1.151000     48.730000
  H      -2.948000     -1.190000     50.411000
  H      -3.865000     -2.194000     49.382000
  C       1.144000      1.776000     49.787000
  O       0.771000      1.933000     48.620000
  N       0.849000      2.649000     50.755000
  H       1.098000      2.458000     51.707000
  C       0.159000      3.897000     50.435000
  H      -0.749000      3.663000     49.895000
  C      -0.206000      4.635000     51.719000
  H       0.709000      4.901000     52.304000
  O      -1.020000      3.781000     52.511000
  H      -0.462000      3.053000     52.817000
  C      -0.991000      5.877000     51.391000
  H      -1.877000      5.626000     50.768000
  H      -0.378000      6.631000     50.854000
  H      -1.357000      6.351000     52.329000
  C       1.010000      4.787000     49.542000
  O       0.509000      5.377000     48.581000
  N       2.292000      4.912000     49.860000
  H       2.673000      4.512000     50.699000
  C       3.167000      5.741000     49.054000
  H       2.759000      6.740000     48.995000
  C       4.569000      5.750000     49.651000
  H       5.326000      6.006000     48.881000
  H       4.805000      4.720000     50.001000
  C       4.784000      6.706000     50.809000
  C       4.067000      7.816000     51.102000
  H       3.172000      8.139000     50.586000
  N       4.595000      8.442000     52.219000
  H       4.192000      9.180000     52.735000
  C       5.694000      7.734000     52.633000
  C       5.845000      6.643000     51.764000
  C       6.897000      5.746000     51.978000
  H       7.012000      4.882000     51.340000
  C       7.757000      5.967000     53.026000
  H       8.556000      5.267000     53.229000
  C       6.554000      7.956000     53.699000
  H       6.422000      8.804000     54.355000
  C       7.588000      7.069000     53.874000
  H       8.278000      7.224000     54.695000
  C       3.214000      5.234000     47.616000
  O       3.250000      6.028000     46.672000
  N       3.214000      3.911000     47.426000
  H       3.220000      3.273000     48.198000
  C       3.219000      3.371000     46.071000
  H       3.998000      3.859000     45.502000
  C       3.481000      1.863000     46.104000
  H       2.775000      1.376000     46.815000
  H       4.509000      1.666000     46.478000
  C       3.333000      1.200000     44.757000
  C       4.337000      1.281000     43.808000
  H       5.251000      1.806000     44.043000
  C       4.202000      0.688000     42.583000
  H       5.002000      0.763000     41.856000
  C       3.053000     -0.003000     42.283000
  O       2.913000     -0.605000     41.059000
  H       3.782000     -0.668000     40.651000
  C       2.180000      0.500000     44.427000
  H       1.374000      0.436000     45.148000
  C       2.043000     -0.110000     43.210000
  H       1.141000     -0.657000     42.965000
  C       1.907000      3.667000     45.355000
  O       1.906000      4.151000     44.216000
  N       0.775000      3.393000     46.015000
  H       0.773000      2.995000     46.937000
  C      -0.528000      3.580000     45.383000
  H      -0.521000      3.099000     44.414000
  C      -1.618000      2.936000     46.242000
  H      -2.627000      3.181000     45.831000
  H      -1.568000      3.359000     47.275000
  C      -1.487000      1.434000     46.306000
  H      -0.490000      1.129000     46.684000
  H      -1.612000      0.995000     45.292000
  C      -2.516000      0.780000     47.205000
  O      -3.407000      1.491000     47.721000
  O      -2.429000     -0.454000     47.391000
  C      -0.852000      5.050000     45.152000
  O      -1.586000      5.384000     44.215000
  N      -0.332000      5.931000     45.993000
  H       0.198000      5.610000     46.786000
  C      -0.657000      7.349000     45.970000
  H      -1.349000      7.554000     45.172000
  C      -1.293000      7.772000     47.296000
  H      -1.432000      8.874000     47.352000
  H      -0.584000      7.509000     48.116000
  C      -2.634000      7.103000     47.586000
  H      -2.738000      7.107000     48.701000
  H      -2.656000      6.034000     47.286000
  C      -3.828000      7.891000     47.038000
  H      -3.640000      8.981000     47.108000
  H      -4.685000      7.669000     47.719000
  C      -4.216000      7.457000     45.625000
  H      -4.229000      6.346000     45.561000
  H      -3.486000      7.841000     44.884000
  N      -5.574000      7.937000     45.220000
  H      -5.566000      8.981000     45.310000
  H      -6.286000      7.549000     45.869000
  H      -5.788000      7.662000     44.243000
  C       0.592000      8.167000     45.672000
  O       0.779000      9.257000     46.206000
  N       1.461000      7.639000     44.802000
  H       1.327000      6.720000     44.438000
  C       2.752000      8.286000     44.568000
  H       3.255000      8.376000     45.522000
  C       3.615000      7.436000     43.641000
  H       3.794000      6.454000     44.142000
  H       4.608000      7.930000     43.565000
  C       2.989000      7.156000     42.270000
  H       2.603000      8.077000     41.791000
  H       2.137000      6.448000     42.375000
  C       4.022000      6.559000     41.301000
  H       3.568000      6.388000     40.298000
  H       4.362000      5.582000     41.721000
  N       5.174000      7.451000     41.180000
  H       5.177000      8.357000     41.609000
  C       6.296000      7.149000     40.534000
  N       6.430000      5.977000     39.930000
  H       5.717000      5.264000     40.001000
  H       7.318000      5.761000     39.530000
  N       7.288000      8.031000     40.483000
  H       7.107000      8.927000     40.891000
  H       8.110000      7.772000     39.963000
  C       2.590000      9.698000     44.014000
  O       3.361000     10.594000     44.376000
  N       1.576000      9.933000     43.187000
  H       0.924000      9.202000     42.967000
  C       1.442000     11.259000     42.575000
  H       2.422000     11.631000     42.304000
  C       0.582000     11.181000     41.321000
  H       0.479000     12.189000     40.862000
  H      -0.437000     10.817000     41.573000
  C       0.589000      9.241000     39.603000
  H      -0.420000      8.844000     39.667000
  C       1.144000     10.271000     40.285000
  N       1.554000      8.752000     38.755000
  H       1.448000      8.017000     38.062000
  N       2.446000     10.372000     39.843000
  H       3.104000     11.118000     40.041000
  C       2.670000      9.442000     38.932000
  H       3.588000      9.310000     38.377000
  C       0.864000     12.266000     43.551000
  O       1.305000     13.424000     43.585000
  N      -0.128000     11.847000     44.348000
  H      -0.481000     10.920000     44.302000
  C      -0.598000     12.685000     45.442000
  H      -1.008000     13.601000     45.037000
  C      -1.652000     11.946000     46.276000
  H      -1.833000     12.474000     47.241000
  H      -1.315000     10.918000     46.510000
  C      -3.011000     11.876000     45.598000
  O      -3.230000     12.575000     44.583000
  O      -3.868000     11.118000     46.104000
  C       0.559000     13.099000     46.336000
  O       0.648000     14.261000     46.758000
  N       1.445000     12.152000     46.642000
  H       1.309000     11.201000     46.360000
  C       2.581000     12.442000     47.504000
  H       2.209000     12.801000     48.456000
  C       3.426000     11.190000     47.720000
  H       3.711000     10.714000     46.762000
  H       2.842000     10.440000     48.300000
  C       4.699000     11.505000     48.480000
  C       5.865000     11.877000     47.808000
  H       5.867000     11.942000     46.731000
  C       7.001000     12.207000     48.495000
  H       7.892000     12.521000     47.966000
  C       7.015000     12.128000     49.866000
  O       8.148000     12.469000     50.561000
  H       7.925000     12.556000     51.518000
  C       4.728000     11.454000     49.865000
  H       3.834000     11.179000     50.409000
  C       5.870000     11.773000     50.566000
  H       5.878000     11.731000     51.646000
  C       3.441000     13.547000     46.913000
  O       3.793000     14.507000     47.603000
  N       3.799000     13.420000     45.631000
  H       3.508000     12.634000     45.088000
  C       4.669000     14.418000     45.018000
  H       5.575000     14.487000     45.607000
  C       5.031000     14.012000     43.583000
  H       4.117000     13.927000     42.957000
  H       5.546000     13.029000     43.588000
  H       5.715000     14.758000     43.124000
  C       4.025000     15.800000     45.031000
  O       4.688000     16.797000     45.338000
  N       2.741000     15.867000     44.740000
  H       2.206000     15.046000     44.531000
  C       2.067000     17.185000     44.686000
  H       2.635000     17.847000     44.047000
  C       0.657000     17.011000     44.119000
  H       0.093000     17.958000     44.302000
  H       0.137000     16.200000     44.681000
  C       0.631000     16.718000     42.629000
  H       1.106000     15.739000     42.397000
  H       1.234000     17.503000     42.115000
  C      -0.783000     16.793000     42.097000
  H      -0.787000     17.024000     41.005000
  H      -1.327000     17.638000     42.582000
  N      -1.510000     15.574000     42.394000
  H      -1.892000     15.430000     43.303000
  C      -1.597000     14.544000     41.565000
  N      -1.089000     14.638000     40.351000
  H      -0.816000     15.528000     40.006000
  H      -1.178000     13.879000     39.709000
  N      -2.187000     13.429000     41.954000
  H      -2.590000     13.353000     42.885000
  H      -2.447000     12.776000     41.260000
  C       2.087000     17.807000     46.087000
  O       2.360000     18.996000     46.201000
  N       1.823000     16.989000     47.099000
  H       1.573000     16.026000     46.974000
  C       1.819000     17.504000     48.460000
  H       1.234000     18.415000     48.503000
  C       1.205000     16.483000     49.420000
  H       1.687000     15.494000     49.292000
  H       0.123000     16.363000     49.201000
  C       1.336000     16.906000     50.883000
  O       0.681000     17.893000     51.281000
  O       2.102000     16.263000     51.634000
  C       3.224000     17.859000     48.915000
  O       3.399000     18.801000     49.703000
  N       4.228000     17.108000     48.448000
  H       4.052000     16.294000     47.890000
  C       5.612000     17.440000     48.762000
  H       5.714000     17.501000     49.838000
  C       6.550000     16.354000     48.226000
  H       6.420000     16.240000     47.129000
  H       6.253000     15.385000     48.690000
  C       8.014000     16.602000     48.515000
  C       8.727000     16.116000     49.551000
  H       8.340000     15.450000     50.319000
  N      10.022000     16.572000     49.496000
  H      10.788000     16.237000     50.030000
  C      10.177000     17.349000     48.382000
  C       8.933000     17.392000     47.731000
  C       8.809000     18.155000     46.575000
  H       7.871000     18.224000     46.048000
  C       9.922000     18.826000     46.099000
  H       9.845000     19.403000     45.187000
  C      11.305000     18.032000     47.905000
  H      12.253000     17.965000     48.420000
  C      11.161000     18.744000     46.756000
  H      12.010000     19.278000     46.344000
  C       5.974000     18.804000     48.204000
  O       6.679000     19.583000     48.860000
  N       5.461000     19.136000     47.011000
  H       4.918000     18.484000     46.481000
  C       5.697000     20.470000     46.463000
  H       6.762000     20.670000     46.472000
  C       5.181000     20.538000     45.024000
  H       5.262000     21.598000     44.688000
  H       4.106000     20.258000     44.997000
  C       5.966000     19.662000     44.051000
  H       5.886000     18.598000     44.354000
  H       7.046000     19.938000     44.102000
  C       5.446000     19.826000     42.624000
  H       4.335000     19.753000     42.634000
  H       5.838000     18.976000     42.015000
  C       5.910000     21.122000     42.000000
  H       7.026000     21.149000     41.971000
  H       5.557000     22.009000     42.569000
  N       5.429000     21.255000     40.614000
  H       4.424000     21.479000     40.544000
  H       5.668000     20.376000     40.085000
  H       6.023000     22.006000     40.177000
  C       5.039000     21.542000     47.327000
  O       5.609000     22.620000     47.536000
  N       3.840000     21.264000     47.843000
  H       3.377000     20.398000     47.659000
  C       3.179000     22.218000     48.732000
  H       3.135000     23.179000     48.240000
  C       1.744000     21.756000     49.046000
  H       1.761000     20.715000     49.450000
  C       1.135000     22.672000     50.085000
  H       1.213000     23.737000     49.775000
  H       1.619000     22.557000     51.079000
  H       0.058000     22.429000     50.222000
  C       0.895000     21.790000     47.798000
  H       1.294000     21.112000     47.015000
  H       0.851000     22.819000     47.381000
  H      -0.143000     21.465000     48.030000
  C       3.989000     22.421000     50.006000
  O       4.123000     23.549000     50.503000
  N       4.559000     21.346000     50.544000
  H       4.405000     20.434000     50.156000
  C       5.208000     21.446000     51.851000
  H       4.605000     22.066000     52.502000
  C       5.351000     20.059000     52.490000
  H       6.019000     20.143000     53.380000
  H       5.850000     19.380000     51.758000
  C       4.052000     19.419000     52.956000
  H       3.359000     19.228000     52.107000
  H       3.531000     20.122000     53.644000
  C       4.307000     18.102000     53.712000
  H       3.333000     17.827000     54.187000
  H       5.019000     18.268000     54.549000
  N       4.651000     16.954000     52.860000
  H       3.909000     16.605000     52.260000
  C       5.813000     16.291000     52.922000
  N       6.743000     16.691000     53.779000
  H       6.645000     17.570000     54.209000
  H       7.615000     16.189000     53.721000
  N       6.054000     15.228000     52.141000
  H       5.293000     14.853000     51.598000
  H       6.838000     14.637000     52.383000
  C       6.575000     22.115000     51.763000
  O       6.973000     22.828000     52.687000
  N       7.318000     21.878000     50.677000
  H       6.999000     21.266000     49.948000
  C       8.704000     22.323000     50.587000
  H       9.058000     22.652000     51.553000
  C       9.609000     21.168000     50.128000
  H      10.678000     21.488000     50.185000
  O       9.298000     20.848000     48.764000
  H       9.655000     19.965000     48.596000
  C       9.420000     19.924000     50.992000
  H       8.409000     19.486000     50.853000
  H       9.556000     20.172000     52.065000
  H      10.164000     19.146000     50.718000
  C       8.920000     23.479000     49.628000
  O       9.959000     24.138000     49.706000
  N       7.982000     23.734000     48.721000
  H       7.124000     23.215000     48.688000
  C       8.233000     24.674000     47.644000
  H       8.580000     25.607000     48.067000
  H       7.302000     24.789000     47.110000
  C       9.256000     24.244000     46.623000
  O       9.651000     25.060000     45.779000
  N       9.697000     22.977000     46.641000
  H       9.361000     22.326000     47.327000
  C      10.738000     22.552000     45.732000
  H      11.232000     21.715000     46.203000
  H      11.420000     23.368000     45.533000
  C      10.196000     22.047000     44.394000
  O       8.987000     21.899000     44.215000
  N      11.115000     21.808000     43.468000
  H      12.076000     21.940000     43.680000
  C      10.806000     21.223000     42.164000
  H       9.816000     21.534000     41.852000
  C      11.815000     21.660000     41.105000
  H      11.616000     21.077000     40.169000
  H      12.835000     21.385000     41.448000
  C      11.800000     23.134000     40.707000
  H      11.951000     23.770000     41.604000
  H      10.805000     23.383000     40.276000
  C      12.856000     23.429000     39.644000
  O      12.923000     22.751000     38.612000
  N      13.690000     24.437000     39.896000
  H      14.368000     24.649000     39.197000
  H      13.587000     24.969000     40.730000
  C      10.817000     19.693000     42.234000
  O      11.561000     19.106000     43.012000
  N      10.025000     19.058000     41.367000
  H       9.479000     19.597000     40.712000
  C      10.050000     17.607000     41.172000
  H      10.662000     17.146000     41.935000
  C       8.627000     17.016000     41.296000
  H       7.961000     17.537000     40.569000
  C       8.636000     15.516000     40.997000
  H       9.440000     15.011000     41.576000
  H       8.788000     15.310000     39.917000
  H       7.676000     15.070000     41.318000
  C       8.072000     17.275000     42.717000
  H       8.115000     18.353000     42.968000
  H       8.655000     16.726000     43.477000
  H       7.017000     16.938000     42.788000
  C      10.693000     17.280000     39.825000
  O      10.504000     18.000000     38.829000
  N      11.489000     16.210000     39.805000
  H      11.626000     15.666000     40.637000
  C      12.238000     15.782000     38.621000
  H      11.950000     16.377000     37.766000
  C      13.757000     15.891000     38.818000
  H      14.087000     15.106000     39.548000
  C      14.507000     15.606000     37.474000
  H      14.255000     16.379000     36.721000
  H      14.243000     14.609000     37.067000
  H      15.603000     15.634000     37.644000
  C      14.118000     17.190000     39.412000
  H      13.740000     17.281000     40.450000
  H      13.696000     18.033000     38.819000
  H      15.222000     17.298000     39.438000
  C      11.882000     14.333000     38.332000
  O      12.130000     13.451000     39.174000
  N      11.388000     14.074000     37.107000
  H      11.269000     14.793000     36.415000
  C      11.124000     12.706000     36.688000
  H      10.712000     12.149000     37.517000
  C      10.128000     12.688000     35.532000
  H      10.503000     13.301000     34.682000
  H       9.158000     13.122000     35.855000
  H       9.943000     11.665000     35.162000
  C      12.455000     12.081000     36.304000
  O      13.182000     12.630000     35.469000
  N      12.797000     10.968000     36.946000
  H      12.199000     10.564000     37.645000
  C      14.053000     10.275000     36.701000
  H      14.687000     10.881000     36.071000
  C      14.833000     10.007000     37.999000
  H      15.838000      9.592000     37.752000
  O      14.125000      9.071000     38.831000
  H      14.674000      8.942000     39.612000
  C      15.019000     11.355000     38.801000
  H      14.039000     11.729000     39.158000
  H      15.482000     12.124000     38.153000
  H      15.672000     11.179000     39.679000
  C      13.800000      8.967000     35.963000
  O      12.742000      8.338000     36.078000
  N      14.803000      8.591000     35.186000
  H      15.625000      9.155000     35.093000
  C      14.782000      7.411000     34.350000
  H      13.983000      6.750000     34.658000
  C      14.602000      7.793000     32.897000
  H      14.668000      6.893000     32.248000
  H      15.423000      8.488000     32.602000
  C      13.271000      8.492000     32.664000
  H      13.210000      9.419000     33.275000
  H      12.444000      7.824000     32.994000
  S      13.047000      8.941000     30.929000
  C      11.414000      9.676000     31.093000
  H      11.410000     10.484000     31.855000
  H      10.664000      8.919000     31.408000
  H      11.076000     10.115000     30.130000
  C      16.095000      6.687000     34.565000
  O      17.160000      7.312000     34.519000
  N      15.998000      5.372000     34.756000
  H      15.114000      4.934000     34.608000
  C      17.105000      4.477000     35.076000
  H      16.692000      3.483000     35.089000
  C      18.207000      4.526000     34.006000
  H      18.681000      5.529000     33.974000
  H      17.738000      4.353000     33.012000
  S      19.502000      3.282000     34.310000
  C      17.695000      4.741000     36.465000
  O      17.875000      5.898000     36.916000
  N      18.036000      3.651000     37.137000
  H      18.005000      2.749000     36.710000
  C      18.522000      3.702000     38.509000
  H      17.871000      4.342000     39.088000
  C      18.504000      2.303000     39.107000
  H      19.000000      2.264000     40.101000
  O      19.201000      1.444000     38.194000
  H      18.695000      0.606000     38.198000
  C      17.056000      1.812000     39.242000
  H      16.557000      1.720000     38.255000
  H      16.461000      2.509000     39.869000
  H      17.032000      0.816000     39.734000
  C      19.930000      4.276000     38.614000
  O      20.387000      4.516000     39.738000
  N      20.598000      4.548000     37.483000
  H      20.208000      4.303000     36.590000
  C      21.896000      5.218000     37.502000
  H      22.453000      4.866000     38.359000
  C      22.683000      4.887000     36.219000
  H      23.514000      5.604000     36.058000
  H      22.010000      4.930000     35.332000
  C      23.354000      3.524000     36.291000
  C      24.329000      3.256000     37.250000
  H      24.595000      4.025000     37.957000
  C      24.957000      2.007000     37.322000
  H      25.689000      1.816000     38.091000
  C      24.624000      1.020000     36.403000
  O      25.253000     -0.205000     36.476000
  H      26.091000     -0.093000     36.978000
  C      23.053000      2.518000     35.352000
  H      22.313000      2.717000     34.590000
  C      23.676000      1.271000     35.402000
  H      23.455000      0.533000     34.656000
  C      21.808000      6.735000     37.689000
  O      22.852000      7.373000     37.849000
  N      20.616000      7.333000     37.727000
  H      19.762000      6.846000     37.517000
  C      20.509000      8.768000     37.981000
  H      20.926000      9.279000     37.142000
  C      19.041000      9.183000     38.112000
  H      18.516000      8.472000     38.795000
  O      18.408000      9.096000     36.835000
  H      18.897000      9.696000     36.250000
  C      18.905000     10.597000     38.675000
  H      19.514000     11.319000     38.093000
  H      19.197000     10.653000     39.745000
  H      17.845000     10.921000     38.611000
  C      21.255000      9.148000     39.262000
  O      21.056000      8.508000     40.298000
  N      22.127000     10.182000     39.233000
  C      22.663000     10.845000     38.022000
  H      21.848000     11.298000     37.417000
  H      23.222000     10.093000     37.420000
  C      22.835000     10.581000     40.472000
  H      23.150000      9.726000     41.051000
  C      24.053000     11.331000     39.938000
  H      24.872000     10.596000     39.767000
  H      24.431000     12.117000     40.624000
  C      23.592000     11.884000     38.587000
  H      23.015000     12.819000     38.782000
  H      24.440000     12.119000     37.912000
  C      21.959000     11.445000     41.374000
  O      22.057000     12.668000     41.433000
  N      21.086000     10.758000     42.112000
  H      21.103000      9.762000     42.107000
  C      20.023000     11.410000     42.869000
  H      19.409000     11.979000     42.186000
  C      19.174000     10.386000     43.607000
  H      18.357000     10.953000     44.129000
  H      19.813000      9.935000     44.415000
  C      18.573000      9.281000     42.855000
  H      19.346000      8.618000     42.424000
  H      17.922000      9.653000     42.032000
  C      17.719000      8.471000     43.812000
  O      18.279000      7.677000     44.603000
  O      16.495000      8.703000     43.818000
  C      20.580000     12.362000     43.906000
  O      19.926000     13.364000     44.259000
  N      21.796000     12.083000     44.397000
  H      22.338000     11.257000     44.156000
  C      22.410000     12.976000     45.374000
  H      21.823000     12.947000     46.281000
  C      23.849000     12.540000     45.674000
  H      24.307000     13.309000     46.345000
  H      24.454000     12.527000     44.737000
  C      23.983000     11.213000     46.398000
  H      23.205000     11.090000     47.176000
  H      24.977000     11.183000     46.894000
  C      23.944000      9.985000     45.467000
  O      23.585000     10.102000     44.272000
  O      24.266000      8.890000     45.973000
  C      22.420000     14.420000     44.876000
  O      22.191000     15.354000     45.651000
  N      22.691000     14.607000     43.579000
  H      22.816000     13.825000     42.964000
  C      22.760000     15.954000     43.009000
  H      23.394000     16.571000     43.632000
  C      23.336000     15.917000     41.581000
  H      22.931000     16.765000     40.987000
  H      22.978000     14.990000     41.079000
  C      24.855000     16.018000     41.395000
  H      25.185000     17.019000     41.764000
  C      25.594000     14.949000     42.205000
  H      25.288000     13.933000     41.878000
  H      25.373000     15.050000     43.288000
  H      26.691000     15.051000     42.071000
  C      25.230000     15.927000     39.872000
  H      24.707000     16.723000     39.304000
  H      24.936000     14.938000     39.466000
  H      26.322000     16.052000     39.763000
  C      21.393000     16.621000     42.990000
  O      21.278000     17.813000     43.304000
  N      20.346000     15.870000     42.649000
  H      20.448000     14.896000     42.459000
  C      19.005000     16.452000     42.629000
  H      19.027000     17.373000     42.064000
  C      18.028000     15.470000     42.001000
  H      16.996000     15.887000     41.995000
  H      18.014000     14.535000     42.606000
  C      18.404000     15.078000     40.553000
  H      19.471000     14.744000     40.528000
  C      17.590000     13.909000     40.016000
  H      16.512000     14.177000     39.964000
  H      17.701000     13.022000     40.676000
  H      17.935000     13.630000     38.999000
  C      18.279000     16.304000     39.646000
  H      18.992000     17.101000     39.944000
  H      17.251000     16.718000     39.691000
  H      18.501000     16.028000     38.593000
  C      18.537000     16.818000     44.038000
  O      17.916000     17.868000     44.239000
  N      18.813000     15.953000     45.019000
  H      19.280000     15.084000     44.831000
  C      18.446000     16.237000     46.401000
  H      17.392000     16.479000     46.443000
  C      18.708000     14.994000     47.263000
  H      19.762000     14.666000     47.082000
  C      18.570000     15.345000     48.734000
  H      17.574000     15.798000     48.937000
  H      19.355000     16.051000     49.081000
  H      18.664000     14.433000     49.362000
  C      17.797000     13.860000     46.777000
  H      17.802000     13.776000     45.670000
  H      16.752000     14.095000     47.079000
  C      18.183000     12.457000     47.329000
  H      18.138000     12.442000     48.437000
  H      19.214000     12.204000     47.004000
  H      17.488000     11.687000     46.934000
  C      19.204000     17.454000     46.915000
  O      18.629000     18.328000     47.569000
  N      20.502000     17.528000     46.613000
  H      20.979000     16.787000     46.134000
  C      21.291000     18.676000     47.023000
  H      21.188000     18.796000     48.095000
  C      22.764000     18.460000     46.675000
  H      22.901000     18.346000     45.578000
  H      23.131000     17.531000     47.162000
  H      23.391000     19.304000     47.033000
  C      20.779000     19.956000     46.372000
  O      20.850000     21.022000     46.976000
  N      20.227000     19.857000     45.164000
  H      20.223000     18.987000     44.665000
  C      19.645000     21.026000     44.505000
  H      20.279000     21.878000     44.700000
  C      19.595000     20.811000     42.988000
  H      18.913000     19.967000     42.741000
  H      20.603000     20.545000     42.604000
  H      19.236000     21.715000     42.454000
  C      18.254000     21.371000     45.031000
  O      17.611000     22.287000     44.482000
  N      17.772000     20.659000     46.058000
  H      18.293000     19.904000     46.470000
  C      16.461000     20.941000     46.616000
  H      16.297000     22.009000     46.648000
  H      16.449000     20.501000     47.603000
  C      15.281000     20.337000     45.881000
  O      14.150000     20.813000     46.045000
  N      15.485000     19.268000     45.126000
  H      16.389000     18.845000     45.045000
  C      14.434000     18.696000     44.304000
  H      13.553000     19.321000     44.335000
  C      14.900000     18.577000     42.851000
  H      14.042000     18.210000     42.244000
  H      15.718000     17.821000     42.792000
  C      15.382000     19.877000     42.279000
  H      16.209000     20.295000     42.896000
  H      14.565000     20.625000     42.293000
  S      16.003000     19.629000     40.622000
  C      16.389000     21.329000     40.163000
  H      17.116000     21.776000     40.873000
  H      15.473000     21.958000     40.160000
  H      16.831000     21.365000     39.145000
  C      14.034000     17.324000     44.827000
  O      14.774000     16.691000     45.593000
  N      12.837000     16.885000     44.413000
  H      12.231000     17.491000     43.891000
  C      12.376000     15.531000     44.703000
  H      12.920000     15.133000     45.544000
  C      10.904000     15.526000     45.122000
  H      10.322000     16.032000     44.328000
  H      10.792000     16.122000     46.049000
  C      10.318000     14.127000     45.385000
  H      10.566000     13.450000     44.535000
  C      10.858000     13.447000     46.659000
  H      10.621000     14.067000     47.552000
  H      11.957000     13.315000     46.603000
  H      10.387000     12.450000     46.786000
  C       8.790000     14.223000     45.411000
  H       8.406000     14.640000     44.457000
  H       8.464000     14.882000     46.244000
  H       8.343000     13.217000     45.562000
  C      12.566000     14.665000     43.463000
  O      11.825000     14.838000     42.480000
  N      13.521000     13.737000     43.454000
  C      14.478000     13.444000     44.533000
  H      13.960000     12.844000     45.312000
  H      14.909000     14.367000     44.975000
  C      13.606000     12.778000     42.344000
  H      13.533000     13.294000     41.397000
  C      14.969000     12.101000     42.552000
  H      15.642000     12.350000     41.702000
  H      14.892000     10.989000     42.600000
  C      15.546000     12.627000     43.834000
  H      15.905000     11.799000     44.486000
  H      16.416000     13.286000     43.611000
  C      12.461000     11.780000     42.448000
  O      12.220000     11.229000     43.528000
  N      11.747000     11.564000     41.335000
  H      11.913000     12.108000     40.507000
  C      10.679000     10.557000     41.264000
  H      10.756000      9.908000     42.122000
  C       9.269000     11.192000     41.271000
  H       8.519000     10.373000     41.239000
  C       9.038000     11.972000     42.570000
  H       9.692000     12.870000     42.597000
  H       9.271000     11.348000     43.459000
  H       7.985000     12.314000     42.648000
  C       9.005000     12.140000     40.058000
  H       8.970000     11.591000     39.098000
  H       9.794000     12.917000     40.000000
  H       8.032000     12.651000     40.191000
  C      10.892000      9.663000     40.034000
  O      10.785000     10.123000     38.884000
  N      11.204000      8.382000     40.280000
  H      11.416000      8.059000     41.207000
  C      11.463000      7.458000     39.176000
  H      12.168000      7.903000     38.497000
  C      12.041000      6.153000     39.707000
  H      11.358000      5.722000     40.475000
  H      13.001000      6.391000     40.222000
  C      12.273000      5.138000     38.599000
  H      12.022000      5.538000     37.593000
  H      11.604000      4.263000     38.775000
  C      13.708000      4.678000     38.508000
  H      14.090000      4.287000     39.474000
  H      14.360000      5.538000     38.222000
  N      13.801000      3.677000     37.452000
  H      13.785000      3.966000     36.503000
  C      13.679000      2.369000     37.627000
  N      13.482000      1.840000     38.835000
  H      13.267000      0.847000     38.844000
  H      13.611000      2.358000     39.679000
  N      13.765000      1.581000     36.564000
  H      13.796000      1.931000     35.642000
  H      13.592000      0.598000     36.796000
  C      10.211000      7.181000     38.356000
  O       9.173000      6.791000     38.884000
  N      10.320000      7.362000     37.039000
  H      11.168000      7.712000     36.622000
  C       9.220000      7.014000     36.153000
  H       8.302000      7.421000     36.551000
  C       9.450000      7.601000     34.754000
  H      10.414000      7.201000     34.355000
  C       8.321000      7.165000     33.791000
  H       7.337000      7.533000     34.151000
  H       8.270000      6.064000     33.673000
  H       8.505000      7.601000     32.786000
  C       9.602000      9.143000     34.843000
  H      10.483000      9.431000     35.453000
  H       8.692000      9.594000     35.291000
  H       9.735000      9.569000     33.825000
  C       9.100000      5.500000     36.100000
  O      10.104000      4.787000     35.949000
  N       7.881000      5.004000     36.298000
  H       7.091000      5.597000     36.401000
  C       7.557000      3.588000     36.180000
  H       8.330000      3.079000     35.618000
  C       7.384000      2.913000     37.548000
  H       7.139000      1.833000     37.428000
  H       6.525000      3.394000     38.064000
  C       8.604000      3.026000     38.457000
  H       8.960000      4.081000     38.504000
  C       8.228000      2.614000     39.854000
  H       7.948000      1.536000     39.868000
  H       7.373000      3.205000     40.242000
  H       9.095000      2.754000     40.536000
  C       9.734000      2.157000     37.919000
  H      10.081000      2.497000     36.924000
  H       9.397000      1.099000     37.824000
  H      10.601000      2.159000     38.612000
  C       6.276000      3.470000     35.370000
  O       5.560000      4.452000     35.147000
  N       5.996000      2.264000     34.928000
  H       6.539000      1.468000     35.204000
  C       4.805000      2.035000     34.147000
  H       4.994000      1.136000     33.581000
  H       4.580000      2.881000     33.511000
  C       3.603000      1.744000     35.008000
  O       3.707000      1.494000     36.207000
  N       2.438000      1.787000     34.372000
  H       2.415000      1.896000     33.369000
  C       1.181000      1.568000     35.067000
  H       1.305000      1.736000     36.129000
  C       0.123000      2.547000     34.553000
  H      -0.058000      2.402000     33.467000
  H       0.462000      3.588000     34.721000
  H      -0.842000      2.412000     35.091000
  C       0.662000      0.144000     34.914000
  O      -0.305000     -0.223000     35.593000
  N       1.258000     -0.644000     34.014000
  H       2.042000     -0.319000     33.460000
  C       0.808000     -2.002000     33.736000
  H       1.358000     -2.347000     32.872000
  C       1.118000     -2.904000     34.928000
  H       0.775000     -3.945000     34.725000
  H       0.571000     -2.558000     35.831000
  C       3.316000     -2.299000     36.174000
  H       3.007000     -1.542000     36.887000
  C       2.576000     -2.961000     35.253000
  N       4.617000     -2.721000     36.026000
  H       5.494000     -2.438000     36.487000
  N       3.455000     -3.768000     34.562000
  H       3.175000     -4.403000     33.835000
  C       4.672000     -3.615000     35.053000
  H       5.570000     -4.109000     34.720000
  C      -0.673000     -2.036000     33.357000
  O      -1.424000     -2.914000     33.778000
  N      -1.097000     -1.066000     32.561000
  H      -0.479000     -0.324000     32.319000
  C      -2.441000     -0.975000     32.016000
  H      -3.005000     -1.849000     32.310000
  C      -3.172000      0.289000     32.490000
  H      -4.237000      0.291000     32.170000
  H      -2.687000      1.153000     31.967000
  C      -3.115000      0.589000     33.964000
  H      -2.072000      0.586000     34.319000
  H      -3.681000     -0.158000     34.559000
  C      -3.641000      1.979000     34.277000
  O      -3.365000      2.939000     33.512000
  O      -4.337000      2.113000     35.300000
  C      -2.349000     -0.922000     30.503000
  O      -1.313000     -0.529000     29.949000
  N      -3.416000     -1.264000     29.792000
  C      -4.688000     -1.844000     30.240000
  H      -5.123000     -1.266000     31.085000
  H      -4.552000     -2.896000     30.563000
  C      -3.386000     -1.055000     28.347000
  H      -2.514000     -1.540000     27.928000
  C      -4.702000     -1.667000     27.859000
  H      -4.478000     -2.702000     27.500000
  H      -5.156000     -1.112000     27.007000
  C      -5.557000     -1.739000     29.024000
  H      -6.135000     -0.782000     29.105000
  H      -6.298000     -2.570000     28.971000
  C      -3.289000      0.433000     28.038000
  O      -3.855000      1.279000     28.741000
  N      -2.527000      0.746000     26.994000
  H      -2.095000      0.056000     26.421000
  C      -2.314000      2.126000     26.594000
  H      -3.202000      2.694000     26.829000
  C      -1.096000      2.738000     27.294000
  H      -1.276000      2.609000     28.390000
  H      -1.051000      3.837000     27.123000
  C       0.224000      2.051000     26.965000
  H       0.092000      0.957000     26.834000
  H       0.911000      2.202000     27.832000
  C       0.922000      2.636000     25.750000
  O       0.481000      3.644000     25.182000
  N       2.026000      2.010000     25.346000
  H       2.518000      2.425000     24.572000
  H       2.342000      1.204000     25.834000
  C      -2.137000      2.178000     25.085000
  O      -1.572000      1.260000     24.478000
  N      -2.616000      3.278000     24.494000
  H      -3.029000      3.996000     25.060000
  C      -2.639000      3.448000     23.046000
  H      -2.054000      2.665000     22.580000
  C      -4.075000      3.368000     22.514000
  H      -4.055000      3.061000     21.445000
  H      -4.576000      4.360000     22.561000
  C      -4.932000      2.356000     23.273000
  O      -4.766000      1.145000     23.115000
  N      -5.863000      2.852000     24.089000
  H      -5.945000      3.835000     24.211000
  H      -6.428000      2.195000     24.579000
  C      -2.016000      4.772000     22.623000
  O      -2.384000      5.309000     21.579000
  N      -1.098000      5.319000     23.412000
  H      -0.777000      4.835000     24.230000
  C      -0.582000      6.658000     23.157000
  H      -1.158000      7.137000     22.376000
  C      -0.714000      7.558000     24.404000
  H      -0.358000      8.586000     24.143000
  C      -2.179000      7.672000     24.816000
  H      -2.575000      6.690000     25.143000
  H      -2.797000      8.032000     23.965000
  H      -2.288000      8.392000     25.654000
  C       0.120000      7.030000     25.540000
  H       1.199000      6.983000     25.288000
  H      -0.214000      6.017000     25.853000
  H       0.016000      7.695000     26.427000
  C       0.859000      6.667000     22.660000
  O       1.294000      7.696000     22.124000
  N       1.608000      5.578000     22.805000
  H       1.255000      4.763000     23.269000
  C       3.026000      5.591000     22.450000
  H       3.415000      6.591000     22.569000
  C       3.847000      4.686000     23.376000
  H       4.933000      4.763000     23.122000
  O       3.447000      3.314000     23.194000
  H       3.839000      2.985000     22.356000
  C       3.688000      5.115000     24.829000
  H       2.630000      5.060000     25.153000
  H       4.064000      6.145000     24.996000
  H       4.268000      4.416000     25.444000
  C       3.317000      5.168000     21.010000
  O       4.454000      5.344000     20.571000
  N       2.357000      4.593000     20.284000
  H       1.426000      4.466000     20.613000
  C       2.664000      4.098000     18.941000
  H       3.473000      3.387000     19.024000
  C       1.452000      3.349000     18.352000
  H       1.324000      2.446000     18.996000
  H       1.683000      2.968000     17.331000
  C       0.114000      4.088000     18.388000
  H      -0.100000      4.693000     19.278000
  H      -0.676000      3.297000     18.402000
  C      -0.184000      4.828000     17.078000
  O      -1.334000      5.302000     16.900000
  O       0.739000      4.933000     16.234000
  C       3.173000      5.172000     17.972000
  O       3.973000      4.813000     17.091000
  N       2.817000      6.460000     18.077000
  C       1.618000      7.039000     18.697000
  H       1.906000      7.439000     19.692000
  H       0.764000      6.376000     18.824000
  C       3.459000      7.450000     17.196000
  H       3.466000      7.052000     16.189000
  C       2.553000      8.691000     17.333000
  H       2.482000      9.232000     16.363000
  H       2.942000      9.397000     18.102000
  C       1.272000      8.165000     17.768000
  H       0.602000      8.915000     18.243000
  H       0.722000      7.718000     16.898000
  C       4.884000      7.798000     17.588000
  O       5.558000      8.504000     16.818000
  N       5.361000      7.325000     18.732000
  H       4.826000      6.642000     19.236000
  C       6.616000      7.802000     19.305000
  H       7.051000      8.574000     18.681000
  C       6.338000      8.405000     20.698000
  H       7.289000      8.738000     21.169000
  H       5.887000      7.627000     21.352000
  C       4.061000      9.648000     20.808000
  H       3.354000      8.864000     21.073000
  C       5.405000      9.571000     20.645000
  N       3.697000     10.956000     20.579000
  H       2.752000     11.292000     20.633000
  N       5.819000     10.832000     20.267000
  H       6.797000     11.020000     20.031000
  C       4.778000     11.651000     20.270000
  H       4.806000     12.698000     20.018000
  C       7.685000      6.737000     19.432000
  O       8.878000      7.054000     19.307000
  N       7.299000      5.496000     19.757000
  H       6.328000      5.276000     19.874000
  C       8.216000      4.376000     19.946000
  H       9.176000      4.614000     19.510000
  C       8.421000      4.033000     21.435000
  H       7.433000      3.821000     21.904000
  C       9.319000      2.801000     21.550000
  H      10.304000      2.987000     21.070000
  H       8.864000      1.903000     21.084000
  H       9.503000      2.534000     22.612000
  C       9.057000      5.228000     22.142000
  H       8.404000      6.123000     22.049000
  H      10.024000      5.475000     21.648000
  C       9.308000      4.997000     23.649000
  H      10.065000      4.203000     23.817000
  H       8.370000      4.707000     24.167000
  H       9.698000      5.926000     24.117000
  C       7.653000      3.181000     19.188000
  O       6.499000      2.780000     19.405000
  N       8.464000      2.629000     18.297000
  H       9.391000      2.991000     18.154000
  C       8.098000      1.470000     17.498000
  H       7.148000      1.684000     17.027000
  C       9.188000      1.258000     16.451000
  H      10.168000      1.125000     16.964000
  H       9.272000      2.155000     15.803000
  C       8.963000      0.094000     15.532000
  C       7.708000     -0.160000     14.993000
  H       6.869000      0.477000     15.228000
  C       7.503000     -1.225000     14.095000
  H       6.519000     -1.405000     13.678000
  C       8.576000     -2.033000     13.713000
  H       8.425000     -2.844000     13.015000
  C      10.036000     -0.696000     15.128000
  H      11.025000     -0.451000     15.481000
  C       9.849000     -1.768000     14.242000
  H      10.694000     -2.369000     13.936000
  C       7.932000      0.230000     18.381000
  O       8.689000      0.019000     19.322000
  N       6.937000     -0.594000     18.071000
  H       6.357000     -0.412000     17.281000
  C       6.577000     -1.726000     18.936000
  H       5.658000     -2.140000     18.551000
  H       6.460000     -1.360000     19.947000
  C       7.578000     -2.878000     19.002000
  O       7.319000     -3.864000     19.713000
  N       8.701000     -2.798000     18.282000
  H       8.878000     -2.022000     17.684000
  C       9.789000     -3.745000     18.486000
  H       9.385000     -4.749000     18.508000
  C      10.829000     -3.646000     17.361000
  H      10.305000     -3.641000     16.382000
  H      11.475000     -4.555000     17.396000
  C      11.734000     -2.396000     17.498000
  H      12.338000     -2.422000     18.430000
  H      11.114000     -1.477000     17.532000
  S      12.895000     -2.349000     16.096000
  C      14.190000     -3.430000     16.739000
  H      13.797000     -4.442000     16.950000
  H      14.611000     -3.028000     17.677000
  H      15.025000     -3.529000     16.013000
  C      10.499000     -3.522000     19.805000
  O      11.314000     -4.351000     20.198000
  N      10.222000     -2.425000     20.491000
  H       9.584000     -1.745000     20.139000
  C      10.916000     -2.099000     21.725000
  H      11.839000     -2.664000     21.795000
  C      11.265000     -0.608000     21.748000
  H      11.747000     -0.335000     22.713000
  H      10.343000      0.003000     21.635000
  C      12.248000     -0.234000     20.663000
  C      13.544000     -0.758000     20.681000
  H      13.836000     -1.451000     21.443000
  C      14.459000     -0.437000     19.654000
  H      15.454000     -0.857000     19.678000
  C      14.067000      0.389000     18.613000
  H      14.765000      0.620000     17.823000
  C      11.876000      0.561000     19.605000
  H      10.880000      0.974000     19.565000
  C      12.780000      0.884000     18.588000
  H      12.468000      1.518000     17.769000
  C      10.083000     -2.516000     22.939000
  O       8.888000     -2.816000     22.851000
  N      10.741000     -2.530000     24.084000
  H      11.709000     -2.251000     24.165000
  C      10.208000     -3.276000     25.223000
  H       9.984000     -4.262000     24.851000
  C      11.277000     -3.419000     26.304000
  H      12.193000     -3.822000     25.812000
  H      10.965000     -4.192000     27.040000
  S      11.681000     -1.829000     27.207000
  C       8.952000     -2.622000     25.813000
  O       8.719000     -1.411000     25.660000
  N       8.110000     -3.416000     26.468000
  C       8.160000     -4.889000     26.553000
  H       8.895000     -5.180000     27.326000
  H       8.412000     -5.364000     25.580000
  C       6.914000     -2.847000     27.117000
  H       6.301000     -2.391000     26.354000
  C       6.261000     -4.066000     27.786000
  H       5.166000     -4.016000     27.797000
  H       6.603000     -4.192000     28.837000
  C       6.748000     -5.249000     26.980000
  H       6.742000     -6.183000     27.579000
  H       6.100000     -5.388000     26.085000
  C       7.227000     -1.785000     28.129000
  O       6.454000     -0.830000     28.257000
  N       8.334000     -1.915000     28.861000
  H       8.947000     -2.691000     28.733000
  C       8.619000     -0.980000     29.941000
  H       7.740000     -0.909000     30.569000
  C       9.800000     -1.480000     30.762000
  H      10.689000     -1.619000     30.105000
  H       9.548000     -2.473000     31.195000
  C      10.166000     -0.580000     31.905000
  C       9.232000     -0.258000     32.883000
  H       8.236000     -0.677000     32.833000
  C       9.557000      0.571000     33.951000
  H       8.823000      0.770000     34.723000
  C      10.828000      1.098000     34.053000
  H      11.081000      1.732000     34.893000
  C      11.441000     -0.048000     32.006000
  H      12.187000     -0.267000     31.258000
  C      11.769000      0.801000     33.099000
  H      12.767000      1.206000     33.170000
  C       8.901000      0.421000     29.399000
  O       8.370000      1.413000     29.922000
  N       9.756000      0.534000     28.369000
  H      10.218000     -0.259000     27.954000
  C      10.073000      1.874000     27.862000
  H      10.414000      2.469000     28.699000
  C      11.210000      1.835000     26.825000
  H      11.994000      1.164000     27.248000
  H      11.711000      2.813000     26.753000
  S      10.855000      1.294000     25.101000
  H      10.796000     -0.005000     25.404000
  C       8.836000      2.554000     27.294000
  O       8.716000      3.794000     27.363000
  N       7.891000      1.761000     26.768000
  H       8.044000      0.774000     26.723000
  C       6.648000      2.294000     26.213000
  H       6.863000      3.211000     25.680000
  C       6.033000      1.285000     25.236000
  H       4.966000      1.551000     25.044000
  H       6.052000      0.270000     25.696000
  C       6.745000      1.275000     23.910000
  H       7.830000      1.058000     24.038000
  H       6.662000      2.290000     23.458000
  C       6.118000      0.267000     22.916000
  H       6.465000      0.524000     21.887000
  H       5.013000      0.395000     22.959000
  N       6.561000     -1.080000     23.180000
  H       7.524000     -1.262000     23.399000
  C       5.767000     -2.137000     23.225000
  N       4.454000     -1.993000     23.024000
  H       4.101000     -1.088000     22.841000
  H       3.865000     -2.784000     23.143000
  N       6.294000     -3.335000     23.461000
  H       5.716000     -4.140000     23.506000
  H       7.297000     -3.387000     23.361000
  C       5.656000      2.661000     27.314000
  O       5.144000      3.786000     27.347000
  N       5.366000      1.713000     28.213000
  H       5.776000      0.794000     28.175000
  C       4.552000      1.995000     29.394000
  H       3.544000      2.200000     29.056000
  C       4.564000      0.761000     30.307000
  H       5.544000      0.628000     30.808000
  H       4.376000     -0.144000     29.690000
  C       3.470000      0.773000     31.369000
  O       2.690000      1.732000     31.420000
  O       3.377000     -0.209000     32.152000
  C       5.047000      3.241000     30.128000
  O       4.247000      4.089000     30.529000
  N       6.363000      3.375000     30.306000
  H       6.994000      2.647000     30.022000
  C       6.903000      4.548000     30.983000
  H       6.437000      4.635000     31.956000
  C       8.424000      4.400000     31.167000
  H       8.852000      5.343000     31.575000
  H       8.915000      4.199000     30.187000
  O       8.733000      3.341000     32.071000
  H       8.569000      2.506000     31.596000
  C       6.583000      5.828000     30.209000
  O       6.146000      6.829000     30.793000
  N       6.845000      5.830000     28.902000
  H       7.194000      5.019000     28.431000
  C       6.564000      7.019000     28.100000
  H       7.113000      7.844000     28.531000
  C       7.004000      6.793000     26.643000
  H       6.525000      5.866000     26.254000
  H       8.103000      6.635000     26.612000
  C       6.630000      7.972000     25.740000
  H       5.525000      8.111000     25.730000
  C       7.281000      9.300000     26.259000
  H       8.383000      9.184000     26.327000
  H       6.889000      9.583000     27.256000
  H       7.054000     10.130000     25.559000
  C       7.035000      7.677000     24.301000
  H       6.560000      6.738000     23.943000
  H       8.137000      7.560000     24.229000
  H       6.729000      8.510000     23.635000
  C       5.089000      7.386000     28.161000
  O       4.735000      8.579000     28.208000
  N       4.214000      6.380000     28.173000
  H       4.502000      5.419000     28.114000
  C       2.789000      6.666000     28.232000
  H       2.530000      7.289000     27.387000
  C       1.970000      5.375000     28.175000
  H       2.189000      4.727000     29.052000
  H       2.218000      4.796000     27.263000
  H       0.879000      5.591000     28.165000
  C       2.430000      7.447000     29.495000
  O       1.521000      8.278000     29.453000
  N       3.103000      7.189000     30.622000
  H       3.830000      6.503000     30.661000
  C       2.742000      7.930000     31.837000
  H       1.675000      7.831000     31.990000
  C       3.493000      7.417000     33.068000
  H       3.091000      7.950000     33.962000
  H       4.579000      7.663000     32.984000
  C       3.366000      5.929000     33.281000
  H       3.709000      5.681000     34.309000
  H       4.022000      5.373000     32.579000
  C       1.943000      5.495000     33.171000
  O       1.111000      5.891000     33.974000
  N       1.647000      4.660000     32.180000
  H       0.697000      4.381000     32.035000
  H       2.381000      4.234000     31.642000
  C       3.017000      9.414000     31.664000
  O       2.273000     10.256000     32.192000
  N       4.084000      9.750000     30.939000
  H       4.672000      9.048000     30.535000
  C       4.341000     11.150000     30.624000
  H       5.294000     11.198000     30.120000
  H       4.327000     11.731000     31.537000
  C       3.314000     11.734000     29.675000
  O       2.761000     12.815000     29.929000
  N       3.043000     11.025000     28.566000
  H       3.494000     10.146000     28.393000
  C       2.137000     11.545000     27.551000
  H       2.456000     12.539000     27.271000
  C       2.115000     10.609000     26.338000
  H       1.395000     10.998000     25.581000
  H       1.752000      9.606000     26.661000
  C       3.476000     10.429000     25.667000
  H       4.224000     10.031000     26.384000
  C       3.386000      9.467000     24.473000
  H       2.636000      9.830000     23.739000
  H       3.071000      8.459000     24.818000
  H       4.371000      9.378000     23.971000
  C       3.931000     11.815000     25.210000
  H       4.160000     12.473000     26.075000
  H       3.148000     12.303000     24.592000
  H       4.859000     11.728000     24.606000
  C       0.733000     11.712000     28.099000
  O      -0.015000     12.586000     27.633000
  N       0.356000     10.889000     29.084000
  H       0.937000     10.126000     29.377000
  C      -0.981000     10.958000     29.642000
  H      -1.689000     11.199000     28.861000
  C      -1.374000      9.618000     30.276000
  H      -2.308000      9.732000     30.873000
  H      -0.563000      9.319000     30.980000
  C      -1.626000      8.446000     29.312000
  H      -0.761000      8.355000     28.615000
  C      -1.737000      7.146000     30.104000
  H      -2.608000      7.177000     30.790000
  H      -0.818000      6.967000     30.702000
  H      -1.870000      6.282000     29.418000
  C      -2.881000      8.661000     28.468000
  H      -2.782000      9.569000     27.836000
  H      -3.772000      8.781000     29.120000
  H      -3.047000      7.788000     27.802000
  C      -1.111000     12.054000     30.680000
  O      -2.217000     12.299000     31.146000
  N      -0.017000     12.715000     31.045000
  H       0.859000     12.515000     30.606000
  C      -0.093000     13.825000     31.984000
  H      -1.050000     14.323000     31.898000
  H       0.708000     14.499000     31.744000
  C       0.063000     13.438000     33.441000
  O      -0.196000     14.275000     34.321000
  N       0.457000     12.197000     33.728000
  H       0.733000     11.568000     33.001000
  C       0.463000     11.729000     35.109000
  H      -0.417000     12.113000     35.606000
  C       0.393000     10.197000     35.110000
  H       0.571000      9.798000     36.134000
  H       1.185000      9.790000     34.443000
  C      -0.994000      9.738000     34.645000
  H      -1.245000     10.228000     33.674000
  H      -1.755000     10.067000     35.390000
  C      -1.054000      8.256000     34.457000
  H      -0.807000      7.732000     35.412000
  H      -0.299000      7.971000     33.683000
  N      -2.373000      7.817000     34.005000
  H      -3.091000      8.486000     33.860000
  C      -2.656000      6.561000     33.666000
  N      -1.711000      5.631000     33.735000
  H      -0.753000      5.854000     33.906000
  H      -2.005000      4.681000     33.584000
  N      -3.882000      6.238000     33.259000
  H      -4.628000      6.880000     33.322000
  H      -4.055000      5.249000     33.169000
  C       1.664000     12.236000     35.898000
  O       1.677000     12.130000     37.129000
  N       2.654000     12.796000     35.218000
  H       2.598000     12.896000     34.220000
  C       3.796000     13.445000     35.839000
  H       3.733000     13.368000     36.916000
  C       5.098000     12.787000     35.373000
  H       5.985000     13.410000     35.626000
  H       5.079000     12.679000     34.264000
  C       5.344000     11.423000     35.989000
  C       4.853000     10.272000     35.392000
  H       4.285000     10.355000     34.474000
  C       5.074000      9.016000     35.957000
  H       4.694000      8.126000     35.477000
  C       5.808000      8.897000     37.119000
  H       6.004000      7.921000     37.543000
  C       6.071000     11.299000     37.162000
  H       6.483000     12.185000     37.624000
  C       6.317000     10.040000     37.723000
  H       6.923000      9.963000     38.614000
  C       3.794000     14.945000     35.543000
  O       4.854000     15.566000     35.443000
  N       2.602000     15.548000     35.419000
  H       1.714000     15.104000     35.550000
  C       2.531000     16.950000     35.015000
  H       3.139000     17.079000     34.131000
  C       1.078000     17.337000     34.668000
  H       0.717000     16.714000     33.825000
  H       1.000000     18.405000     34.381000
  C       0.093000     17.097000     35.810000
  O       0.489000     16.635000     36.890000
  O      -1.108000     17.386000     35.620000
  C       3.111000     17.892000     36.070000
  O       3.475000     19.026000     35.741000
  N       3.245000     17.438000     37.308000
  H       2.763000     16.592000     37.527000
  C       3.827000     18.234000     38.381000
  H       3.473000     19.252000     38.287000
  C       3.387000     17.660000     39.746000
  H       2.290000     17.826000     39.845000
  H       3.886000     18.167000     40.597000
  C       3.645000     16.175000     39.848000
  C       4.929000     15.688000     40.111000
  H       5.739000     16.389000     40.269000
  C       5.184000     14.349000     40.175000
  H       6.186000     13.996000     40.367000
  C       4.161000     13.448000     39.987000
  O       4.452000     12.107000     40.057000
  H       5.393000     12.033000     39.846000
  C       2.623000     15.251000     39.660000
  H       1.628000     15.602000     39.417000
  C       2.874000     13.889000     39.732000
  H       2.073000     13.189000     39.550000
  C       5.350000     18.279000     38.310000
  O       5.965000     19.010000     39.090000
  N       5.984000     17.514000     37.406000
  H       5.472000     16.953000     36.753000
  C       7.444000     17.427000     37.376000
  H       7.849000     17.664000     38.351000
  C       7.886000     16.017000     37.010000
  H       7.516000     15.730000     36.001000
  H       7.481000     15.288000     37.744000
  H       8.995000     15.935000     37.014000
  C       8.020000     18.444000     36.390000
  O       7.765000     18.353000     35.186000
  N       8.813000     19.395000     36.904000
  H       8.939000     19.525000     37.895000
  C       9.465000     20.387000     36.055000
  H       8.747000     20.766000     35.339000
  C       9.995000     21.533000     36.907000
  H      10.642000     22.180000     36.262000
  H      10.657000     21.149000     37.719000
  C       8.906000     22.432000     37.455000
  H       8.001000     22.418000     36.818000
  H       9.301000     23.470000     37.503000
  C       8.487000     22.095000     38.898000
  O       8.678000     20.946000     39.378000
  O       7.954000     23.014000     39.574000
  C      10.616000     19.799000     35.253000
  O      10.878000     20.250000     34.134000
  N      11.335000     18.833000     35.819000
  H      11.094000     18.493000     36.730000
  C      12.497000     18.299000     35.125000
  H      13.292000     18.276000     35.852000
  H      12.770000     18.896000     34.270000
  C      12.310000     16.872000     34.664000
  O      11.438000     16.151000     35.167000
  N      13.150000     16.459000     33.725000
  H      13.751000     17.106000     33.252000
  C      13.277000     15.046000     33.366000
  H      12.948000     14.460000     34.203000
  C      12.404000     14.668000     32.151000
  H      11.360000     14.993000     32.378000
  C      12.858000     15.362000     30.872000
  H      13.865000     15.020000     30.557000
  H      12.889000     16.465000     31.008000
  H      12.153000     15.141000     30.043000
  C      12.398000     13.140000     31.970000
  H      12.071000     12.638000     32.905000
  H      13.404000     12.761000     31.696000
  H      11.694000     12.854000     31.161000
  C      14.751000     14.743000     33.139000
  O      15.477000     15.546000     32.540000
  N      15.217000     13.606000     33.667000
  H      14.629000     12.983000     34.193000
  C      16.625000     13.281000     33.495000
  H      16.976000     13.698000     32.563000
  C      17.471000     13.837000     34.658000
  H      17.322000     14.942000     34.692000
  O      18.868000     13.582000     34.421000
  H      19.058000     13.919000     33.525000
  C      17.024000     13.248000     36.041000
  H      17.216000     12.157000     36.087000
  H      15.945000     13.427000     36.212000
  H      17.601000     13.742000     36.848000
  C      16.789000     11.768000     33.368000
  O      16.075000     10.997000     34.016000
  N      17.717000     11.368000     32.513000
  H      18.256000     12.040000     32.006000
  C      18.108000      9.979000     32.295000
  H      17.679000      9.347000     33.061000
  C      17.669000      9.497000     30.896000
  H      17.966000     10.274000     30.154000
  H      16.562000      9.418000     30.866000
  C      18.303000      8.167000     30.472000
  H      19.415000      8.207000     30.539000
  C      17.807000      7.017000     31.352000
  H      16.704000      6.925000     31.301000
  H      18.119000      7.153000     32.401000
  H      18.247000      6.057000     31.004000
  C      18.026000      7.884000     28.994000
  H      18.452000      8.680000     28.349000
  H      16.930000      7.823000     28.822000
  H      18.471000      6.906000     28.717000
  C      19.622000      9.896000     32.424000
  O      20.334000     10.773000     31.941000
  N      20.124000      8.847000     33.066000
  H      19.515000      8.159000     33.465000
  C      21.547000      8.526000     33.018000
  H      22.096000      9.325000     32.543000
  C      22.120000      8.343000     34.427000
  H      21.499000      7.597000     34.976000
  O      22.060000      9.600000     35.113000
  H      21.123000      9.871000     35.081000
  C      23.578000      7.871000     34.395000
  H      24.185000      8.575000     33.789000
  H      23.661000      6.852000     33.963000
  H      23.991000      7.847000     35.425000
  C      21.717000      7.296000     32.131000
  O      20.992000      6.297000     32.283000
  N      22.654000      7.415000     31.186000
  H      23.195000      8.258000     31.146000
  C      22.884000      6.478000     30.099000
  H      22.053000      6.547000     29.408000
  C      24.188000      6.883000     29.425000
  H      24.981000      6.971000     30.211000
  H      23.981000      7.925000     29.061000
  C      24.640000      6.036000     28.364000
  H      23.772000      5.833000     27.701000
  H      25.061000      5.061000     28.700000
  C      25.645000      6.800000     27.548000
  O      25.272000      7.577000     26.669000
  N      26.925000      6.614000     27.863000
  H      27.644000      7.115000     27.369000
  H      27.180000      6.092000     28.677000
  C      23.005000      5.040000     30.570000
  O      23.791000      4.735000     31.464000
  N      22.262000      4.159000     29.900000
  H      21.511000      4.489000     29.322000
  C      22.324000      2.726000     30.097000
  H      23.355000      2.418000     30.195000
  C      21.515000      2.319000     31.329000
  H      22.043000      2.724000     32.224000
  H      21.443000      1.218000     31.471000
  O      20.235000      2.927000     31.292000
  H      20.004000      3.172000     32.215000
  C      21.779000      2.086000     28.827000
  O      22.263000      2.372000     27.725000
  N      20.728000      1.288000     28.962000
  H      20.263000      1.204000     29.845000
  C      20.091000      0.650000     27.807000
  H      20.791000     -0.034000     27.366000
  C      18.874000     -0.137000     28.297000
  H      18.269000      0.540000     28.942000
  H      19.235000     -0.962000     28.951000
  S      17.779000     -0.807000     27.005000
  C      19.657000      1.663000     26.739000
  O      19.043000      2.696000     27.056000
  N      19.921000      1.346000     25.449000
  H      20.292000      0.462000     25.169000
  C      19.561000      2.330000     24.426000
  H      19.881000      3.303000     24.760000
  C      20.258000      2.072000     23.070000
  H      20.004000      2.905000     22.371000
  C      21.780000      2.092000     23.281000
  H      22.098000      1.261000     23.941000
  H      22.087000      3.045000     23.734000
  H      22.325000      1.978000     22.321000
  C      19.834000      0.771000     22.371000
  H      18.727000      0.646000     22.361000
  H      20.242000     -0.116000     22.909000
  C      20.292000      0.731000     20.916000
  H      21.395000      0.640000     20.842000
  H      19.963000      1.637000     20.364000
  H      19.854000     -0.153000     20.407000
  C      18.047000      2.429000     24.213000
  O      17.577000      3.445000     23.688000
  N      17.273000      1.393000     24.517000
  H      17.631000      0.551000     24.931000
  C      15.815000      1.504000     24.357000
  H      15.610000      1.799000     23.337000
  C      15.113000      0.162000     24.636000
  H      14.031000      0.313000     24.405000
  H      15.180000     -0.110000     25.714000
  C      15.664000     -1.020000     23.817000
  H      16.589000     -1.414000     24.289000
  H      15.927000     -0.677000     22.792000
  C      14.662000     -2.154000     23.661000
  O      13.465000     -1.970000     23.942000
  N      15.132000     -3.320000     23.201000
  H      16.070000     -3.457000     22.855000
  H      14.556000     -4.140000     23.223000
  C      15.232000      2.563000     25.280000
  O      14.315000      3.295000     24.890000
  N      15.708000      2.606000     26.534000
  H      16.398000      1.943000     26.827000
  C      15.223000      3.557000     27.523000
  H      14.151000      3.435000     27.609000
  C      15.916000      3.248000     28.849000
  H      16.894000      3.771000     28.933000
  H      16.163000      2.162000     28.832000
  C      15.190000      3.471000     30.149000
  C      14.163000      4.403000     30.291000
  H      13.827000      4.988000     29.457000
  C      13.529000      4.587000     31.544000
  H      12.756000      5.333000     31.630000
  C      13.942000      3.824000     32.640000
  O      13.340000      3.970000     33.898000
  H      12.436000      4.281000     33.680000
  C      15.587000      2.736000     31.273000
  H      16.386000      2.020000     31.169000
  C      14.968000      2.907000     32.512000
  H      15.284000      2.320000     33.358000
  C      15.518000      4.980000     27.097000
  O      14.812000      5.905000     27.501000
  N      16.580000      5.176000     26.312000
  H      17.153000      4.414000     26.020000
  C      16.896000      6.507000     25.838000
  H      16.974000      7.160000     26.692000
  C      18.223000      6.504000     25.116000
  H      18.478000      7.536000     24.776000
  H      18.148000      5.861000     24.207000
  C      19.347000      5.991000     26.007000
  H      19.101000      4.971000     26.362000
  H      19.497000      6.633000     26.899000
  C      20.640000      5.938000     25.205000
  H      21.064000      6.962000     25.107000
  H      20.408000      5.567000     24.178000
  N      21.603000      5.012000     25.784000
  H      21.326000      4.434000     26.548000
  C      22.865000      4.902000     25.380000
  N      23.344000      5.666000     24.384000
  H      22.751000      6.356000     23.976000
  H      24.309000      5.560000     24.151000
  N      23.656000      4.021000     25.971000
[truncated: 260,287 more chars]
