# Supplementary material for: Enzymatic Birch reduction via hydrogen atom transfer at [4Fe-4S]-OH2 and [8Fe-9S] clusters
Source: Nat Commun. 2025 Apr 4;16:3236. doi: 10.1038/s41467-025-58418-w (PMC11971306; doi:10.1038/s41467-025-58418-w)
Supplement: Supplementary file 6 — Source Data [file 41467_2025_58418_MOESM6_ESM.zip › Source Data/Source Data.xlsx]

## Sheet: Contents
Sheet Number	Name	Refers to
1	Amino Acid Sequences	Main Text
2	Escherichia coli strain	Main Text
3	Preparative SEC	Supplementary Figure 1
4	SDS-PAGE	Supplementary Figure 1
5	Analytical SEC	Main Text
6	Cofactor Determination	Main Text
7	UPLC Data Benzoyl-CoA	Main Text
8	UPLC Data Dienoyl-CoA	Supplementary Figure 2
9	pH-Dependent Activity	Supplementary Figure 2
10	UV-vis Data	Figure 4 / Supplementary Figure 7
11	EPR Data - Main	Figure 5
12	g-values	Figure 5
13	EPR - UV-vis Data of Samples	Figure 5 / Supplementary Figure 8
14	MS Data	Main Text

## Sheet: 1 - Amino Acid Sequences
NCBI RefSeq ID	Name	Organism of Origin	Sequence
WP_050415404.1	BzdN	Aromatoleum sp. CIB	>WP_050415404.1 benzoyl-CoA reductase, bzd-type, subunit N [Azoarcus sp. CIB]
			MSDGLFDQFKTWYEKRHDYARDWKVRTGGQVVATMCTYTPEELLIAAGMLPVRVLGAHEPQNVTEPHIFG
			MFCPFCRDSLAQGLLGRFDYAEGVTLTQSCIQYRQTFGSWRLHVPTVKWDYYVPMPNEVQSPHARKAHYE
			EVQAFRVFLQTLTGKEITDAMLSDALAVCDENRRLLRELYEYRKAADPKVTGVEALYASLTAQFIDKREH
			NEMLKKTLAALPNRKVERKTGARFMTIGSENDDIAFMGMVESVGATIVIDDQCSGSRYFWNASKPEGDVI
			KAIAERYCDRPACPTKDYPAHTRFDHVLGMAKEYNVEGAIFLQQKFCDPHEGDYPDLKRHLEENGIPTLF
			LEFDITNPIGPFRIRIEAFLETLSEEELF
WP_224792950.1	BzdO	Aromatoleum sp. CIB	>WP_224792950.1 benzoyl-CoA reductase, bzd-type, subunit O [Azoarcus sp. CIB]
			MNAMANKYPTEQLKLWGKAKELREQYYMNYARAKEKGGIRWSGSAWALDAIPAGLGEDVYSLTGEPYAAA
			VAHDRKFAKECMDAAEAYGFARDLCSYMRIYWGGMHLNKYAFGGEFPKPDFVFQTQICCSHSKWYQHVAK
			EEKIPEFYLDVGVGPYRDMTDARLDYVANQLHDGIAFVEKASGRKFDDELFIKAVKNEMRSTSRWADICA
			LNKVKPAPLDEKTMYSLYVLCTLSKSSQWCADFMDELYEEVKDRVARGIAAVPNEAIRLMTDTQPPWSFL
			KIFRYLETYGAVSIGSLYTFALEGIWEDKPDGSWGGRTLPWDKGIEINDRDTAVRLYADWNLSKPQWQHF
			YDPTIKSDMMLRIIKEWQVDGVMLHLNRGCEGLSVGIMENRLAIAKSGTPVMTFEGNMGDEREFDEVRTQ
			ARVDAFMEQLGVRRQAA
CAA12247.1	BcrC	Thauera aromatica K172	>CAA12247.1 C-subunit of benzoyl-CoA reductase [Thauera aromatica]
			MSTADIIARCEALYEDLDFTAARQWKEADPSRKVIAYMPVYVPREIIHAAGMLPLGIMGGGDGLEVIHGD
			AFYQSYICRIPRSTIELGLSKRMDFVDGMLFPSICDVIRNLSGMWKLMFPGKYVRYFDVPQNYRDDVGGN
			YYTAELNELREGLEHLSGRKITDDALRASIKVYNENRKLVQDVYGLRSREPWKVPSADVYLLMRAGLVLP
			VEEHNQMLKDYLAAAVKVEAQKRDNCRVIINGSFCEQPPLNLIKSIELSGCYIVDDDYMIVHRFLRNEVS
			TAGDPMQNLSLAFLHESISTAAKYDDKEEDKGKYLLEQVRTNAAEGVIFAAPSFCDPALLERPMLADRCS
			ENKVPYISFKYAENSGQMQPIREQAGTFADSIKLWS
CAA12248.1	BcrB	Thauera aromatica K172	>CAA12248.1 B-subunit of benzoyl-CoA reductase [Thauera aromatica]
			MSAKTNPEVIKESSMVKQKEMIAGNYDRLTGTKESGEKVVSTFVPGNLNELIMCFDMVNNLPETNAIQNG
			MRKQSGGMIMDAEKAGHSEDVCTYVKADIGMMGRGNIAPNGKPMPAPDMLLLSYTGCFTFMKWFELLRHE
			YKCPTVMLQIPYQGDGKITKNMRDFVVKQLKEEVIPMFEQVSGVKFDIDRLREYLKNSAKAEDDLVWVLE
			SAKNRPSPIDAYFGGVYYIGPMFTAFRGTADAVEYYGLLRGEIEQRIREGKGPITPEGDMKEEKYRLVVE
			GPPNWTSFREFWKLFYDEGAVVVASSYTKVGGLYDQGFRHDPNDPLGTLADYCLGCYTNNNLPQRVELLE
			KYMNEYQADGLLINSIKSCNSFSAGQLLMMREIEKRTGKPAAFIETDLVDPRYFSHANVKNRLESYFQMV
			DQKRSGASLATA
APR06225.1	MbdN	Thauera chlorobenzoica 3CB-1	>APR06225.1 3-methylbenzoyl-CoA reductase gamma subunit MbdN [Thauera chlorobenzoica]
			MAKKYFTGWEGKPLEQIFDLCRELVEDPAYPTVKAWRADGGRVIGHFQVYFPEEIAHAAGLLPVRICGAQ
			TDGNESESHFGSYLCSIIKTSLDIALTKNIELDLFVTHPICDAARNLAPIWGRNFDYKCQILYLPQNPNS
			KHSKSYLANEYRRLLGDIESVAGRKITEQELRASVNLYNHSRRLMRDLYVIRKNQPWLLGADESMALVGL
			AGILPRSEFVELLEAVIPMILDRQASRQDKMRVVLEGGFCETPPFDLLQTITRSCYVVDDDVFIGLRFIV
			EDVVDSGDALADLADAYIDHSSYSPVQHDQRKPKEHMLLERVRNADAETVILASAKMCEPGLEEQVAYSK
			ALEEAKIPYFISEFEENQNTFDQLAIQLETFVENIMFD
APR06226.1	MbdO	Thauera chlorobenzoica 3CB-1	>APR06226.1 3-methylbenzoyl-CoA reductase beta subunit MbdO [Thauera chlorobenzoica]
			MTLATQMTGEGKVLVGRGVYDGARLFRDWFDSLTEVAKRGEGAAYCFIAGNVIEVLRTFDIPATFPEINS
			LQTAFRNVSRDYINNAEDYGYSPDICGYVKIGVALQRRNGEHPMGKIPKPKIGMINNYCNTFIKWGEIWE
			RTYNCPTINLDYPMTRSAGEKPKRGTQKFEYEKAYLKGQIEEAISVCERITGKKFDIDKFRQILAFSNDV
			NAGLKRVLELNRNKPAVFNAVTDGNIYMGVANALRGTEVASKYFKDLVEELEYRVVHGIGALDKGTEGTV
			PMKQSFRLALVGTPCYPIYRQFNEMFSRWGGIFVYSSYLDFASTGALTGYQYDLNDPIDSYAEGQLIMHA
			SGSDSVFHESDNLKKLAPELGLDGVVFHPVKSCRTVSTGQADMRRIVANEMGLPTLFIESDLVDPDVVAE
			APMRNRVDAFFEGLISRRQQQAASA
-	BzdO with C-terminal Strep-Tactin Tag	Aromatoleum sp. CIB	MNAMANKYPTEQLKLWGKAKELREQYYMNYARAKEKGGIRWSGSAWALDAIPAGLGEDVYSLTGEPYAAA
			VAHDRKFAKECMDAAEAYGFARDLCSYMRIYWGGMHLNKYAFGGEFPKPDFVFQTQICCSHSKWYQHVAK
			EEKIPEFYLDVGVGPYRDMTDARLDYVANQLHDGIAFVEKASGRKFDDELFIKAVKNEMRSTSRWADICA
			LNKVKPAPLDEKTMYSLYVLCTLSKSSQWCADFMDELYEEVKDRVARGIAAVPNEAIRLMTDTQPPWSFL
			KIFRYLETYGAVSIGSLYTFALEGIWEDKPDGSWGGRTLPWDKGIEINDRDTAVRLYADWNLSKPQWQHF
			YDPTIKSDMMLRIIKEWQVDGVMLHLNRGCEGLSVGIMENRLAIAKSGTPVMTFEGNMGDEREFDEVRTQ
			YDPTIKSDMMLRIIKEWQVDGVMLHLNRGCEGLSVGIMENRLAIAKSGTPVMTFEGNMGDEREFDEVRTQ
			ARVDAFMEQLGVRRQAASAWSHPQFEK

## Sheet: 2 - Escherichia coli Strain
Name:	Escherichia coli strain MC4100
CGSC Strain#:	6152
Strain Designation:	MC4100
Source of Strain:	M. J. Casadaban
Sex:	F-
Chromosomal Markers:	[araD139]B/r, Δ(argF-lac)169, λ-, e14-, flhD5301, Δ(fruK-yeiR)725(fruA25), relA1, rpsL150(strR), rbsR22, Δ(fimB-fimE)632(::IS1), deoC1
References:	Casadaban, M.J. 1976. Transposition and fusion of the lac genes to selected promoters in Escherichia coli using bacteriophage lambda and Mu. J.Mol.Biol. 104:541-555
	Komeda, Y., T. Iino 1979. Regulation of expression of the flagellin gene (hag) in Escherichia coli K-12: analysis of hag-lac gene fusions. J.Bacteriol. 139:721-729
	Casadaban, M.J., S.N. Cohen 1979. Lactose genes fused to exogenous promoters in one step using a Mu-lac bacteriophage in vivo probe for transcriptional control sequences. Proc.Natl.Acad.Sci.USA 76:4530-4533
	Peters, J.E., T.E. Thate, N.L. Craig 2003. Definition of the Escherichia coli MC4100 genome by use of a DNA array. J.Bacteriol. 185:2017-2021

## Sheet: 3 - Preparative SEC
Preparative Size Exclusion Chromatography			Retention Volume [mL]	Absorbance at 280 nm [mAU]
FPLC	Cytiva Äkta pure		-31.9333	0
Column	Cytiva HiLoad® 26/600 Superdex® 200 pg		-31.9247	6.69538
Date	2024-03-24		-31.9161	6.65407
			-31.9075	6.62331
			-31.8989	6.5922
			-31.8903	6.56582
			-31.8818	6.54624
			-31.8732	6.52711
			-31.8646	6.51016
			-31.856	6.49487
			-31.8474	6.47779
			-31.8388	6.46202
			-31.8302	6.44726
			-31.8216	6.4338
			-31.813	6.42734
			-31.8044	6.47087
			-31.7958	6.62101
			-31.7872	6.89478
			-31.7786	7.31583
			-31.77	7.85453
			-31.7614	8.43949
			-31.7528	9.02113
			-31.7442	9.61687
			-31.7356	10.2086
			-31.727	10.7967
			-31.7184	11.3782
			-31.7098	11.9525
			-31.7012	12.5549
			-31.6926	13.1731
			-31.684	13.795
			-31.6754	14.4383
			-31.6668	15.1094
			-31.6583	15.8049
			-31.6497	16.5194
			-31.6411	17.2545
			-31.6325	18.0025
			-31.6239	18.7601
			-31.6153	19.5304
			-31.6067	20.31
			-31.5981	21.0924
			-31.5895	21.8482
			-31.5809	22.517
			-31.5723	23.0655
			-31.5637	23.4789
			-31.5551	23.768
			-31.5465	23.9964
			-31.5379	24.223
			-31.5293	24.445
			-31.5207	24.6606
			-31.5121	24.8877
			-31.5035	25.1171
			-31.4949	25.355
			-31.4863	25.5774
			-31.4777	25.7746
			-31.4691	25.9666
			-31.4605	26.1396
			-31.4519	26.2888
			-31.4434	26.4245
			-31.4348	26.5461
			-31.4262	26.6363
			-31.4176	26.7146
			-31.409	26.7874
			-31.4004	26.8544
			-31.3918	26.9154
			-31.3832	26.974
			-31.3746	27.0277
			-31.366	27.0781
			-31.3574	27.1331
			-31.3488	27.1876
			-31.3402	27.2413
			-31.3316	27.295
			-31.323	27.3498
			-31.3144	27.4052
			-31.3058	27.462
			-31.2972	27.5172
			-31.2886	27.5792
			-31.28	27.6445
			-31.2714	27.7089
			-31.2628	27.7697
			-31.2542	27.833
			-31.2456	27.8972
			-31.237	27.9609
			-31.2285	28.0181
			-31.2199	28.0586
			-31.2113	28.1195
			-31.2027	28.1759
			-31.1941	28.2286
			-31.1855	28.278
			-31.1769	28.3268
			-31.1683	28.3715
			-31.1597	28.4138
			-31.1511	28.4517
			-31.1425	28.4878
			-31.1339	28.5219
			-31.1253	28.5531
			-31.1167	28.5846
			-31.1081	28.6138
			-31.0995	28.6412
			-31.0909	28.668
			-31.0823	28.6928
			-31.0737	28.7193
			-31.0651	28.7458
			-31.0565	28.7711
			-31.0479	28.7992
			-31.0393	28.8252
			-31.0307	28.8539
			-31.0221	28.8829
			-31.0136	28.9119
			-31.005	28.9431
			-30.9964	28.974
			-30.9878	29.0064
			-30.9792	29.0382
			-30.9706	29.0706
			-30.962	29.1017
			-30.9534	29.1339
			-30.9448	29.1632
			-30.9362	29.1962
			-30.9276	29.2257
			-30.919	29.2564
			-30.9104	29.2851
			-30.9018	29.3118
			-30.8932	29.3386
			-30.8846	29.3649
			-30.876	29.3896
			-30.8674	29.4147
			-30.8588	29.4378
			-30.8502	29.4595
			-30.8416	29.4818
			-30.833	29.502
			-30.8244	29.5219
			-30.8158	29.5392
			-30.8072	29.5571
			-30.7987	29.5745
			-30.7901	29.5913
			-30.7815	29.606
			-30.7729	29.6208
			-30.7643	29.6342
			-30.7557	29.6473
			-30.7471	29.6601
			-30.7385	29.6723
			-30.7299	29.6849
			-30.7213	29.696
			-30.7127	29.7062
			-30.7041	29.7152
			-30.6955	29.7252
			-30.6869	29.7358
			-30.6783	29.7456
			-30.6697	29.7539
			-30.6611	29.7622
			-30.6525	29.7713
			-30.6439	29.7788
			-30.6353	29.7857
			-30.6267	29.7923
			-30.6181	29.7989
			-30.6095	29.8069
			-30.6009	29.8149
			-30.5923	29.8224
			-30.5837	29.8284
			-30.5752	29.8345
			-30.5666	29.8415
			-30.558	29.8473
			-30.5494	29.8531
			-30.5408	29.8588
			-30.5322	29.8651
			-30.5236	29.8721
			-30.515	29.8786
			-30.5064	29.8844
			-30.4978	29.8905
			-30.4892	29.896
			-30.4806	29.9001
			-30.472	29.9035
			-30.4634	29.9071
			-30.4548	29.9129
			-30.4462	29.9191
			-30.4376	29.9237
			-30.429	29.929
			-30.4204	29.9351
			-30.4118	29.9404
			-30.4032	29.9454
			-30.3946	29.9495
			-30.386	29.9528
			-30.3774	29.9569
			-30.3688	29.9613
			-30.3603	29.9666
			-30.3517	29.9698
			-30.3431	29.9736
			-30.3345	29.9775
			-30.3259	29.982
			-30.3173	29.9861
			-30.3087	29.9894
			-30.3001	29.9935
			-30.2915	29.9976
			-30.2829	30.0014
			-30.2743	30.0057
			-30.2657	30.0113
			-30.2571	30.0175
			-30.2485	30.0225
			-30.2399	30.0258
			-30.2313	30.0294
			-30.2227	30.0337
			-30.2141	30.0363
			-30.2055	30.038
			-30.1969	30.0411
			-30.1883	30.0442
			-30.1797	30.0471
			-30.1711	30.0512
			-30.1625	30.0563
			-30.1539	30.0615
			-30.1454	30.0636
			-30.1368	30.0669
			-30.1282	30.0701
			-30.1196	30.0729
			-30.111	30.0762
			-30.1024	30.0782
			-30.0938	30.0805
			-30.0852	30.0823
			-30.0766	30.0848
			-30.068	30.0877
			-30.0594	30.0903
			-30.0508	30.094
			-30.0422	30.0975
			-30.0336	30.101
			-30.025	30.1051
			-30.0164	30.1088
			-30.0078	30.1128
			-29.9992	30.1165
			-29.9906	30.1208
			-29.982	30.1245
			-29.9734	30.129
			-29.9648	30.132
			-29.9562	30.1354
			-29.9476	30.138
			-29.939	30.1396
			-29.9305	30.1425
			-29.9219	30.1443
			-29.9133	30.1484
			-29.9047	30.1512
			-29.8961	30.1538
			-29.8875	30.1586
			-29.8789	30.1626
			-29.8703	30.1647
			-29.8617	30.1669
			-29.8531	30.1686
			-29.8445	30.1711
			-29.8359	30.1712
			-29.8273	30.1715
			-29.8187	30.1744
			-29.8101	30.1778
			-29.8015	30.1791
			-29.7929	30.1791
			-29.7843	30.1809
			-29.7757	30.1833
			-29.7671	30.186
			-29.7585	30.1872
			-29.7499	30.1894
			-29.7413	30.1915
			-29.7327	30.192
			-29.7241	30.1934
			-29.7156	30.1953
			-29.707	30.1992
			-29.6984	30.2008
			-29.6898	30.2032
			-29.6812	30.2055
			-29.6726	30.2079
			-29.664	30.2095
			-29.6554	30.2106
			-29.6468	30.2122
			-29.6382	30.2144
			-29.6296	30.2171
			-29.621	30.2197
			-29.6124	30.2214
			-29.6038	30.2217
			-29.5952	30.2222
			-29.5866	30.2235
			-29.578	30.227
			-29.5694	30.2295
			-29.5608	30.2311
			-29.5522	30.2323
			-29.5436	30.2332
			-29.535	30.2346
			-29.5264	30.2364
			-29.5178	30.238
			-29.5092	30.2395
			-29.5007	30.2415
			-29.4921	30.2426
			-29.4835	30.2432
			-29.4749	30.245
			-29.4663	30.247
			-29.4577	30.2485
			-29.4491	30.2498
			-29.4405	30.2519
			-29.4319	30.2544
			-29.4233	30.257
			-29.4147	30.2586
			-29.4061	30.2594
			-29.3975	30.2611
			-29.3889	30.2639
			-29.3803	30.2661
			-29.3717	30.2673
			-29.3631	30.2675
			-29.3545	30.2684
			-29.3459	30.2706
			-29.3373	30.2718
			-29.3287	30.2731
			-29.3201	30.2753
			-29.3115	30.2761
			-29.3029	30.2769
			-29.2943	30.2785
			-29.2857	30.2796
			-29.2772	30.2802
			-29.2686	30.282
			-29.26	30.2842
			-29.2514	30.2851
			-29.2428	30.2847
			-29.2342	30.2843
			-29.2256	30.2864
			-29.217	30.2881
			-29.2084	30.289
			-29.1998	30.2896
			-29.1912	30.2915
			-29.1826	30.2921
			-29.174	30.2914
			-29.1654	30.2911
			-29.1568	30.2926
			-29.1482	30.2952
			-29.1396	30.2961
			-29.131	30.2951
			-29.1224	30.2947
			-29.1138	30.2947
			-29.1052	30.2953
			-29.0966	30.2971
			-29.088	30.2985
			-29.0794	30.3006
			-29.0708	30.3015
			-29.0623	30.3028
			-29.0537	30.3029
			-29.0451	30.3034
			-29.0365	30.3043
			-29.0279	30.3049
			-29.0193	30.3068
			-29.0107	30.3058
			-29.0021	30.3065
			-28.9935	30.3066
			-28.9849	30.3075
			-28.9763	30.3065
			-28.9677	30.3067
			-28.9591	30.3089
			-28.9505	30.3108
			-28.9419	30.3117
			-28.9333	30.3107
			-28.9247	30.3104
			-28.9161	30.3124
			-28.9075	30.3149
			-28.8989	30.3177
			-28.8903	30.3185
			-28.8817	30.3189
			-28.8731	30.3202
			-28.8645	30.3201
			-28.8559	30.3214
			-28.8474	30.3217
			-28.8388	30.325
			-28.8302	30.3257
			-28.8216	30.3271
			-28.813	30.3274
			-28.8044	30.3279
			-28.7958	30.331
			-28.7872	30.3312
			-28.7786	30.3314
			-28.77	30.3323
			-28.7614	30.333
			-28.7528	30.3356
			-28.7442	30.335
			-28.7356	30.3357
			-28.727	30.3361
			-28.7184	30.337
			-28.7098	30.3385
			-28.7012	30.3369
			-28.6926	30.3376
			-28.684	30.3371
			-28.6754	30.3372
			-28.6668	30.3365
			-28.6582	30.3367
			-28.6496	30.3366
			-28.641	30.3354
			-28.6324	30.3347
			-28.6239	30.3336
			-28.6153	30.3336
			-28.6067	30.333
			-28.5981	30.334
			-28.5895	30.3329
			-28.5809	30.3312
			-28.5723	30.3301
			-28.5637	30.3301
			-28.5551	30.3308
			-28.5465	30.3326
			-28.5379	30.3333
			-28.5293	30.3346
			-28.5207	30.3338
			-28.5121	30.3333
			-28.5035	30.3335
			-28.4949	30.3332
			-28.4863	30.3335
			-28.4777	30.3331
			-28.4691	30.3319
			-28.4605	30.3317
			-28.4519	30.3325
			-28.4433	30.3318
			-28.4347	30.3313
			-28.4261	30.3324
			-28.4175	30.3323
			-28.409	30.3323
			-28.4004	30.3327
			-28.3918	30.3328
			-28.3832	30.3316
			-28.3746	30.3317
			-28.366	30.3317
			-28.3574	30.3316
			-28.3488	30.332
			-28.3402	30.3317
			-28.3316	30.3306
			-28.323	30.3298
			-28.3144	30.33
			-28.3058	30.3308
			-28.2972	30.3314
			-28.2886	30.331
			-28.28	30.3316
			-28.2714	30.3334
			-28.2628	30.3345
			-28.2542	30.3353
			-28.2456	30.3361
			-28.237	30.3361
			-28.2284	30.3364
			-28.2198	30.3371
			-28.2112	30.3372
			-28.2026	30.3379
			-28.1941	30.3388
			-28.1855	30.3387
			-28.1769	30.3381
			-28.1683	30.3378
			-28.1597	30.3382
			-28.1511	30.3384
			-28.1425	30.3377
			-28.1339	30.3373
			-28.1253	30.3376
			-28.1167	30.3378
			-28.1081	30.3372
			-28.0995	30.3356
			-28.0909	30.334
			-28.0823	30.3322
			-28.0737	30.3318
			-28.0651	30.332
			-28.0565	30.3312
			-28.0479	30.3298
			-28.0393	30.3292
			-28.0307	30.3302
			-28.0221	30.3302
			-28.0135	30.3302
			-28.0049	30.3306
			-27.9963	30.3307
			-27.9877	30.3302
			-27.9792	30.3301
			-27.9706	30.329
			-27.962	30.3294
			-27.9534	30.3299
			-27.9448	30.331
			-27.9362	30.3317
			-27.9276	30.3337
			-27.919	30.3339
			-27.9104	30.3327
			-27.9018	30.3317
			-27.8932	30.3309
			-27.8846	30.3318
			-27.876	30.3319
			-27.8674	30.3327
			-27.8588	30.3324
			-27.8502	30.3329
			-27.8416	30.3316
			-27.833	30.3314
			-27.8244	30.3317
			-27.8158	30.3312
			-27.8072	30.3301
			-27.7986	30.3277
			-27.79	30.3252
			-27.7814	30.3233
			-27.7728	30.3208
			-27.7643	30.3193
			-27.7557	30.3182
			-27.7471	30.3175
			-27.7385	30.3166
			-27.7299	30.3152
			-27.7213	30.3147
			-27.7127	30.3142
			-27.7041	30.3141
			-27.6955	30.3129
			-27.6869	30.3135
			-27.6783	30.3141
			-27.6697	30.3143
			-27.6611	30.3138
			-27.6525	30.3136
			-27.6439	30.3133
			-27.6353	30.3116
			-27.6267	30.3124
			-27.6181	30.3126
			-27.6095	30.3116
			-27.6009	30.3115
			-27.5923	30.3102
			-27.5837	30.3105
			-27.5751	30.3117
			-27.5665	30.3127
			-27.5579	30.3142
			-27.5494	30.3148
			-27.5408	30.3154
			-27.5322	30.3161
			-27.5236	30.3169
			-27.515	30.3176
			-27.5064	30.3158
			-27.4978	30.3132
			-27.4892	30.3114
			-27.4806	30.3114
			-27.472	30.3098
			-27.4634	30.3085
			-27.4548	30.3074
			-27.4462	30.3058
			-27.4376	30.3039
			-27.429	30.3027
			-27.4204	30.3022
			-27.4118	30.3007
			-27.4032	30.3004
			-27.3946	30.3004
			-27.386	30.3004
			-27.3774	30.3017
			-27.3688	30.3024
			-27.3602	30.3004
			-27.3516	30.299
			-27.343	30.2985
			-27.3345	30.2987
			-27.3259	30.2983
			-27.3173	30.2967
			-27.3087	30.2948
			-27.3001	30.2935
			-27.2915	30.2933
			-27.2829	30.2938
			-27.2743	30.2943
			-27.2657	30.2943
			-27.2571	30.2949
			-27.2485	30.2956
			-27.2399	30.2956
			-27.2313	30.2958
			-27.2227	30.2972
			-27.2141	30.2983
			-27.2055	30.2986
			-27.1969	30.2982
			-27.1883	30.2969
			-27.1797	30.2962
			-27.1711	30.296
			-27.1625	30.2946
			-27.1539	30.2943
			-27.1453	30.2959
			-27.1367	30.2962
			-27.1281	30.2949
			-27.1195	30.2936
			-27.111	30.2931
			-27.1024	30.2932
			-27.0938	30.2925
			-27.0852	30.2916
			-27.0766	30.291
			-27.068	30.2915
			-27.0594	30.2914
			-27.0508	30.2905
			-27.0422	30.2896
			-27.0336	30.2885
			-27.025	30.2881
			-27.0164	30.2868
			-27.0078	30.2861
			-26.9992	30.2851
			-26.9906	30.2839
			-26.982	30.2824
			-26.9734	30.2825
			-26.9648	30.2822
			-26.9562	30.2811
			-26.9476	30.2787
			-26.939	30.2769
			-26.9304	30.2741
			-26.9218	30.2724
			-26.9132	30.2715
			-26.9046	30.2707
			-26.8961	30.2694
			-26.8875	30.2694
			-26.8789	30.2691
			-26.8703	30.2688
			-26.8617	30.2697
			-26.8531	30.268
			-26.8445	30.2665
			-26.8359	30.267
			-26.8273	30.2661
			-26.8187	30.2654
			-26.8101	30.2634
			-26.8015	30.2642
			-26.7929	30.2632
			-26.7843	30.2629
			-26.7757	30.2609
			-26.7671	30.259
			-26.7585	30.2564
			-26.7499	30.2547
			-26.7413	30.2532
			-26.7327	30.253
			-26.7241	30.2514
			-26.7155	30.2512
			-26.7069	30.2507
			-26.6983	30.2513
			-26.6897	30.2499
			-26.6812	30.2495
			-26.6726	30.2478
			-26.664	30.2461
			-26.6554	30.2452
			-26.6468	30.2428
			-26.6382	30.2412
			-26.6296	30.2396
			-26.621	30.2387
			-26.6124	30.2363
			-26.6038	30.235
			-26.5952	30.2332
			-26.5866	30.2309
			-26.578	30.229
			-26.5694	30.2272
			-26.5608	30.2264
			-26.5522	30.2272
			-26.5436	30.2267
			-26.535	30.226
			-26.5264	30.2244
			-26.5178	30.2246
			-26.5092	30.2232
			-26.5006	30.2218
			-26.492	30.2222
			-26.4834	30.2211
			-26.4748	30.2197
			-26.4663	30.2183
			-26.4577	30.2168
			-26.4491	30.2166
			-26.4405	30.2148
			-26.4319	30.2127
			-26.4233	30.2115
			-26.4147	30.2111
			-26.4061	30.2096
			-26.3975	30.21
			-26.3889	30.2105
			-26.3803	30.2102
			-26.3717	30.2089
			-26.3631	30.2079
			-26.3545	30.206
			-26.3459	30.2053
			-26.3373	30.2034
			-26.3287	30.2028
			-26.3201	30.2024
			-26.3115	30.2019
			-26.3029	30.1997
			-26.2943	30.1994
			-26.2857	30.1992
			-26.2771	30.1967
			-26.2685	30.1939
			-26.2599	30.192
			-26.2513	30.1903
			-26.2428	30.1886
			-26.2342	30.1857
			-26.2256	30.1848
			-26.217	30.1855
			-26.2084	30.1862
			-26.1998	30.1863
			-26.1912	30.185
			-26.1826	30.1834
			-26.174	30.1818
			-26.1654	30.1815
			-26.1568	30.1812
			-26.1482	30.1798
			-26.1396	30.1794
			-26.131	30.1785
			-26.1224	30.1781
			-26.1138	30.1776
			-26.1052	30.1767
			-26.0966	30.1761
			-26.088	30.1753
			-26.0794	30.174
			-26.0708	30.1726
			-26.0622	30.1721
			-26.0536	30.1729
			-26.045	30.1743
			-26.0364	30.1754
			-26.0279	30.1766
			-26.0193	30.1775
			-26.0107	30.1775
			-26.0021	30.1768
			-25.9935	30.1762
			-25.9849	30.1747
			-25.9763	30.1737
			-25.9677	30.1729
			-25.9591	30.171
			-25.9505	30.1698
			-25.9419	30.169
			-25.9333	30.1681
			-25.9247	30.1667
			-25.9161	30.1662
			-25.9075	30.1659
			-25.8989	30.1648
			-25.8903	30.1637
			-25.8817	30.1619
			-25.8731	30.1604
			-25.8645	30.1598
			-25.8559	30.1589
			-25.8473	30.1578
			-25.8387	30.1571
			-25.8301	30.1552
			-25.8215	30.1541
			-25.813	30.1522
			-25.8044	30.1498
			-25.7958	30.1484
			-25.7872	30.1471
			-25.7786	30.1453
			-25.77	30.1427
			-25.7614	30.1418
			-25.7528	30.1402
			-25.7442	30.1399
			-25.7356	30.1387
			-25.727	30.1352
			-25.7184	30.1338
			-25.7098	30.1344
			-25.7012	30.1343
			-25.6926	30.1325
			-25.684	30.1308
			-25.6754	30.1314
			-25.6668	30.1304
			-25.6582	30.1295
			-25.6496	30.1277
			-25.641	30.1274
			-25.6324	30.1272
			-25.6238	30.1248
			-25.6152	30.1233
			-25.6066	30.1198
			-25.5981	30.1179
			-25.5895	30.1164
			-25.5809	30.1161
			-25.5723	30.1148
			-25.5637	30.1127
			-25.5551	30.1152
			-25.5465	30.1129
			-25.5379	30.1119
			-25.5293	30.111
			-25.5207	30.1096
			-25.5121	30.1085
			-25.5035	30.1076
			-25.4949	30.1055
			-25.4863	30.102
			-25.4777	30.1001
			-25.4691	30.1002
			-25.4605	30.0967
			-25.4519	30.0946
			-25.4433	30.0943
			-25.4347	30.0936
			-25.4261	30.0923
			-25.4175	30.0906
			-25.4089	30.0894
			-25.4003	30.0869
			-25.3917	30.0874
			-25.3832	30.0855
			-25.3746	30.0835
			-25.366	30.0822
			-25.3574	30.0815
			-25.3488	30.0794
			-25.3402	30.0764
			-25.3316	30.0765
			-25.323	30.0759
			-25.3144	30.075
			-25.3058	30.0741
			-25.2972	30.0739
			-25.2886	30.0737
			-25.28	30.0728
			-25.2714	30.0718
			-25.2628	30.0703
			-25.2542	30.0678
			-25.2456	30.0658
			-25.237	30.0639
			-25.2284	30.0619
			-25.2198	30.0597
			-25.2112	30.0567
			-25.2026	30.0538
			-25.194	30.0507
			-25.1854	30.0495
			-25.1768	30.0474
			-25.1683	30.0459
			-25.1597	30.0447
			-25.1511	30.0421
			-25.1425	30.0396
			-25.1339	30.0378
			-25.1253	30.0354
			-25.1167	30.0324
			-25.1081	30.0299
			-25.0995	30.0276
			-25.0909	30.0258
			-25.0823	30.0242
			-25.0737	30.022
			-25.0651	30.0204
			-25.0565	30.0198
			-25.0479	30.0194
			-25.0393	30.0179
			-25.0307	30.0169
			-25.0221	30.0166
			-25.0135	30.0149
			-25.0049	30.013
			-24.9963	30.0118
			-24.9877	30.0114
			-24.9791	30.012
			-24.9705	30.0118
			-24.9619	30.0106
			-24.9534	30.0093
			-24.9448	30.0082
			-24.9362	30.0068
			-24.9276	30.0048
			-24.919	30.0035
			-24.9104	30.0021
			-24.9018	30.0004
			-24.8932	29.999
			-24.8846	29.9977
			-24.876	29.9958
			-24.8674	29.9936
			-24.8588	29.9918
			-24.8502	29.99
			-24.8416	29.988
			-24.833	29.9868
			-24.8244	29.985
			-24.8158	29.983
			-24.8072	29.9805
			-24.7986	29.9797
			-24.79	29.979
			-24.7814	29.977
			-24.7728	29.9751
			-24.7642	29.9724
			-24.7556	29.9701
			-24.747	29.9684
			-24.7384	29.9665
			-24.7299	29.9641
			-24.7213	29.9636
			-24.7127	29.9638
			-24.7041	29.9618
			-24.6955	29.9601
			-24.6869	29.9591
			-24.6783	29.9587
			-24.6697	29.9574
			-24.6611	29.9556
			-24.6525	29.9544
			-24.6439	29.9538
			-24.6353	29.9517
			-24.6267	29.9495
			-24.6181	29.9462
			-24.6095	29.9448
			-24.6009	29.9455
			-24.5923	29.9445
			-24.5837	29.9435
			-24.5751	29.9407
			-24.5665	29.9403
			-24.5579	29.9399
			-24.5493	29.9396
			-24.5407	29.9382
			-24.5321	29.9358
			-24.5235	29.9343
			-24.515	29.9334
			-24.5064	29.9304
			-24.4978	29.9275
			-24.4892	29.9263
			-24.4806	29.9257
			-24.472	29.9246
			-24.4634	29.9225
			-24.4548	29.9204
			-24.4462	29.9185
			-24.4376	29.9182
			-24.429	29.9165
			-24.4204	29.9156
			-24.4118	29.9147
			-24.4032	29.9129
			-24.3946	29.9113
			-24.386	29.9079
			-24.3774	29.9064
			-24.3688	29.9042
			-24.3602	29.9024
			-24.3516	29.8985
			-24.343	29.895
			-24.3344	29.8926
			-24.3258	29.8917
			-24.3172	29.89
			-24.3086	29.8868
			-24.3001	29.8863
			-24.2915	29.8842
			-24.2829	29.8822
			-24.2743	29.8802
			-24.2657	29.8771
			-24.2571	29.8742
			-24.2485	29.8708
			-24.2399	29.8675
			-24.2313	29.8659
			-24.2227	29.864
			-24.2141	29.8606
			-24.2055	29.8579
			-24.1969	29.8569
			-24.1883	29.8566
			-24.1797	29.8552
			-24.1711	29.8539
			-24.1625	29.8526
			-24.1539	29.8512
			-24.1453	29.8498
			-24.1367	29.8498
			-24.1281	29.8498
			-24.1195	29.849
			-24.1109	29.8462
			-24.1023	29.8439
			-24.0937	29.8428
			-24.0851	29.8405
			-24.0766	29.8391
			-24.068	29.8373
			-24.0594	29.8358
			-24.0508	29.8334
			-24.0422	29.8316
			-24.0336	29.8297
			-24.025	29.8281
			-24.0164	29.8265
			-24.0078	29.8239
			-23.9992	29.8225
			-23.9906	29.8216
			-23.982	29.8193
			-23.9734	29.8162
			-23.9648	29.813
			-23.9562	29.8111
			-23.9476	29.8089
			-23.939	29.8061
			-23.9304	29.8038
			-23.9218	29.802
			-23.9132	29.7996
			-23.9046	29.7973
			-23.896	29.7954
			-23.8874	29.7941
			-23.8788	29.7927
			-23.8703	29.7911
			-23.8617	29.7902
			-23.8531	29.7886
			-23.8445	29.7864
			-23.8359	29.7846
			-23.8273	29.7826
			-23.8187	29.7818
			-23.8101	29.7821
			-23.8015	29.7807
			-23.7929	29.7784
			-23.7843	29.7767
			-23.7757	29.7754
			-23.7671	29.7748
			-23.7585	29.7749
			-23.7499	29.7747
			-23.7413	29.7736
			-23.7327	29.7712
			-23.7241	29.7698
			-23.7155	29.7687
			-23.7069	29.7673
			-23.6983	29.7651
			-23.6897	29.7627
			-23.6811	29.7608
			-23.6725	29.7589
			-23.6639	29.7568
			-23.6553	29.7559
			-23.6468	29.7545
			-23.6382	29.7523
			-23.6296	29.7509
			-23.621	29.7496
			-23.6124	29.7483
			-23.6038	29.7456
			-23.5952	29.7418
			-23.5866	29.7395
			-23.578	29.7381
			-23.5694	29.7359
			-23.5608	29.7336
			-23.5522	29.7303
			-23.5436	29.7269
			-23.535	29.7219
			-23.5264	29.7196
			-23.5178	29.7178
			-23.5092	29.7168
			-23.5006	29.7141
			-23.492	29.7115
			-23.4834	29.7101
			-23.4748	29.7097
			-23.4662	29.7068
			-23.4576	29.7054
			-23.449	29.7046
			-23.4404	29.7032
			-23.4319	29.701
			-23.4233	29.6994
			-23.4147	29.697
			-23.4061	29.6945
			-23.3975	29.6917
			-23.3889	29.6891
			-23.3803	29.6872
			-23.3717	29.6856
			-23.3631	29.6839
			-23.3545	29.6826
			-23.3459	29.6796
			-23.3373	29.6786
			-23.3287	29.6757
			-23.3201	29.6772
			-23.3115	29.6743
			-23.3029	29.6725
			-23.2943	29.6703
			-23.2857	29.6677
			-23.2771	29.6656
			-23.2685	29.6643
			-23.2599	29.662
			-23.2513	29.6605
			-23.2427	29.6582
			-23.2341	29.6548
			-23.2255	29.652
			-23.217	29.6486
			-23.2084	29.6463
			-23.1998	29.6469
			-23.1912	29.6453
			-23.1826	29.6446
			-23.174	29.6432
			-23.1654	29.643
			-23.1568	29.6424
			-23.1482	29.6406
			-23.1396	29.6377
			-23.131	29.6352
			-23.1224	29.6326
			-23.1138	29.6312
			-23.1052	29.628
			-23.0966	29.6263
			-23.088	29.6245
			-23.0794	29.6217
			-23.0708	29.6214
			-23.0622	29.6208
			-23.0536	29.6193
			-23.045	29.6165
			-23.0364	29.6134
			-23.0278	29.6112
			-23.0192	29.6098
			-23.0106	29.607
			-23.0021	29.605
			-22.9935	29.6032
			-22.9849	29.6002
			-22.9763	29.5981
			-22.9677	29.5968
			-22.9591	29.5944
			-22.9505	29.5917
			-22.9419	29.588
			-22.9333	29.5848
			-22.9247	29.5832
			-22.9161	29.5825
			-22.9075	29.582
			-22.8989	29.5798
			-22.8903	29.5787
			-22.8817	29.5777
			-22.8731	29.576
			-22.8645	29.5746
			-22.8559	29.5723
			-22.8473	29.5692
			-22.8387	29.5656
			-22.8301	29.5623
			-22.8215	29.5606
			-22.8129	29.5585
			-22.8043	29.5566
			-22.7957	29.5551
			-22.7871	29.5527
			-22.7786	29.5499
			-22.77	29.5471
			-22.7614	29.5444
			-22.7528	29.5418
			-22.7442	29.5405
			-22.7356	29.5396
			-22.727	29.5384
			-22.7184	29.5375
			-22.7098	29.5361
			-22.7012	29.5341
			-22.6926	29.5314
			-22.684	29.5294
			-22.6754	29.5273
			-22.6668	29.5236
			-22.6582	29.5199
			-22.6496	29.517
			-22.641	29.5142
			-22.6324	29.512
			-22.6238	29.5106
			-22.6152	29.5094
			-22.6066	29.5085
			-22.598	29.5073
			-22.5894	29.5054
			-22.5808	29.5037
			-22.5723	29.5039
			-22.5637	29.5036
			-22.5551	29.5025
			-22.5465	29.5001
			-22.5379	29.4976
			-22.5293	29.4958
			-22.5207	29.4946
			-22.5121	29.4931
			-22.5035	29.4911
			-22.4949	29.489
			-22.4863	29.4861
			-22.4777	29.4845
			-22.4691	29.4828
			-22.4605	29.4809
			-22.4519	29.4797
			-22.4433	29.4802
			-22.4347	29.4798
			-22.4261	29.4777
			-22.4175	29.4744
			-22.4089	29.4723
			-22.4003	29.4704
			-22.3917	29.4686
			-22.3831	29.4665
			-22.3745	29.4648
			-22.3659	29.4635
			-22.3573	29.4597
			-22.3488	29.4575
			-22.3402	29.455
			-22.3316	29.4537
			-22.323	29.4526
			-22.3144	29.4501
			-22.3058	29.4476
			-22.2972	29.4455
			-22.2886	29.445
			-22.28	29.4434
			-22.2714	29.4427
			-22.2628	29.4406
			-22.2542	29.4397
			-22.2456	29.438
			-22.237	29.4362
			-22.2284	29.4334
			-22.2198	29.4322
			-22.2112	29.4299
			-22.2026	29.4291
			-22.194	29.4266
			-22.1854	29.4242
			-22.1768	29.4226
			-22.1682	29.4211
			-22.1596	29.4213
			-22.151	29.4188
			-22.1424	29.4183
			-22.1338	29.4173
			-22.1253	29.4156
			-22.1167	29.4143
			-22.1081	29.4134
			-22.0995	29.4118
			-22.0909	29.4107
			-22.0823	29.4096
			-22.0737	29.4063
			-22.0651	29.4039
			-22.0565	29.403
			-22.0479	29.4025
			-22.0393	29.4
			-22.0307	29.3966
			-22.0221	29.3949
			-22.0135	29.3919
			-22.0049	29.3881
			-21.9963	29.3862
			-21.9877	29.3847
			-21.9791	29.3831
			-21.9705	29.3814
			-21.9619	29.3781
			-21.9533	29.3752
			-21.9447	29.3709
			-21.9361	29.3669
			-21.9275	29.3639
			-21.919	29.3608
			-21.9104	29.3589
			-21.9018	29.3562
			-21.8932	29.354
			-21.8846	29.3527
			-21.876	29.3507
			-21.8674	29.3475
			-21.8588	29.344
			-21.8502	29.3422
			-21.8416	29.3402
			-21.833	29.3368
			-21.8244	29.3343
			-21.8158	29.3328
			-21.8072	29.3303
			-21.7986	29.3291
			-21.79	29.3284
			-21.7814	29.3266
			-21.7728	29.3241
			-21.7642	29.3224
			-21.7556	29.3206
			-21.747	29.3191
			-21.7384	29.3176
			-21.7298	29.3165
			-21.7212	29.3156
			-21.7126	29.314
			-21.704	29.312
			-21.6955	29.3094
			-21.6869	29.3072
			-21.6783	29.3056
			-21.6697	29.3039
			-21.6611	29.3022
			-21.6525	29.3003
			-21.6439	29.2984
			-21.6353	29.2964
			-21.6267	29.294
			-21.6181	29.2915
			-21.6095	29.2886
			-21.6009	29.2855
			-21.5923	29.2831
			-21.5837	29.2809
			-21.5751	29.2784
			-21.5665	29.2763
			-21.5579	29.275
			-21.5493	29.2728
			-21.5407	29.2701
			-21.5321	29.2686
			-21.5235	29.2661
			-21.5149	29.2623
			-21.5063	29.2596
			-21.4977	29.2582
			-21.4891	29.2564
			-21.4806	29.2551
			-21.472	29.2547
			-21.4634	29.252
			-21.4548	29.2486
			-21.4462	29.246
			-21.4376	29.244
			-21.429	29.2428
			-21.4204	29.2418
			-21.4118	29.2388
			-21.4032	29.2366
			-21.3946	29.2354
			-21.386	29.2344
			-21.3774	29.2329
			-21.3688	29.2311
			-21.3602	29.2286
			-21.3516	29.2264
			-21.343	29.224
			-21.3344	29.2213
			-21.3258	29.2194
			-21.3172	29.2174
			-21.3086	29.215
			-21.3	29.2129
			-21.2914	29.2109
			-21.2828	29.2074
			-21.2742	29.2058
			-21.2657	29.2023
			-21.2571	29.1992
			-21.2485	29.1977
			-21.2399	29.1973
			-21.2313	29.1944
			-21.2227	29.1913
			-21.2141	29.1885
			-21.2055	29.1837
			-21.1969	29.1818
			-21.1883	29.1801
			-21.1797	29.1789
			-21.1711	29.1774
			-21.1625	29.1763
			-21.1539	29.1753
			-21.1453	29.1738
			-21.1367	29.1709
			-21.1281	29.1671
			-21.1195	29.1663
			-21.1109	29.1639
			-21.1023	29.1614
			-21.0937	29.1615
			-21.0851	29.1609
			-21.0765	29.1602
			-21.0679	29.1596
			-21.0593	29.1571
			-21.0508	29.1566
			-21.0422	29.155
			-21.0336	29.1518
			-21.025	29.1485
			-21.0164	29.1479
			-21.0078	29.1468
			-20.9992	29.1455
			-20.9906	29.1442
			-20.982	29.1422
			-20.9734	29.1412
			-20.9648	29.1381
			-20.9562	29.1361
			-20.9476	29.1342
			-20.939	29.1308
			-20.9304	29.1281
			-20.9218	29.1265
			-20.9132	29.1257
			-20.9046	29.1234
			-20.896	29.1222
			-20.8874	29.1216
			-20.8788	29.1188
			-20.8702	29.1171
			-20.8616	29.1146
			-20.853	29.1126
			-20.8444	29.1116
			-20.8359	29.1099
			-20.8273	29.1075
			-20.8187	29.1065
			-20.8101	29.1044
			-20.8015	29.1017
			-20.7929	29.0993
			-20.7843	29.097
			-20.7757	29.0963
			-20.7671	29.0957
			-20.7585	29.0932
			-20.7499	29.0913
			-20.7413	29.0886
			-20.7327	29.0843
			-20.7241	29.0821
			-20.7155	29.081
			-20.7069	29.0795
			-20.6983	29.0782
			-20.6897	29.0762
			-20.6811	29.0731
			-20.6725	29.0694
			-20.6639	29.0663
			-20.6553	29.0628
			-20.6467	29.0595
			-20.6381	29.057
			-20.6295	29.0536
			-20.6209	29.05
			-20.6124	29.0471
			-20.6038	29.0441
			-20.5952	29.0416
			-20.5866	29.0391
			-20.578	29.0373
			-20.5694	29.0358
			-20.5608	29.0332
			-20.5522	29.0304
			-20.5436	29.0286
			-20.535	29.0268
			-20.5264	29.0254
			-20.5178	29.0253
			-20.5092	29.0248
			-20.5006	29.0232
			-20.492	29.0221
			-20.4834	29.0206
			-20.4748	29.0185
			-20.4662	29.0179
			-20.4576	29.0171
			-20.449	29.0163
			-20.4404	29.0161
			-20.4318	29.0158
			-20.4232	29.0148
			-20.4146	29.0129
			-20.406	29.0113
			-20.3975	29.0093
			-20.3889	29.0082
			-20.3803	29.0073
			-20.3717	29.0074
			-20.3631	29.0068
			-20.3545	29.0045
			-20.3459	29.0026
			-20.3373	29.0014
			-20.3287	28.9998
			-20.3201	28.9977
			-20.3115	28.9962
			-20.3029	28.9934
			-20.2943	28.9906
			-20.2857	28.9885
			-20.2771	28.9866
			-20.2685	28.9841
			-20.2599	28.9826
			-20.2513	28.9807
			-20.2427	28.9788
			-20.2341	28.9773
			-20.2255	28.9726
			-20.2169	28.9712
			-20.2083	28.9696
			-20.1997	28.9684
			-20.1911	28.9679
			-20.1826	28.9665
			-20.174	28.963
			-20.1654	28.9612
			-20.1568	28.9592
			-20.1482	28.9563
			-20.1396	28.9533
			-20.131	28.9521
			-20.1224	28.9488
			-20.1138	28.947
			-20.1052	28.9445
			-20.0966	28.9416
			-20.088	28.9387
			-20.0794	28.9366
			-20.0708	28.9349
			-20.0622	28.931
			-20.0536	28.9297
			-20.045	28.9288
			-20.0364	28.9262
			-20.0278	28.9247
			-20.0192	28.9218
			-20.0106	28.9214
			-20.002	28.9186
			-19.9934	28.9159
			-19.9848	28.9156
			-19.9762	28.9108
			-19.9677	28.9089
			-19.9591	28.9077
			-19.9505	28.9052
			-19.9419	28.9009
			-19.9333	28.8989
			-19.9247	28.8967
			-19.9161	28.8937
			-19.9075	28.8938
			-19.8989	28.8898
			-19.8903	28.8877
			-19.8817	28.887
			-19.8731	28.8857
			-19.8645	28.8843
			-19.8559	28.882
			-19.8473	28.88
			-19.8387	28.8759
			-19.8301	28.8723
			-19.8215	28.8704
			-19.8129	28.868
			-19.8043	28.8668
			-19.7957	28.8647
			-19.7871	28.8632
			-19.7785	28.8609
			-19.7699	28.8566
			-19.7613	28.8552
			-19.7527	28.8543
			-19.7442	28.852
			-19.7356	28.85
			-19.727	28.8483
			-19.7184	28.8455
			-19.7098	28.8442
			-19.7012	28.8428
			-19.6926	28.8396
			-19.684	28.8382
			-19.6754	28.8363
			-19.6668	28.833
			-19.6582	28.8298
			-19.6496	28.8275
			-19.641	28.8246
			-19.6324	28.8228
			-19.6238	28.8232
			-19.6152	28.8219
			-19.6066	28.8205
			-19.598	28.8186
			-19.5894	28.816
			-19.5808	28.8139
			-19.5722	28.8111
			-19.5636	28.8086
			-19.555	28.8069
			-19.5464	28.8054
			-19.5378	28.803
			-19.5293	28.8011
			-19.5207	28.7987
			-19.5121	28.7958
			-19.5035	28.7942
			-19.4949	28.7932
			-19.4863	28.7915
			-19.4777	28.7898
			-19.4691	28.7874
			-19.4605	28.7849
			-19.4519	28.7836
			-19.4433	28.7827
			-19.4347	28.7811
			-19.4261	28.7793
			-19.4175	28.7779
			-19.4089	28.7748
			-19.4003	28.7712
			-19.3917	28.7682
			-19.3831	28.7655
			-19.3745	28.7632
			-19.3659	28.7605
			-19.3573	28.7586
			-19.3487	28.7578
			-19.3401	28.7554
			-19.3315	28.7525
			-19.3229	28.7497
			-19.3144	28.7466
			-19.3058	28.7437
			-19.2972	28.7422
			-19.2886	28.7401
			-19.28	28.737
			-19.2714	28.7333
			-19.2628	28.7299
			-19.2542	28.728
			-19.2456	28.7264
			-19.237	28.7242
			-19.2284	28.7219
			-19.2198	28.7198
			-19.2112	28.717
			-19.2026	28.7152
			-19.194	28.7141
			-19.1854	28.7132
			-19.1768	28.712
			-19.1682	28.7095
			-19.1596	28.7073
			-19.151	28.7047
			-19.1424	28.7025
			-19.1338	28.6976
			-19.1252	28.6963
			-19.1166	28.6947
			-19.108	28.6925
			-19.0995	28.6914
			-19.0909	28.6911
			-19.0823	28.6899
			-19.0737	28.6884
			-19.0651	28.6864
			-19.0565	28.6852
			-19.0479	28.6854
			-19.0393	28.6837
			-19.0307	28.6827
			-19.0221	28.6787
			-19.0135	28.6771
			-19.0049	28.6732
			-18.9963	28.6711
			-18.9877	28.6688
			-18.9791	28.6667
			-18.9705	28.6642
			-18.9619	28.661
			-18.9533	28.6597
			-18.9447	28.6577
			-18.9361	28.6562
			-18.9275	28.6546
			-18.9189	28.6553
			-18.9103	28.6528
			-18.9017	28.6508
			-18.8931	28.6503
			-18.8846	28.6465
			-18.876	28.6445
			-18.8674	28.6399
			-18.8588	28.6372
			-18.8502	28.6343
			-18.8416	28.6312
			-18.833	28.6292
			-18.8244	28.6281
			-18.8158	28.626
			-18.8072	28.6241
			-18.7986	28.6212
			-18.79	28.6199
			-18.7814	28.6193
			-18.7728	28.6179
			-18.7642	28.6156
			-18.7556	28.6133
			-18.747	28.6124
			-18.7384	28.6102
			-18.7298	28.6079
			-18.7212	28.6054
			-18.7126	28.6036
			-18.704	28.6015
			-18.6954	28.5989
			-18.6868	28.5977
			-18.6782	28.5961
			-18.6697	28.5963
			-18.6611	28.5949
			-18.6525	28.595
			-18.6439	28.5936
			-18.6353	28.592
			-18.6267	28.5901
			-18.6181	28.5868
			-18.6095	28.585
			-18.6009	28.583
			-18.5923	28.5826
			-18.5837	28.5814
			-18.5751	28.5801
			-18.5665	28.5784
			-18.5579	28.5755
			-18.5493	28.5721
			-18.5407	28.5693
			-18.5321	28.5665
			-18.5235	28.5642
			-18.5149	28.5628
			-18.5063	28.5619
			-18.4977	28.5598
			-18.4891	28.5576
			-18.4805	28.5559
			-18.4719	28.5538
			-18.4633	28.5516
			-18.4548	28.5484
			-18.4462	28.5456
			-18.4376	28.5438
			-18.429	28.5417
			-18.4204	28.5401
			-18.4118	28.5395
			-18.4032	28.539
			-18.3946	28.537
			-18.386	28.5335
			-18.3774	28.5307
			-18.3688	28.5294
			-18.3602	28.5286
			-18.3516	28.5275
			-18.343	28.5261
			-18.3344	28.5248
			-18.3258	28.524
			-18.3172	28.523
			-18.3086	28.5217
			-18.3	28.5206
			-18.2914	28.5182
			-18.2828	28.5159
			-18.2742	28.5144
			-18.2656	28.5131
			-18.257	28.5117
			-18.2484	28.5092
			-18.2398	28.5074
			-18.2313	28.5059
			-18.2227	28.5041
			-18.2141	28.5027
			-18.2055	28.5008
			-18.1969	28.4985
			-18.1883	28.4963
			-18.1797	28.4933
			-18.1711	28.4908
			-18.1625	28.4896
			-18.1539	28.487
			-18.1453	28.4838
			-18.1367	28.4796
			-18.1281	28.4763
			-18.1195	28.4749
			-18.1109	28.4725
			-18.1023	28.4704
			-18.0937	28.4692
			-18.0851	28.4669
			-18.0765	28.4647
			-18.0679	28.4623
			-18.0593	28.4607
			-18.0507	28.4579
			-18.0421	28.4539
			-18.0335	28.452
			-18.0249	28.4499
			-18.0164	28.4488
			-18.0078	28.447
			-17.9992	28.4444
			-17.9906	28.4426
			-17.982	28.4393
			-17.9734	28.4361
			-17.9648	28.4347
			-17.9562	28.4332
			-17.9476	28.4308
			-17.939	28.4301
			-17.9304	28.4288
			-17.9218	28.4272
			-17.9132	28.4251
			-17.9046	28.4225
			-17.896	28.4205
			-17.8874	28.4185
			-17.8788	28.4155
			-17.8702	28.414
			-17.8616	28.4115
			-17.853	28.4108
			-17.8444	28.4078
			-17.8358	28.4067
			-17.8272	28.4055
			-17.8186	28.404
			-17.81	28.4021
			-17.8015	28.4002
			-17.7929	28.3994
			-17.7843	28.3982
			-17.7757	28.3963
			-17.7671	28.3965
			-17.7585	28.3951
			-17.7499	28.392
			-17.7413	28.3894
			-17.7327	28.3872
			-17.7241	28.3837
			-17.7155	28.3805
			-17.7069	28.3797
			-17.6983	28.379
			-17.6897	28.3775
			-17.6811	28.3761
			-17.6725	28.3734
			-17.6639	28.3711
			-17.6553	28.3691
			-17.6467	28.3659
			-17.6381	28.3639
			-17.6295	28.362
			-17.6209	28.3596
			-17.6123	28.3583
			-17.6037	28.3564
			-17.5951	28.356
			-17.5866	28.3519
			-17.578	28.3478
			-17.5694	28.3445
			-17.5608	28.3423
			-17.5522	28.3391
			-17.5436	28.3362
			-17.535	28.3353
			-17.5264	28.3344
			-17.5178	28.3324
			-17.5092	28.3304
			-17.5006	28.3291
			-17.492	28.3272
			-17.4834	28.3256
			-17.4748	28.3232
			-17.4662	28.3215
			-17.4576	28.3204
			-17.449	28.3194
			-17.4404	28.317
			-17.4318	28.3161
			-17.4232	28.3155
			-17.4146	28.3155
			-17.406	28.3145
			-17.3974	28.3126
			-17.3888	28.31
			-17.3802	28.3068
			-17.3717	28.3054
			-17.3631	28.3049
			-17.3545	28.3031
			-17.3459	28.3006
			-17.3373	28.2988
			-17.3287	28.2972
			-17.3201	28.2949
			-17.3115	28.2926
			-17.3029	28.2903
			-17.2943	28.2879
			-17.2857	28.2855
			-17.2771	28.2824
			-17.2685	28.2798
			-17.2599	28.279
			-17.2513	28.277
			-17.2427	28.2737
			-17.2341	28.2708
			-17.2255	28.2681
			-17.2169	28.2663
			-17.2083	28.2646
			-17.1997	28.2608
			-17.1911	28.256
			-17.1825	28.2527
			-17.1739	28.2508
			-17.1653	28.2486
			-17.1567	28.2454
			-17.1482	28.2428
			-17.1396	28.2415
			-17.131	28.2412
			-17.1224	28.2396
			-17.1138	28.2377
			-17.1052	28.2364
			-17.0966	28.2342
			-17.088	28.2322
			-17.0794	28.231
			-17.0708	28.2288
			-17.0622	28.2266
			-17.0536	28.2246
			-17.045	28.2224
			-17.0364	28.2202
			-17.0278	28.2193
			-17.0192	28.2176
			-17.0106	28.2165
			-17.002	28.2139
			-16.9934	28.2097
			-16.9848	28.2079
			-16.9762	28.2078
			-16.9676	28.2067
			-16.959	28.2044
			-16.9504	28.2031
			-16.9418	28.2033
			-16.9333	28.2015
			-16.9247	28.1985
			-16.9161	28.1957
			-16.9075	28.1941
			-16.8989	28.193
			-16.8903	28.1908
			-16.8817	28.1904
			-16.8731	28.1888
			-16.8645	28.1878
			-16.8559	28.1866
			-16.8473	28.1855
			-16.8387	28.1851
			-16.8301	28.1831
			-16.8215	28.1802
			-16.8129	28.1773
			-16.8043	28.1768
			-16.7957	28.1758
			-16.7871	28.174
			-16.7785	28.1734
			-16.7699	28.1724
			-16.7613	28.1701
			-16.7527	28.1693
			-16.7441	28.1676
			-16.7355	28.1656
			-16.7269	28.1627
			-16.7184	28.1623
			-16.7098	28.1622
			-16.7012	28.1606
			-16.6926	28.1573
			-16.684	28.1551
			-16.6754	28.1529
			-16.6668	28.1495
			-16.6582	28.1471
			-16.6496	28.1447
			-16.641	28.1441
			-16.6324	28.1397
			-16.6238	28.1368
			-16.6152	28.1346
			-16.6066	28.1329
			-16.598	28.132
			-16.5894	28.1281
			-16.5808	28.1253
			-16.5722	28.1237
			-16.5636	28.1197
			-16.555	28.1158
			-16.5464	28.113
			-16.5378	28.1096
			-16.5292	28.1078
			-16.5206	28.1052
			-16.512	28.1029
			-16.5035	28.1
			-16.4949	28.0973
			-16.4863	28.0935
			-16.4777	28.0912
			-16.4691	28.0892
			-16.4605	28.0879
			-16.4519	28.0849
			-16.4433	28.0838
			-16.4347	28.083
			-16.4261	28.0809
			-16.4175	28.0802
			-16.4089	28.0791
			-16.4003	28.0767
			-16.3917	28.0744
			-16.3831	28.0715
			-16.3745	28.0695
			-16.3659	28.0678
			-16.3573	28.0668
			-16.3487	28.0664
			-16.3401	28.0648
			-16.3315	28.0635
			-16.3229	28.0628
			-16.3143	28.0605
			-16.3057	28.0589
			-16.2971	28.0566
			-16.2886	28.0542
			-16.28	28.0512
			-16.2714	28.0501
			-16.2628	28.0507
			-16.2542	28.0495
			-16.2456	28.0462
			-16.237	28.045
			-16.2284	28.0435
			-16.2198	28.0414
			-16.2112	28.0397
			-16.2026	28.0382
			-16.194	28.0375
			-16.1854	28.036
			-16.1768	28.0345
			-16.1682	28.0339
			-16.1596	28.0324
			-16.151	28.0298
			-16.1424	28.0266
			-16.1338	28.0238
			-16.1252	28.0221
			-16.1166	28.0195
			-16.108	28.0167
			-16.0994	28.016
			-16.0908	28.0153
			-16.0822	28.0137
			-16.0737	28.013
			-16.0651	28.0117
			-16.0565	28.0107
			-16.0479	28.0092
			-16.0393	28.0064
			-16.0307	28.0042
			-16.0221	28.0024
			-16.0135	27.9987
			-16.0049	27.9956
			-15.9963	27.9923
			-15.9877	27.9896
			-15.9791	27.9858
			-15.9705	27.9831
			-15.9619	27.9822
			-15.9533	27.9799
			-15.9447	27.9779
			-15.9361	27.9777
			-15.9275	27.9757
			-15.9189	27.9741
			-15.9103	27.972
			-15.9017	27.9707
			-15.8931	27.9704
			-15.8845	27.968
			-15.8759	27.9658
			-15.8673	27.965
			-15.8587	27.9626
			-15.8502	27.9597
			-15.8416	27.9577
			-15.833	27.9559
			-15.8244	27.9525
			-15.8158	27.9518
			-15.8072	27.9509
			-15.7986	27.9507
			-15.79	27.9498
			-15.7814	27.9483
			-15.7728	27.9459
			-15.7642	27.9456
			-15.7556	27.9448
			-15.747	27.9416
			-15.7384	27.9394
			-15.7298	27.9375
			-15.7212	27.9349
			-15.7126	27.9331
			-15.704	27.9323
			-15.6954	27.9306
			-15.6868	27.9284
			-15.6782	27.9262
			-15.6696	27.924
			-15.661	27.9227
			-15.6524	27.9206
			-15.6438	27.9196
			-15.6353	27.9177
			-15.6267	27.9159
			-15.6181	27.9114
			-15.6095	27.9096
			-15.6009	27.909
			-15.5923	27.9057
			-15.5837	27.9028
			-15.5751	27.901
			-15.5665	27.8997
			-15.5579	27.8999
			-15.5493	27.8979
			-15.5407	27.8939
			-15.5321	27.8933
			-15.5235	27.8922
			-15.5149	27.8906
			-15.5063	27.8888
			-15.4977	27.8859
			-15.4891	27.8833
			-15.4805	27.8832
			-15.4719	27.8829
			-15.4633	27.8797
			-15.4547	27.8788
			-15.4461	27.8772
			-15.4375	27.874
			-15.4289	27.8711
			-15.4204	27.8709
			-15.4118	27.8693
			-15.4032	27.8683
			-15.3946	27.8674
			-15.386	27.8646
			-15.3774	27.8642
			-15.3688	27.8641
			-15.3602	27.862
			-15.3516	27.8605
			-15.343	27.8579
			-15.3344	27.8559
			-15.3258	27.8552
			-15.3172	27.8527
			-15.3086	27.8512
			-15.3	27.8497
			-15.2914	27.8469
			-15.2828	27.8455
			-15.2742	27.8442
			-15.2656	27.8404
			-15.257	27.8368
			-15.2484	27.835
			-15.2398	27.8328
			-15.2312	27.8302
			-15.2226	27.828
			-15.214	27.8261
			-15.2055	27.8236
			-15.1969	27.8227
			-15.1883	27.8206
			-15.1797	27.8187
			-15.1711	27.8178
			-15.1625	27.816
			-15.1539	27.8137
			-15.1453	27.8125
			-15.1367	27.8107
			-15.1281	27.8079
			-15.1195	27.8053
			-15.1109	27.8031
			-15.1023	27.8
			-15.0937	27.7972
			-15.0851	27.7954
			-15.0765	27.7944
			-15.0679	27.7932
			-15.0593	27.7914
			-15.0507	27.7897
			-15.0421	27.7887
			-15.0335	27.7885
			-15.0249	27.7873
			-15.0163	27.7849
			-15.0077	27.7835
			-14.9991	27.7827
			-14.9905	27.7811
			-14.982	27.778
			-14.9734	27.7747
			-14.9648	27.7722
			-14.9562	27.7688
			-14.9476	27.7646
			-14.939	27.7611
			-14.9304	27.7586
			-14.9218	27.7562
			-14.9132	27.7544
			-14.9046	27.7524
			-14.896	27.7505
			-14.8874	27.7487
			-14.8788	27.7471
			-14.8702	27.7433
			-14.8616	27.7395
			-14.853	27.7369
			-14.8444	27.7352
			-14.8358	27.7335
			-14.8272	27.7318
			-14.8186	27.7286
			-14.81	27.7267
			-14.8014	27.7252
			-14.7928	27.723
			-14.7842	27.7202
			-14.7756	27.717
			-14.7671	27.7139
			-14.7585	27.7119
[truncated: 43,533 more rows]

## Sheet: 4 - SDS-PAGE
SDS-PAGE
Percentage	12.5
Date	2022-12-15
Imager	BioRad ChemiDoc XRS+ Gel Imaging System

## Sheet: 5 - Analytical SEC
Analytical Size Exlcusion Chromatography			Protein	Retention Volume [mL]							Mass [kDa]			Run 1 - Standards		Run 2 - Standards		Run 3 - Standards		Run 1 - BzdNO		Run 2 - BzdNO		Run 3 - BzdNO		Run 4 - BzdNO		Run 5 - BzdNO
FPLC	Cytiva Äkta pure			Run 1	Run 2	Run 3	Run 4	Run 5	Average	Std. Deviation				Retention Volume	UV	Retention Volume	UV	Retention Volume	UV	Retention Volume	UV	Retention Volume	UV	Retention Volume	UV	Retention Volume	UV	Retention Volume	UV
Column	Cytiva Superdex 200 Increase 10/300 GL		Thyroglobulin	8.71	8.77	8.74	-	-	8.74	0.03	669			[ml]	[mAU]	[ml]	[mAU]	[ml]	[mAU]	[ml]	[mAU]	[ml]	[mAU]	[ml]	[mAU]	[ml]	[mAU]	[ml]	[mAU]
Date	2023-08-04		Apoferritin	9.39	9.37	9.32	-	-	9.36	0.0360555	443			-2.48245	-105.14	-2.38035	0	-2.38035	0	-2.38045	0	-2.38047	0	-2.38045	0	-2.38035	0	-2.38044	0
			Alcohol Dehydrogenase	11.61	11.64	11.71	-	-	11.6533	0.051316	150			-2.4812	-105.14	-2.3791	-10.9745	-2.3791	-0.054274	-2.37921	0.693115	-2.37923	0.163827	-2.3792	-0.475975	-2.3791	-0.180352	-2.3792	-0.413029
			Bovine Serum Albumin	12.68	12.71	12.91	-	-	12.7667	0.125033	67			-2.47995	-105.139	-2.37785	-10.9763	-2.37785	-0.055318	-2.37796	0.691933	-2.37798	0.162512	-2.37796	-0.476963	-2.37785	-0.17946	-2.37795	-0.412471
			Carbonic Anhydrase	15.77	15.79	16.41	-	-	15.99	0.363868	29			-2.4787	-105.138	-2.37661	-10.9758	-2.37661	-0.05481	-2.37671	0.691512	-2.37673	0.162156	-2.37672	-0.476607	-2.37661	-0.178839	-2.3767	-0.411255
			BzdNO-Strep	13	12.37	12.62	12.32	12.23	12.508	0.310757	106.762	2.65247		-2.47745	-105.139	-2.37536	-10.9753	-2.37536	-0.0535	-2.37547	0.691114	-2.37548	0.161196	-2.37547	-0.475979	-2.37536	-0.177917	-2.37546	-0.410705
			Non-linear regression analysis of standards:				y=-2,201ln(x) + 22,788							-2.47619	-105.139	-2.37411	-10.976	-2.37411	-0.052245	-2.37422	0.691184	-2.37424	0.159815	-2.37423	-0.475233	-2.37412	-0.176946	-2.37421	-0.410274
							R^2 = 0,9689							-2.47494	-105.139	-2.37286	-10.9766	-2.37287	-0.052018	-2.37297	0.691278	-2.37299	0.159089	-2.37298	-0.474829	-2.37287	-0.176498	-2.37296	-0.41018
														-2.47369	-105.138	-2.37162	-10.9769	-2.37162	-0.051171	-2.37172	0.690862	-2.37174	0.158471	-2.37174	-0.474543	-2.37163	-0.176347	-2.37172	-0.409468
														-2.47244	-105.138	-2.37037	-10.9777	-2.37037	-0.050917	-2.37047	0.691512	-2.37049	0.157504	-2.37049	-0.473703	-2.37038	-0.175861	-2.37047	-0.409072
														-2.47119	-105.137	-2.36912	-10.9787	-2.36913	-0.050232	-2.36923	0.690968	-2.36924	0.157185	-2.36925	-0.472875	-2.36914	-0.175598	-2.36922	-0.407674
														-2.46994	-105.136	-2.36787	-10.9788	-2.36788	-0.049854	-2.36798	0.690572	-2.368	0.156589	-2.368	-0.473238	-2.36789	-0.175291	-2.36798	-0.407427
														-2.46868	-105.135	-2.36663	-10.9795	-2.36663	-0.049161	-2.36673	0.690476	-2.36675	0.155252	-2.36676	-0.472987	-2.36665	-0.175028	-2.36673	-0.408057
														-2.46743	-105.135	-2.36538	-10.9802	-2.36538	-0.047874	-2.36548	0.689319	-2.3655	0.154404	-2.36551	-0.472706	-2.3654	-0.175233	-2.36548	-0.407763
														-2.46618	-105.134	-2.36413	-10.9802	-2.36414	-0.046422	-2.36423	0.689047	-2.36425	0.153811	-2.36427	-0.471879	-2.36415	-0.175329	-2.36424	-0.406972
														-2.46493	-105.134	-2.36288	-10.9805	-2.36289	-0.045701	-2.36299	0.688699	-2.36301	0.153034	-2.36302	-0.47127	-2.36291	-0.174416	-2.36299	-0.406278
														-2.46368	-105.134	-2.36164	-10.981	-2.36165	-0.045446	-2.36174	0.688483	-2.36176	0.152384	-2.36178	-0.470483	-2.36166	-0.173782	-2.36174	-0.405855
														-2.46243	-105.134	-2.36039	-10.9808	-2.3604	-0.04495	-2.36049	0.688117	-2.36051	0.152123	-2.36053	-0.470177	-2.36042	-0.173663	-2.36049	-0.406011
														-2.46117	-105.134	-2.35914	-10.9804	-2.35915	-0.044517	-2.35925	0.687825	-2.35926	0.151953	-2.35929	-0.4703	-2.35917	-0.173142	-2.35925	-0.405693
														-2.45992	-105.135	-2.35789	-10.9808	-2.3579	-0.043491	-2.358	0.687903	-2.35801	0.15164	-2.35804	-0.47027	-2.35793	-0.172226	-2.358	-0.405125
														-2.45867	-105.135	-2.35664	-10.9815	-2.35666	-0.04198	-2.35675	0.686894	-2.35677	0.151449	-2.3568	-0.470316	-2.35668	-0.171254	-2.35676	-0.405292
														-2.45742	-105.136	-2.3554	-10.9816	-2.35541	-0.040692	-2.3555	0.685225	-2.35552	0.151422	-2.35555	-0.470799	-2.35544	-0.169482	-2.35551	-0.40608
														-2.45617	-105.136	-2.35415	-10.9812	-2.35416	-0.039821	-2.35425	0.684115	-2.35427	0.151615	-2.35431	-0.471367	-2.35419	-0.167712	-2.35426	-0.406016
														-2.45492	-105.136	-2.3529	-10.9804	-2.35292	-0.038887	-2.35301	0.683285	-2.35302	0.151722	-2.35306	-0.470398	-2.35295	-0.167767	-2.35301	-0.405443
														-2.45366	-105.135	-2.35165	-10.9803	-2.35167	-0.037335	-2.35176	0.683634	-2.35178	0.151903	-2.35182	-0.468129	-2.3517	-0.167487	-2.35177	-0.404834
														-2.45241	-105.134	-2.35041	-10.9804	-2.35042	-0.036597	-2.35051	0.684463	-2.35053	0.151876	-2.35058	-0.466618	-2.35045	-0.16642	-2.35052	-0.403976
														-2.45116	-105.135	-2.34916	-10.9803	-2.34918	-0.036061	-2.34926	0.684286	-2.34928	0.152384	-2.34933	-0.465861	-2.34921	-0.164549	-2.34927	-0.402455
														-2.44991	-105.136	-2.34791	-10.9799	-2.34793	-0.03536	-2.34802	0.683524	-2.34803	0.152546	-2.34809	-0.464895	-2.34796	-0.15849	-2.34803	-0.40098
														-2.44866	-105.137	-2.34666	-10.9796	-2.34668	-0.034596	-2.34677	0.684394	-2.34679	0.152967	-2.34684	-0.464578	-2.34672	-0.15188	-2.34678	-0.400555
														-2.44741	-105.137	-2.34542	-10.9795	-2.34544	-0.033165	-2.34552	0.684736	-2.34554	0.153043	-2.3456	-0.46364	-2.34547	-0.148601	-2.34553	-0.401219
														-2.44616	-105.136	-2.34417	-10.9793	-2.34419	-0.031716	-2.34427	0.683972	-2.34429	0.151924	-2.34435	-0.463398	-2.34423	-0.14591	-2.34429	-0.399449
														-2.4449	-105.136	-2.34292	-10.9791	-2.34294	-0.031056	-2.34302	0.683289	-2.34304	0.151635	-2.34311	-0.463095	-2.34298	-0.144869	-2.34304	-0.397994
														-2.44365	-105.136	-2.34167	-10.9785	-2.34169	-0.031219	-2.34178	0.683015	-2.34179	0.152095	-2.34186	-0.462339	-2.34173	-0.144703	-2.34179	-0.397231
														-2.4424	-105.136	-2.34042	-10.9772	-2.34045	-0.030558	-2.34053	0.682545	-2.34055	0.152103	-2.34062	-0.460746	-2.34049	-0.143988	-2.34055	-0.395228
														-2.44115	-105.136	-2.33918	-10.976	-2.3392	-0.029707	-2.33928	0.681587	-2.3393	0.152591	-2.33937	-0.460296	-2.33924	-0.143256	-2.3393	-0.394094
														-2.4399	-105.136	-2.33793	-10.9748	-2.33795	-0.030057	-2.33803	0.681569	-2.33805	0.153268	-2.33813	-0.459825	-2.338	-0.143397	-2.33805	-0.393985
														-2.43865	-105.136	-2.33668	-10.9734	-2.33671	-0.030924	-2.33679	0.682174	-2.3368	0.152289	-2.33688	-0.459075	-2.33675	-0.143375	-2.3368	-0.39409
														-2.43739	-105.136	-2.33543	-10.9722	-2.33546	-0.030865	-2.33554	0.683214	-2.33556	0.151983	-2.33564	-0.459709	-2.33551	-0.1426	-2.33556	-0.393985
														-2.43614	-105.136	-2.33419	-10.971	-2.33421	-0.030139	-2.33429	0.683864	-2.33431	0.151712	-2.33439	-0.459949	-2.33426	-0.141929	-2.33431	-0.393603
														-2.43489	-105.135	-2.33294	-10.9694	-2.33297	-0.028975	-2.33304	0.68409	-2.33306	0.151549	-2.33315	-0.461521	-2.33302	-0.141816	-2.33306	-0.39403
														-2.43364	-105.135	-2.33169	-10.9681	-2.33172	-0.028776	-2.3318	0.683877	-2.33181	0.152378	-2.3319	-0.461131	-2.33177	-0.141941	-2.33182	-0.394279
														-2.43239	-105.141	-2.33044	-10.9674	-2.33047	-0.029872	-2.33055	0.68302	-2.33057	0.152329	-2.33066	-0.458675	-2.33053	-0.142117	-2.33057	-0.395051
														-2.43113	-105.142	-2.32919	-10.9667	-2.32923	-0.030031	-2.3293	0.682706	-2.32932	0.152647	-2.32941	-0.459239	-2.32928	-0.141619	-2.32932	-0.395607
														-2.42988	-105.143	-2.32795	-10.9659	-2.32798	-0.029663	-2.32805	0.682952	-2.32807	0.152792	-2.32817	-0.459624	-2.32803	-0.140835	-2.32808	-0.39687
														-2.42863	-105.144	-2.3267	-10.9653	-2.32673	-0.029612	-2.3268	0.681398	-2.32682	0.153886	-2.32692	-0.460407	-2.32679	-0.141666	-2.32683	-0.398015
														-2.42738	-105.145	-2.32545	-10.9652	-2.32549	-0.030436	-2.32556	0.681582	-2.32558	0.154599	-2.32568	-0.460222	-2.32554	-0.142085	-2.32558	-0.398523
														-2.42613	-105.145	-2.3242	-10.9643	-2.32424	-0.031023	-2.32431	0.682799	-2.32433	0.155916	-2.32443	-0.460427	-2.3243	-0.142394	-2.32434	-0.398422
														-2.42488	-105.145	-2.32296	-10.9639	-2.32299	-0.031476	-2.32306	0.68178	-2.32308	0.156711	-2.32319	-0.461145	-2.32305	-0.142902	-2.32309	-0.397409
														-2.42363	-105.146	-2.32171	-10.9644	-2.32174	-0.032018	-2.32181	0.680047	-2.32183	0.155841	-2.32194	-0.461068	-2.32181	-0.142803	-2.32184	-0.398225
														-2.42237	-105.146	-2.32046	-10.9649	-2.3205	-0.032017	-2.32057	0.679645	-2.32058	0.156137	-2.3207	-0.460168	-2.32056	-0.142696	-2.32059	-0.399366
														-2.42112	-105.146	-2.31921	-10.964	-2.31925	-0.032097	-2.31932	0.678996	-2.31934	0.15533	-2.31946	-0.460166	-2.31932	-0.14335	-2.31935	-0.401267
														-2.41987	-105.147	-2.31797	-10.9634	-2.318	-0.031555	-2.31807	0.678634	-2.31809	0.155263	-2.31821	-0.461557	-2.31807	-0.143847	-2.3181	-0.402374
														-2.41862	-105.147	-2.31672	-10.9643	-2.31676	-0.030621	-2.31682	0.677547	-2.31684	0.15495	-2.31697	-0.462133	-2.31682	-0.144214	-2.31685	-0.403864
														-2.41737	-105.148	-2.31547	-10.9648	-2.31551	-0.031679	-2.31557	0.67534	-2.31559	0.154467	-2.31572	-0.463257	-2.31558	-0.14419	-2.31561	-0.405618
														-2.41612	-105.148	-2.31422	-10.9649	-2.31426	-0.033051	-2.31433	0.673919	-2.31435	0.154091	-2.31448	-0.463987	-2.31433	-0.145176	-2.31436	-0.407221
														-2.41486	-105.148	-2.31297	-10.9645	-2.31302	-0.033769	-2.31308	0.671693	-2.3131	0.154455	-2.31323	-0.465991	-2.31309	-0.146933	-2.31311	-0.408965
														-2.41361	-105.148	-2.31173	-10.9642	-2.31177	-0.035569	-2.31183	0.669535	-2.31185	0.15475	-2.31199	-0.467785	-2.31184	-0.147472	-2.31187	-0.410021
														-2.41236	-105.149	-2.31048	-10.9647	-2.31052	-0.036102	-2.31058	0.668313	-2.3106	0.154435	-2.31074	-0.468739	-2.3106	-0.147383	-2.31062	-0.411065
														-2.41111	-105.149	-2.30923	-10.9656	-2.30927	-0.036079	-2.30934	0.667003	-2.30936	0.154682	-2.3095	-0.469869	-2.30935	-0.147723	-2.30937	-0.413059
														-2.40986	-105.15	-2.30798	-10.9656	-2.30803	-0.036438	-2.30809	0.664699	-2.30811	0.154658	-2.30825	-0.471035	-2.30811	-0.148163	-2.30813	-0.414359
														-2.40861	-105.15	-2.30674	-10.9645	-2.30678	-0.037331	-2.30684	0.663477	-2.30686	0.154683	-2.30701	-0.473283	-2.30686	-0.148693	-2.30688	-0.417608
														-2.40735	-105.15	-2.30549	-10.964	-2.30553	-0.038039	-2.30559	0.661952	-2.30561	0.15452	-2.30576	-0.47271	-2.30561	-0.149853	-2.30563	-0.419344
														-2.4061	-105.151	-2.30424	-10.9641	-2.30429	-0.038932	-2.30435	0.658889	-2.30436	0.155148	-2.30452	-0.471915	-2.30437	-0.150872	-2.30438	-0.419777
														-2.40485	-105.151	-2.30299	-10.9642	-2.30304	-0.039981	-2.3031	0.657937	-2.30312	0.155376	-2.30327	-0.471707	-2.30312	-0.151499	-2.30314	-0.421592
														-2.4036	-105.151	-2.30175	-10.9646	-2.30179	-0.041371	-2.30185	0.655854	-2.30187	0.155284	-2.30203	-0.473805	-2.30188	-0.150313	-2.30189	-0.424045
														-2.40235	-105.152	-2.3005	-10.9651	-2.30055	-0.04242	-2.3006	0.653707	-2.30062	0.155412	-2.30078	-0.475139	-2.30063	-0.150726	-2.30064	-0.425958
														-2.4011	-105.152	-2.29925	-10.9651	-2.2993	-0.042922	-2.29935	0.65063	-2.29937	0.15531	-2.29954	-0.476099	-2.29939	-0.152363	-2.2994	-0.427589
														-2.39985	-105.153	-2.298	-10.9658	-2.29805	-0.043878	-2.29811	0.648368	-2.29813	0.154954	-2.29829	-0.476034	-2.29814	-0.153933	-2.29815	-0.428648
														-2.39859	-105.153	-2.29676	-10.9663	-2.29681	-0.045258	-2.29686	0.645338	-2.29688	0.154643	-2.29705	-0.475076	-2.2969	-0.154699	-2.2969	-0.430118
														-2.39734	-105.153	-2.29551	-10.9667	-2.29556	-0.047156	-2.29561	0.64154	-2.29563	0.159442	-2.29581	-0.475118	-2.29565	-0.156327	-2.29566	-0.431234
														-2.39609	-105.153	-2.29426	-10.9665	-2.29431	-0.048767	-2.29436	0.639234	-2.29438	0.173662	-2.29456	-0.475802	-2.2944	-0.158439	-2.29441	-0.432289
														-2.39484	-105.154	-2.29301	-10.9677	-2.29306	-0.050396	-2.29312	0.637618	-2.29313	0.171741	-2.29332	-0.476785	-2.29316	-0.160799	-2.29316	-0.431994
														-2.39359	-105.154	-2.29176	-10.9688	-2.29182	-0.051915	-2.29187	0.635302	-2.29189	0.17007	-2.29207	-0.478127	-2.29191	-0.164843	-2.29192	-0.433331
														-2.39234	-105.154	-2.29052	-10.9689	-2.29057	-0.053284	-2.29062	0.632304	-2.29064	0.168783	-2.29083	-0.480095	-2.29067	-0.168285	-2.29067	-0.434836
														-2.39108	-105.154	-2.28927	-10.9695	-2.28932	-0.055473	-2.28937	0.62861	-2.28939	0.166905	-2.28958	-0.483901	-2.28942	-0.169555	-2.28942	-0.436665
														-2.38983	-105.154	-2.28802	-10.9708	-2.28808	-0.058252	-2.28813	0.623821	-2.28814	0.165533	-2.28834	-0.485986	-2.28818	-0.172718	-2.28817	-0.439004
														-2.38858	-105.154	-2.28677	-10.9716	-2.28683	-0.060516	-2.28688	0.619255	-2.2869	0.164091	-2.28709	-0.488076	-2.28693	-0.175813	-2.28693	-0.441462
														-2.38733	-105.151	-2.28553	-10.9731	-2.28558	-0.063076	-2.28563	0.616364	-2.28565	0.162767	-2.28585	-0.490452	-2.28569	-0.183237	-2.28568	-0.443785
														-2.38608	-105.15	-2.28428	-10.9748	-2.28434	-0.064691	-2.28438	0.61071	-2.2844	0.160438	-2.2846	-0.491588	-2.28444	-0.194409	-2.28444	-0.445569
														-2.38483	-105.148	-2.28303	-10.9761	-2.28309	-0.067048	-2.28314	0.60587	-2.28315	0.158221	-2.28336	-0.494295	-2.2832	-0.200292	-2.28319	-0.446489
														-2.38357	-105.147	-2.28178	-10.9779	-2.28184	-0.068946	-2.28189	0.602295	-2.28191	0.15671	-2.28211	-0.496867	-2.28195	-0.205071	-2.28194	-0.449034
														-2.38232	-105.146	-2.28053	-10.979	-2.2806	-0.069905	-2.28064	0.597085	-2.28066	0.155349	-2.28087	-0.49716	-2.2807	-0.208634	-2.28069	-0.449778
														-2.38107	-105.147	-2.27929	-10.9796	-2.27935	-0.071146	-2.27939	0.592777	-2.27941	0.152857	-2.27962	-0.499754	-2.27946	-0.211644	-2.27945	-0.452313
														-2.37982	-105.148	-2.27804	-10.9815	-2.2781	-0.072707	-2.27814	0.589024	-2.27816	0.150813	-2.27838	-0.502587	-2.27821	-0.214816	-2.2782	-0.454491
														-2.37857	-105.147	-2.27679	-10.9836	-2.27686	-0.073702	-2.2769	0.585881	-2.27691	0.148608	-2.27713	-0.503959	-2.27697	-0.21726	-2.27695	-0.456773
														-2.37731	-105.148	-2.27554	-10.9842	-2.27561	-0.07523	-2.27565	0.582365	-2.27567	0.145803	-2.27589	-0.506303	-2.27572	-0.219272	-2.27571	-0.458469
														-2.37606	-105.148	-2.2743	-10.9853	-2.27436	-0.076615	-2.2744	0.578057	-2.27442	0.144115	-2.27464	-0.509392	-2.27448	-0.222242	-2.27446	-0.4592
														-2.37481	-105.148	-2.27305	-10.9873	-2.27312	-0.077127	-2.27315	0.572306	-2.27317	0.142766	-2.2734	-0.509856	-2.27323	-0.223916	-2.27321	-0.460824
														-2.37356	-105.148	-2.2718	-10.9889	-2.27187	-0.077299	-2.2719	0.567905	-2.27192	0.139995	-2.27215	-0.511067	-2.27199	-0.226388	-2.27197	-0.463231
														-2.37231	-105.149	-2.27055	-10.9906	-2.27062	-0.075581	-2.27066	0.563502	-2.27068	0.139964	-2.27091	-0.509403	-2.27074	-0.226997	-2.27072	-0.462582
														-2.37106	-105.15	-2.26931	-10.9922	-2.26937	-0.073494	-2.26941	0.559766	-2.26943	0.137293	-2.26966	-0.51047	-2.2695	-0.229495	-2.26947	-0.463456
														-2.3698	-105.151	-2.26806	-10.9927	-2.26813	-0.074482	-2.26816	0.556624	-2.26818	0.134835	-2.26842	-0.514874	-2.26825	-0.229836	-2.26823	-0.464054
														-2.36855	-105.152	-2.26681	-10.9929	-2.26688	-0.074865	-2.26692	0.553199	-2.26693	0.132648	-2.26717	-0.516327	-2.267	-0.231798	-2.26698	-0.463591
														-2.3673	-105.152	-2.26556	-10.9923	-2.26563	-0.074856	-2.26567	0.549769	-2.26568	0.13031	-2.26593	-0.515626	-2.26576	-0.233916	-2.26573	-0.463316
														-2.36605	-105.152	-2.26431	-10.991	-2.26439	-0.073762	-2.26442	0.547724	-2.26444	0.128763	-2.26469	-0.51718	-2.26451	-0.233591	-2.26448	-0.463343
														-2.3648	-105.151	-2.26307	-10.9882	-2.26314	-0.072345	-2.26317	0.544169	-2.26319	0.12777	-2.26344	-0.516581	-2.26327	-0.23216	-2.26324	-0.461574
														-2.36355	-105.152	-2.26182	-10.9876	-2.26189	-0.071568	-2.26192	0.539274	-2.26194	0.127663	-2.2622	-0.516679	-2.26202	-0.225105	-2.26199	-0.462685
														-2.3623	-105.152	-2.26057	-10.9867	-2.26065	-0.070956	-2.26068	0.534869	-2.26069	0.126043	-2.26095	-0.516683	-2.26078	-0.226214	-2.26074	-0.463103
														-2.36104	-105.152	-2.25932	-10.9854	-2.2594	-0.06997	-2.25943	0.531454	-2.25945	0.124214	-2.25971	-0.517256	-2.25953	-0.227047	-2.2595	-0.464357
														-2.35979	-105.151	-2.25808	-10.9844	-2.25815	-0.069042	-2.25818	0.527761	-2.2582	0.123449	-2.25846	-0.5143	-2.25828	-0.229137	-2.25825	-0.464361
														-2.35854	-105.151	-2.25683	-10.9844	-2.25691	-0.066928	-2.25693	0.523978	-2.25695	0.126601	-2.25722	-0.515035	-2.25704	-0.231151	-2.257	-0.462056
														-2.35729	-105.15	-2.25558	-10.9837	-2.25566	-0.065835	-2.25569	0.519299	-2.2557	0.125601	-2.25597	-0.514675	-2.25579	-0.231481	-2.25576	-0.461556
														-2.35604	-105.142	-2.25433	-10.982	-2.25441	-0.066672	-2.25444	0.516286	-2.25446	0.124387	-2.25473	-0.514967	-2.25455	-0.231811	-2.25451	-0.461236
														-2.35479	-105.125	-2.25309	-10.9815	-2.25317	-0.065536	-2.25319	0.513761	-2.25321	0.123368	-2.25348	-0.515492	-2.2533	-0.231932	-2.25326	-0.460021
														-2.35353	-105.099	-2.25184	-10.9817	-2.25192	-0.063654	-2.25194	0.511276	-2.25196	0.122881	-2.25224	-0.516306	-2.25206	-0.232267	-2.25202	-0.458814
														-2.35228	-105.067	-2.25059	-10.9823	-2.25067	-0.063465	-2.25069	0.509542	-2.25071	0.121472	-2.25099	-0.516187	-2.25081	-0.231876	-2.25077	-0.457507
														-2.35103	-105.029	-2.24934	-10.9809	-2.24942	-0.063079	-2.24945	0.507543	-2.24946	0.120595	-2.24975	-0.514164	-2.24957	-0.232113	-2.24952	-0.456681
														-2.34978	-104.986	-2.2481	-10.9787	-2.24818	-0.063059	-2.2482	0.503789	-2.24822	0.118612	-2.2485	-0.514086	-2.24832	-0.232972	-2.24828	-0.457285
														-2.34853	-104.937	-2.24685	-10.9769	-2.24693	-0.064559	-2.24695	0.499236	-2.24697	0.11646	-2.24726	-0.514425	-2.24708	-0.231309	-2.24703	-0.456425
														-2.34728	-104.879	-2.2456	-10.9766	-2.24568	-0.064169	-2.2457	0.494678	-2.24572	0.115266	-2.24601	-0.513173	-2.24583	-0.232732	-2.24578	-0.455783
														-2.34603	-104.814	-2.24435	-10.9764	-2.24444	-0.063103	-2.24446	0.490756	-2.24447	0.112795	-2.24477	-0.513049	-2.24458	-0.232468	-2.24453	-0.454353
														-2.34477	-104.738	-2.2431	-10.9763	-2.24319	-0.061636	-2.24321	0.488127	-2.24323	0.111352	-2.24352	-0.513433	-2.24334	-0.232553	-2.24329	-0.452368
														-2.34352	-104.652	-2.24186	-10.9764	-2.24194	-0.060822	-2.24196	0.485719	-2.24198	0.110175	-2.24228	-0.515502	-2.24209	-0.232271	-2.24204	-0.45166
														-2.34227	-104.553	-2.24061	-10.976	-2.2407	-0.060858	-2.24071	0.483271	-2.24073	0.108762	-2.24103	-0.517097	-2.24085	-0.232176	-2.24079	-0.449411
														-2.34102	-104.443	-2.23936	-10.9764	-2.23945	-0.060539	-2.23947	0.48094	-2.23948	0.107891	-2.23979	-0.516643	-2.2396	-0.232444	-2.23955	-0.44858
														-2.33977	-104.32	-2.23811	-10.9762	-2.2382	-0.060345	-2.23822	0.477641	-2.23824	0.10734	-2.23854	-0.515778	-2.23836	-0.231605	-2.2383	-0.447733
														-2.33852	-104.182	-2.23686	-10.9757	-2.23696	-0.060969	-2.23697	0.475062	-2.23699	0.107149	-2.2373	-0.515205	-2.23711	-0.232751	-2.23705	-0.447316
														-2.33726	-104.033	-2.23562	-10.9766	-2.23571	-0.06013	-2.23572	0.471594	-2.23574	0.106877	-2.23605	-0.516134	-2.23586	-0.231913	-2.23581	-0.44614
														-2.33601	-103.873	-2.23437	-10.9778	-2.23446	-0.058569	-2.23447	0.467911	-2.23449	0.105598	-2.23481	-0.517085	-2.23462	-0.231057	-2.23456	-0.443232
														-2.33476	-103.704	-2.23312	-10.9782	-2.23321	-0.058073	-2.23323	0.464661	-2.23325	0.101982	-2.23357	-0.517727	-2.23337	-0.230904	-2.23331	-0.442065
														-2.33351	-103.526	-2.23187	-10.9782	-2.23197	-0.058902	-2.23198	0.461244	-2.232	0.083005	-2.23232	-0.517841	-2.23213	-0.23016	-2.23206	-0.442224
														-2.33226	-103.329	-2.23063	-10.9779	-2.23072	-0.059582	-2.23073	0.458863	-2.23075	0.084275	-2.23108	-0.517542	-2.23088	-0.229089	-2.23082	-0.44257
														-2.33101	-103.118	-2.22938	-10.9769	-2.22947	-0.060137	-2.22948	0.455657	-2.2295	0.083786	-2.22983	-0.515362	-2.22964	-0.228518	-2.22957	-0.442072
														-2.32975	-102.895	-2.22813	-10.977	-2.22823	-0.06012	-2.22824	0.453123	-2.22825	0.083879	-2.22859	-0.514277	-2.22839	-0.22593	-2.22832	-0.441682
														-2.3285	-102.659	-2.22688	-10.9768	-2.22698	-0.060028	-2.22699	0.449631	-2.22701	0.085601	-2.22734	-0.512884	-2.22715	-0.225514	-2.22708	-0.440245
														-2.32725	-102.41	-2.22564	-10.976	-2.22573	-0.059208	-2.22574	0.446275	-2.22576	0.086311	-2.2261	-0.511473	-2.2259	-0.224829	-2.22583	-0.43919
														-2.326	-102.147	-2.22439	-10.976	-2.22449	-0.059037	-2.22449	0.444265	-2.22451	0.086291	-2.22485	-0.509317	-2.22466	-0.223212	-2.22458	-0.438555
														-2.32475	-101.858	-2.22314	-10.9753	-2.22324	-0.058327	-2.22324	0.44054	-2.22326	0.086177	-2.22361	-0.50788	-2.22341	-0.221901	-2.22334	-0.438233
														-2.32349	-101.552	-2.22189	-10.9735	-2.22199	-0.058336	-2.222	0.438116	-2.22201	0.087935	-2.22236	-0.506016	-2.22216	-0.219755	-2.22209	-0.437471
														-2.32224	-101.26	-2.22065	-10.9718	-2.22075	-0.058256	-2.22075	0.435197	-2.22077	0.089425	-2.22112	-0.503493	-2.22092	-0.217875	-2.22084	-0.435522
														-2.32099	-100.959	-2.2194	-10.9705	-2.2195	-0.058284	-2.2195	0.431847	-2.21952	0.091809	-2.21987	-0.502058	-2.21967	-0.214684	-2.2196	-0.433711
														-2.31974	-100.646	-2.21815	-10.9691	-2.21825	-0.057745	-2.21825	0.431023	-2.21827	0.092204	-2.21863	-0.502553	-2.21843	-0.21215	-2.21835	-0.435369
														-2.31849	-100.323	-2.2169	-10.9684	-2.217	-0.057778	-2.21701	0.42847	-2.21703	0.092985	-2.21738	-0.500835	-2.21718	-0.210518	-2.2171	-0.434679
														-2.31724	-99.9892	-2.21565	-10.9678	-2.21576	-0.057318	-2.21576	0.425486	-2.21578	0.094545	-2.21614	-0.499136	-2.21594	-0.209966	-2.21586	-0.433928
														-2.31598	-99.6486	-2.21441	-10.966	-2.21451	-0.056773	-2.21451	0.422033	-2.21453	0.095666	-2.21489	-0.497345	-2.21469	-0.208058	-2.21461	-0.432639
														-2.31473	-99.2935	-2.21316	-10.9658	-2.21326	-0.056042	-2.21326	0.418257	-2.21328	0.099227	-2.21365	-0.490281	-2.21345	-0.206289	-2.21336	-0.430505
														-2.31348	-98.927	-2.21191	-10.9652	-2.21202	-0.054537	-2.21202	0.415899	-2.21203	0.102482	-2.2124	-0.486628	-2.2122	-0.203294	-2.21211	-0.429457
														-2.31223	-98.552	-2.21066	-10.9635	-2.21077	-0.053555	-2.21077	0.41452	-2.21079	0.104064	-2.21116	-0.485157	-2.21095	-0.202059	-2.21087	-0.42935
														-2.31098	-98.1613	-2.20942	-10.9611	-2.20952	-0.052615	-2.20952	0.41268	-2.20954	0.106275	-2.20991	-0.483458	-2.20971	-0.199004	-2.20962	-0.42665
														-2.30973	-97.7511	-2.20817	-10.9583	-2.20828	-0.05371	-2.20827	0.410814	-2.20829	0.106587	-2.20867	-0.483311	-2.20846	-0.197925	-2.20837	-0.425718
														-2.30848	-97.3484	-2.20692	-10.9509	-2.20703	-0.055233	-2.20702	0.408554	-2.20704	0.110713	-2.20743	-0.481755	-2.20722	-0.194689	-2.20713	-0.424302
														-2.30722	-96.9295	-2.20567	-10.938	-2.20578	-0.052681	-2.20578	0.406239	-2.2058	0.114691	-2.20618	-0.479062	-2.20597	-0.194028	-2.20588	-0.423435
														-2.30597	-96.4987	-2.20443	-10.9353	-2.20454	-0.05027	-2.20453	0.404725	-2.20455	0.117524	-2.20493	-0.476202	-2.20473	-0.191049	-2.20463	-0.421462
														-2.30472	-96.0621	-2.20318	-10.9331	-2.20329	-0.048084	-2.20328	0.403346	-2.2033	0.121154	-2.20369	-0.474935	-2.20348	-0.187835	-2.20339	-0.420559
														-2.30347	-95.6138	-2.20193	-10.9309	-2.20204	-0.047028	-2.20203	0.401704	-2.20205	0.124162	-2.20245	-0.472455	-2.20224	-0.185289	-2.20214	-0.418915
														-2.30222	-95.1612	-2.20068	-10.93	-2.20079	-0.045908	-2.20079	0.400493	-2.2008	0.126585	-2.2012	-0.470807	-2.20099	-0.184058	-2.20089	-0.418494
														-2.30097	-94.6976	-2.19943	-10.9253	-2.19955	-0.043345	-2.19954	0.40056	-2.19956	0.128256	-2.19996	-0.46687	-2.19975	-0.190777	-2.19965	-0.41572
														-2.29971	-94.22	-2.19819	-10.9203	-2.1983	-0.039944	-2.19829	0.401443	-2.19831	0.13207	-2.19871	-0.464093	-2.1985	-0.187284	-2.1984	-0.413236
														-2.29846	-93.7365	-2.19694	-10.9161	-2.19706	-0.036024	-2.19704	0.402399	-2.19706	0.136984	-2.19747	-0.460513	-2.19725	-0.183267	-2.19715	-0.409885
														-2.29721	-93.2426	-2.19569	-10.9118	-2.19581	-0.032883	-2.1958	0.405241	-2.19581	0.14073	-2.19622	-0.460059	-2.19601	-0.178381	-2.19591	-0.405684
														-2.29596	-92.7415	-2.19444	-10.9063	-2.19456	-0.029237	-2.19455	0.408146	-2.19457	0.141778	-2.19498	-0.456032	-2.19476	-0.173174	-2.19466	-0.400042
														-2.29471	-92.2333	-2.1932	-10.9009	-2.19331	-0.023357	-2.1933	0.411513	-2.19332	0.146722	-2.19373	-0.450791	-2.19352	-0.168217	-2.19341	-0.396107
														-2.29346	-91.7225	-2.19195	-10.8948	-2.19207	-0.017053	-2.19205	0.413399	-2.19207	0.152131	-2.19249	-0.444928	-2.19227	-0.16381	-2.19217	-0.391189
														-2.2922	-91.2168	-2.1907	-10.8873	-2.19082	-0.010579	-2.19081	0.415993	-2.19082	0.158054	-2.19124	-0.438998	-2.19103	-0.159003	-2.19092	-0.387315
														-2.29095	-90.7115	-2.18945	-10.8789	-2.18957	-0.003398	-2.18956	0.41896	-2.18958	0.164493	-2.19	-0.430961	-2.18978	-0.15297	-2.18967	-0.382013
														-2.2897	-90.2024	-2.1882	-10.87	-2.18833	0.005459	-2.18831	0.421169	-2.18833	0.171581	-2.18875	-0.423942	-2.18853	-0.146904	-2.18842	-0.376489
														-2.28845	-89.6965	-2.18696	-10.8618	-2.18708	0.015099	-2.18706	0.424487	-2.18708	0.178912	-2.18751	-0.418162	-2.18729	-0.139888	-2.18718	-0.371605
														-2.2872	-89.1845	-2.18571	-10.8524	-2.18583	0.024983	-2.18581	0.429093	-2.18583	0.188509	-2.18626	-0.41071	-2.18604	-0.134148	-2.18593	-0.36529
														-2.28595	-88.6741	-2.18446	-10.8416	-2.18459	0.036188	-2.18457	0.435137	-2.18458	0.197559	-2.18502	-0.403198	-2.1848	-0.128955	-2.18468	-0.359388
														-2.28469	-88.1637	-2.18321	-10.8289	-2.18334	0.047393	-2.18332	0.443149	-2.18334	0.20668	-2.18377	-0.395924	-2.18355	-0.120694	-2.18344	-0.354099
														-2.28344	-87.6568	-2.18197	-10.8167	-2.18209	0.060079	-2.18207	0.451409	-2.18209	0.216789	-2.18253	-0.38719	-2.18231	-0.113549	-2.18219	-0.347381
														-2.28219	-87.1569	-2.18072	-10.8034	-2.18085	0.073074	-2.18082	0.459149	-2.18084	0.226261	-2.18128	-0.376752	-2.18106	-0.105376	-2.18094	-0.341445
														-2.28094	-86.6799	-2.17947	-10.7871	-2.1796	0.086641	-2.17957	0.467092	-2.17959	0.237857	-2.18004	-0.36611	-2.17982	-0.096472	-2.1797	-0.334763
														-2.27969	-86.2447	-2.17822	-10.7704	-2.17835	0.100537	-2.17833	0.475431	-2.17835	0.250607	-2.1788	-0.353731	-2.17857	-0.086434	-2.17845	-0.328331
														-2.27844	-85.7661	-2.17698	-10.7548	-2.1771	0.116509	-2.17708	0.483889	-2.1771	0.263186	-2.17755	-0.341795	-2.17733	-0.077856	-2.1772	-0.319901
														-2.27718	-85.2891	-2.17573	-10.7394	-2.17586	0.133022	-2.17583	0.494953	-2.17585	0.275429	-2.17631	-0.330906	-2.17608	-0.070973	-2.17596	-0.31262
														-2.27593	-84.8157	-2.17448	-10.725	-2.17461	0.152544	-2.17458	0.505819	-2.1746	0.28864	-2.17506	-0.320442	-2.17483	-0.060436	-2.17471	-0.304596
														-2.27468	-84.3494	-2.17323	-10.7062	-2.17336	0.171553	-2.17334	0.516595	-2.17335	0.301923	-2.17381	-0.308942	-2.17359	-0.049194	-2.17346	-0.295787
														-2.27343	-83.8862	-2.17198	-10.6866	-2.17212	0.188284	-2.17209	0.53196	-2.17211	0.316176	-2.17257	-0.297143	-2.17234	-0.037865	-2.17222	-0.288096
														-2.27218	-83.4301	-2.17074	-10.6662	-2.17087	0.208451	-2.17084	0.546184	-2.17086	0.330431	-2.17133	-0.283603	-2.1711	-0.02678	-2.17097	-0.280272
														-2.27093	-82.9799	-2.16949	-10.6472	-2.16962	0.228661	-2.16959	0.560409	-2.16961	0.346489	-2.17008	-0.268584	-2.16985	-0.015524	-2.16972	-0.271736
														-2.26967	-82.5388	-2.16824	-10.6268	-2.16838	0.250483	-2.16835	0.574228	-2.16836	0.361324	-2.16884	-0.254036	-2.16861	-0.004734	-2.16847	-0.262383
														-2.26842	-82.1088	-2.16699	-10.6063	-2.16713	0.272723	-2.1671	0.589503	-2.16712	0.377976	-2.16759	-0.240721	-2.16736	0.006491	-2.16723	-0.252544
														-2.26717	-81.6819	-2.16575	-10.5857	-2.16588	0.294249	-2.16585	0.605225	-2.16587	0.395266	-2.16635	-0.226345	-2.16612	0.0159	-2.16598	-0.243795
														-2.26592	-81.264	-2.1645	-10.5633	-2.16464	0.31647	-2.1646	0.621736	-2.16462	0.411153	-2.1651	-0.212374	-2.16487	0.027997	-2.16473	-0.235339
														-2.26467	-80.8534	-2.16325	-10.5412	-2.16339	0.338084	-2.16336	0.638041	-2.16337	0.427774	-2.16386	-0.198228	-2.16363	0.041058	-2.16349	-0.225406
														-2.26342	-80.4517	-2.162	-10.5194	-2.16214	0.361484	-2.16211	0.654749	-2.16213	0.446389	-2.16261	-0.184611	-2.16238	0.052688	-2.16224	-0.216448
														-2.26216	-80.0735	-2.16076	-10.4982	-2.1609	0.38264	-2.16086	0.672128	-2.16088	0.464488	-2.16137	-0.171134	-2.16113	0.065481	-2.16099	-0.206354
														-2.26091	-79.7041	-2.15951	-10.4767	-2.15965	0.405388	-2.15961	0.689174	-2.15963	0.480639	-2.16012	-0.156212	-2.15989	0.078736	-2.15975	-0.197906
														-2.25966	-79.3155	-2.15826	-10.4557	-2.1584	0.428512	-2.15836	0.706819	-2.15838	0.497544	-2.15888	-0.141896	-2.15864	0.091922	-2.1585	-0.188913
														-2.25841	-78.9322	-2.15701	-10.4321	-2.15715	0.45037	-2.15712	0.724124	-2.15713	0.513589	-2.15763	-0.126834	-2.1574	0.103344	-2.15725	-0.17951
														-2.25716	-78.5521	-2.15577	-10.4094	-2.15591	0.472344	-2.15587	0.739677	-2.15589	0.530154	-2.15639	-0.110677	-2.15615	0.11444	-2.156	-0.169724
														-2.25591	-78.1785	-2.15452	-10.3864	-2.15466	0.496245	-2.15462	0.756914	-2.15464	0.548684	-2.15514	-0.094466	-2.15491	0.12659	-2.15476	-0.159906
														-2.25466	-77.8085	-2.15327	-10.3634	-2.15341	0.519965	-2.15337	0.773275	-2.15339	0.565897	-2.1539	-0.078767	-2.15366	0.139545	-2.15351	-0.150261
														-2.2534	-77.4435	-2.15202	-10.3417	-2.15217	0.542997	-2.15213	0.790514	-2.15214	0.583719	-2.15265	-0.063712	-2.15241	0.151415	-2.15226	-0.140639
														-2.25215	-77.0857	-2.15077	-10.3199	-2.15092	0.566377	-2.15088	0.808693	-2.1509	0.599054	-2.15141	-0.051755	-2.15117	0.16417	-2.15102	-0.130845
														-2.2509	-76.7329	-2.14953	-10.2985	-2.14967	0.590138	-2.14963	0.826174	-2.14965	0.615864	-2.15016	-0.038357	-2.14992	0.176268	-2.14977	-0.121789
														-2.24965	-76.3906	-2.14828	-10.2773	-2.14843	0.613157	-2.14838	0.842848	-2.1484	0.632231	-2.14892	-0.024075	-2.14868	0.187466	-2.14852	-0.112515
														-2.2484	-76.0552	-2.14703	-10.257	-2.14718	0.63557	-2.14714	0.859111	-2.14715	0.649496	-2.14768	-0.009374	-2.14743	0.198379	-2.14728	-0.10335
														-2.24715	-75.7308	-2.14578	-10.2366	-2.14593	0.656855	-2.14589	0.876454	-2.1459	0.667298	-2.14643	0.006032	-2.14619	0.209601	-2.14603	-0.095786
														-2.24589	-75.4026	-2.14454	-10.2205	-2.14468	0.678735	-2.14464	0.894726	-2.14466	0.682834	-2.14519	0.021597	-2.14494	0.219399	-2.14478	-0.086831
														-2.24464	-75.0792	-2.14329	-10.2123	-2.14344	0.700768	-2.14339	0.911888	-2.14341	0.699237	-2.14394	0.035827	-2.1437	0.230144	-2.14354	-0.076046
														-2.24339	-74.7633	-2.14204	-10.1924	-2.14219	0.721157	-2.14214	0.927151	-2.14216	0.71563	-2.1427	0.049931	-2.14245	0.240235	-2.14229	-0.069186
														-2.24214	-74.4519	-2.14079	-10.1738	-2.14094	0.741526	-2.1409	0.942136	-2.14092	0.731568	-2.14145	0.06393	-2.14121	0.25113	-2.14104	-0.061127
														-2.24089	-74.1478	-2.13955	-10.1545	-2.1397	0.762446	-2.13965	0.958968	-2.13967	0.747445	-2.14021	0.077672	-2.13996	0.261506	-2.13979	-0.053235
														-2.23964	-73.8465	-2.1383	-10.1357	-2.13845	0.782252	-2.1384	0.97384	-2.13842	0.76309	-2.13896	0.090521	-2.13871	0.272181	-2.13855	-0.045455
														-2.23838	-73.5521	-2.13705	-10.1192	-2.1372	0.801268	-2.13715	0.988454	-2.13717	0.778194	-2.13772	0.102593	-2.13747	0.282548	-2.1373	-0.038849
														-2.23713	-73.2615	-2.1358	-10.1045	-2.13596	0.820056	-2.13591	1.0026	-2.13592	0.792774	-2.13647	0.115461	-2.13622	0.291463	-2.13605	-0.032744
														-2.23588	-72.9762	-2.13455	-10.089	-2.13471	0.836766	-2.13466	1.01652	-2.13468	0.806902	-2.13523	0.128052	-2.13498	0.300034	-2.13481	-0.02625
														-2.23463	-72.6988	-2.13331	-10.0729	-2.13346	0.85434	-2.13341	1.02801	-2.13343	0.820854	-2.13398	0.139744	-2.13373	0.307751	-2.13356	-0.021022
														-2.23338	-72.4265	-2.13206	-10.0578	-2.13222	0.870777	-2.13216	1.03869	-2.13218	0.834089	-2.13274	0.150401	-2.13249	0.315306	-2.13231	-0.018441
														-2.23213	-72.1586	-2.13081	-10.0436	-2.13097	0.885175	-2.13091	1.05233	-2.13093	0.846153	-2.13149	0.159917	-2.13124	0.323085	-2.13107	-0.013271
														-2.23087	-71.8974	-2.12956	-10.0298	-2.12972	0.898947	-2.12967	1.0635	-2.12968	0.858129	-2.13025	0.16855	-2.13	0.330624	-2.12982	-0.007991
														-2.22962	-71.6368	-2.12832	-10.0169	-2.12847	0.912585	-2.12842	1.07408	-2.12844	0.8689	-2.129	0.177061	-2.12875	0.337257	-2.12857	-0.003464
														-2.22837	-71.3855	-2.12707	-10.005	-2.12723	0.925162	-2.12717	1.08392	-2.12719	0.878965	-2.12776	0.185074	-2.12751	0.342717	-2.12733	-0.000291
														-2.22712	-71.151	-2.12582	-9.99398	-2.12598	0.935301	-2.12592	1.09209	-2.12594	0.889112	-2.12651	0.192365	-2.12626	0.347784	-2.12608	0.002457
														-2.22587	-70.9284	-2.12457	-9.98275	-2.12473	0.94635	-2.12468	1.1005	-2.1247	0.899138	-2.12527	0.199766	-2.12501	0.351776	-2.12483	0.004798
														-2.22462	-70.688	-2.12332	-9.97385	-2.12349	0.958149	-2.12343	1.10862	-2.12345	0.90762	-2.12402	0.207344	-2.12377	0.356796	-2.12359	0.007834
														-2.22336	-70.4492	-2.12208	-9.96657	-2.12224	0.968862	-2.12218	1.11755	-2.1222	0.916724	-2.12278	0.214278	-2.12252	0.361414	-2.12234	0.01081
														-2.22211	-70.2171	-2.12083	-9.95964	-2.12099	0.978399	-2.12093	1.12347	-2.12095	0.925005	-2.12154	0.219754	-2.12128	0.364632	-2.12109	0.013458
														-2.22086	-69.9882	-2.11958	-9.9512	-2.11975	0.985658	-2.11969	1.12843	-2.1197	0.932431	-2.12029	0.224241	-2.12003	0.367952	-2.11985	0.01616
														-2.21961	-69.7601	-2.11833	-9.94567	-2.1185	0.991089	-2.11844	1.1331	-2.11846	0.939471	-2.11904	0.227578	-2.11879	0.371147	-2.1186	0.017929
														-2.21836	-69.5355	-2.11709	-9.94154	-2.11725	0.997907	-2.11719	1.13749	-2.11721	0.943719	-2.1178	0.231122	-2.11754	0.374002	-2.11735	0.019432
														-2.21711	-69.3172	-2.11584	-9.93787	-2.11601	1.00146	-2.11594	1.14027	-2.11596	0.948294	-2.11655	0.23389	-2.1163	0.374895	-2.1161	0.020699
														-2.21585	-69.1009	-2.11459	-9.93447	-2.11476	1.00476	-2.1147	1.14378	-2.11471	0.951867	-2.11531	0.234758	-2.11505	0.375888	-2.11486	0.021445
														-2.2146	-68.8903	-2.11334	-9.93275	-2.11351	1.00799	-2.11345	1.1437	-2.11347	0.955073	-2.11407	0.237615	-2.1138	0.377145	-2.11361	0.022377
														-2.21335	-68.6825	-2.1121	-9.92806	-2.11227	1.00974	-2.1122	1.14545	-2.11222	0.955803	-2.11282	0.24125	-2.11256	0.377881	-2.11236	0.022152
														-2.2121	-68.4803	-2.11085	-9.92437	-2.11102	1.00927	-2.11095	1.14702	-2.11097	0.957302	-2.11158	0.242658	-2.11131	0.377459	-2.11112	0.020695
														-2.21085	-68.2804	-2.1096	-9.92425	-2.10977	1.01046	-2.1097	1.14401	-2.10972	0.957896	-2.11033	0.243531	-2.11007	0.375496	-2.10987	0.019075
														-2.2096	-68.0857	-2.10835	-9.92496	-2.10853	1.01096	-2.10846	1.14234	-2.10847	0.959254	-2.10909	0.243049	-2.10882	0.373829	-2.10862	0.016875
														-2.20835	-67.8974	-2.1071	-9.92587	-2.10728	1.01149	-2.10721	1.13989	-2.10723	0.959395	-2.10784	0.240355	-2.10758	0.371918	-2.10738	0.015777
														-2.20709	-67.7111	-2.10586	-9.92677	-2.10603	1.00944	-2.10596	1.13788	-2.10598	0.958926	-2.1066	0.237791	-2.10633	0.370129	-2.10613	0.014323
														-2.20584	-67.5284	-2.10461	-9.92974	-2.10478	1.00642	-2.10471	1.13555	-2.10473	0.958242	-2.10535	0.23597	-2.10508	0.368365	-2.10488	0.012797
														-2.20459	-67.3474	-2.10336	-9.93388	-2.10354	1.00323	-2.10347	1.1319	-2.10348	0.955425	-2.10411	0.233253	-2.10384	0.367169	-2.10364	0.012372
														-2.20334	-67.17	-2.10211	-9.93874	-2.10229	0.99881	-2.10222	1.12711	-2.10224	0.952946	-2.10286	0.230612	-2.10259	0.36451	-2.10239	0.010852
														-2.20209	-66.9989	-2.10087	-9.94369	-2.10104	0.995127	-2.10097	1.12388	-2.10099	0.950767	-2.10162	0.227928	-2.10135	0.360846	-2.10114	0.008089
														-2.20084	-66.8312	-2.09962	-9.94775	-2.0998	0.988975	-2.09972	1.11817	-2.09974	0.94627	-2.10037	0.224257	-2.1001	0.35747	-2.0999	0.005112
														-2.19958	-66.6656	-2.09837	-9.95194	-2.09855	0.984745	-2.09848	1.11174	-2.09849	0.943326	-2.09913	0.221575	-2.09886	0.353439	-2.09865	0.002409
														-2.19833	-66.5049	-2.09712	-9.95667	-2.0973	0.980505	-2.09723	1.10628	-2.09725	0.940978	-2.09788	0.218399	-2.09761	0.349242	-2.0974	0.001254
														-2.19708	-66.3483	-2.09587	-9.96212	-2.09606	0.974726	-2.09598	1.0994	-2.096	0.937651	-2.09664	0.213946	-2.09637	0.34484	-2.09615	-0.002607
														-2.19583	-66.193	-2.09463	-9.96985	-2.09481	0.970917	-2.09473	1.09312	-2.09475	0.934459	-2.09539	0.209209	-2.09512	0.341144	-2.09491	-0.006208
														-2.19458	-66.0404	-2.09338	-9.97673	-2.09356	0.965049	-2.09348	1.08837	-2.0935	0.931235	-2.09415	0.204425	-2.09388	0.337481	-2.09366	-0.008293
														-2.19333	-65.8926	-2.09213	-9.98348	-2.09232	0.957725	-2.09224	1.0816	-2.09225	0.925632	-2.0929	0.199354	-2.09263	0.333628	-2.09241	-0.010724
														-2.19207	-65.7491	-2.09088	-9.9905	-2.09107	0.950086	-2.09099	1.07585	-2.09101	0.921417	-2.09166	0.19321	-2.09138	0.329725	-2.09117	-0.013548
														-2.19082	-65.6074	-2.08964	-9.9984	-2.08982	0.943238	-2.08974	1.0687	-2.08976	0.916614	-2.09042	0.186967	-2.09014	0.325657	-2.08992	-0.016646
														-2.18957	-65.4699	-2.08839	-10.0059	-2.08858	0.936106	-2.08849	1.06008	-2.08851	0.911586	-2.08917	0.180833	-2.08889	0.321061	-2.08867	-0.021677
														-2.18832	-65.3354	-2.08714	-10.0127	-2.08733	0.927314	-2.08724	1.05173	-2.08726	0.905659	-2.08792	0.174525	-2.08765	0.316385	-2.08743	-0.025723
														-2.18707	-65.2042	-2.08589	-10.0204	-2.08608	0.918552	-2.086	1.04301	-2.08602	0.900505	-2.08668	0.168791	-2.0864	0.312812	-2.08618	-0.02964
														-2.18581	-65.0756	-2.08465	-10.0275	-2.08483	0.910386	-2.08475	1.03534	-2.08477	0.894227	-2.08544	0.163243	-2.08516	0.30851	-2.08493	-0.033386
														-2.18456	-64.9503	-2.0834	-10.0359	-2.08359	0.90088	-2.0835	1.02634	-2.08352	0.887898	-2.08419	0.156991	-2.08391	0.30377	-2.08369	-0.036396
														-2.18331	-64.828	-2.08215	-10.0434	-2.08234	0.891446	-2.08225	1.01844	-2.08227	0.882411	-2.08295	0.149822	-2.08267	0.300584	-2.08244	-0.04065
														-2.18206	-64.7086	-2.0809	-10.0514	-2.08109	0.882899	-2.08101	1.01047	-2.08102	0.875237	-2.0817	0.14308	-2.08142	0.296528	-2.08119	-0.046115
														-2.18081	-64.5897	-2.07965	-10.0601	-2.07985	0.874549	-2.07976	1.00163	-2.07978	0.868297	-2.08046	0.137475	-2.08018	0.291913	-2.07994	-0.049702
														-2.17956	-64.4739	-2.07841	-10.0688	-2.0786	0.865744	-2.07851	0.992864	-2.07853	0.861363	-2.07921	0.131973	-2.07893	0.286228	-2.0787	-0.052782
														-2.17831	-64.3598	-2.07716	-10.0786	-2.07735	0.85622	-2.07726	0.982086	-2.07728	0.8542	-2.07797	0.126054	-2.07768	0.280564	-2.07745	-0.055646
														-2.17705	-64.2499	-2.07591	-10.0876	-2.07611	0.847214	-2.07602	0.973693	-2.07603	0.845904	-2.07672	0.120061	-2.07644	0.275167	-2.0762	-0.059891
														-2.1758	-64.1417	-2.07466	-10.0969	-2.07486	0.83758	-2.07477	0.963869	-2.07479	0.839709	-2.07548	0.114589	-2.07519	0.270349	-2.07496	-0.06341
														-2.17455	-64.038	-2.07342	-10.1053	-2.07361	0.827025	-2.07352	0.9551	-2.07354	0.832498	-2.07423	0.108399	-2.07395	0.265899	-2.07371	-0.066604
														-2.1733	-63.9436	-2.07217	-10.1134	-2.07237	0.818977	-2.07227	0.946568	-2.07229	0.826808	-2.07299	0.100855	-2.0727	0.260337	-2.07246	-0.071252
														-2.17205	-63.8468	-2.07092	-10.1214	-2.07112	0.810865	-2.07103	0.938722	-2.07104	0.818579	-2.07174	0.093989	-2.07146	0.254792	-2.07122	-0.075661
														-2.1708	-63.7462	-2.06967	-10.1288	-2.06987	0.802356	-2.06978	0.929936	-2.0698	0.812161	-2.0705	0.088007	-2.07021	0.249916	-2.06997	-0.079239
														-2.16954	-63.6467	-2.06843	-10.1365	-2.06862	0.793778	-2.06853	0.919828	-2.06855	0.806879	-2.06925	0.082116	-2.06896	0.244134	-2.06872	-0.083341
														-2.16829	-63.5483	-2.06718	-10.146	-2.06738	0.786391	-2.06728	0.911121	-2.0673	0.799936	-2.06801	0.076095	-2.06772	0.237822	-2.06747	-0.088437
														-2.16704	-63.4518	-2.06593	-10.1545	-2.06613	0.778211	-2.06603	0.903614	-2.06605	0.792701	-2.06676	0.070448	-2.06647	0.232229	-2.06623	-0.092497
														-2.16579	-63.3562	-2.06468	-10.164	-2.06488	0.769568	-2.06479	0.895004	-2.0648	0.786325	-2.06552	0.064654	-2.06523	0.227584	-2.06498	-0.09614
														-2.16454	-63.2618	-2.06344	-10.1721	-2.06364	0.761196	-2.06354	0.886761	-2.06356	0.780439	-2.06427	0.058851	-2.06398	0.223021	-2.06373	-0.099416
														-2.16329	-63.1679	-2.06219	-10.181	-2.06239	0.751625	-2.06229	0.878476	-2.06231	0.774464	-2.06303	0.053534	-2.06274	0.218508	-2.06249	-0.10231
														-2.16203	-63.0747	-2.06094	-10.1906	-2.06114	0.74145	-2.06104	0.87044	-2.06106	0.768082	-2.06178	0.04684	-2.06149	0.21346	-2.06124	-0.105862
														-2.16078	-62.984	-2.05969	-10.1996	-2.0599	0.731602	-2.0598	0.861021	-2.05981	0.76037	-2.06054	0.039424	-2.06025	0.208027	-2.05999	-0.109482
														-2.15953	-62.8927	-2.05844	-10.2076	-2.05865	0.72223	-2.05855	0.853132	-2.05857	0.754228	-2.0593	0.033375	-2.059	0.20339	-2.05875	-0.111788
														-2.15828	-62.8012	-2.0572	-10.2179	-2.0574	0.712356	-2.0573	0.845647	-2.05732	0.746949	-2.05805	0.02731	-2.05775	0.198333	-2.0575	-0.115769
														-2.15703	-62.7126	-2.05595	-10.2255	-2.05616	0.703233	-2.05605	0.836556	-2.05607	0.740439	-2.05681	0.022039	-2.05651	0.193061	-2.05625	-0.11974
														-2.15578	-62.626	-2.0547	-10.2348	-2.05491	0.693214	-2.0548	0.827706	-2.05482	0.734787	-2.05556	0.015869	-2.05526	0.187638	-2.05501	-0.123548
														-2.15453	-62.537	-2.05345	-10.2449	-2.05366	0.685061	-2.05356	0.819735	-2.05358	0.728356	-2.05432	0.009443	-2.05402	0.182314	-2.05376	-0.127177
														-2.15327	-62.4495	-2.05221	-10.2536	-2.05241	0.67693	-2.05231	0.809965	-2.05233	0.722252	-2.05307	0.003752	-2.05277	0.177	-2.05251	-0.131199
														-2.15202	-62.3632	-2.05096	-10.2613	-2.05117	0.667028	-2.05106	0.802115	-2.05108	0.715676	-2.05183	-0.001867	-2.05153	0.172082	-2.05127	-0.135197
														-2.15077	-62.2772	-2.04971	-10.2706	-2.04992	0.656915	-2.04981	0.793492	-2.04983	0.710723	-2.05058	-0.009466	-2.05028	0.167632	-2.05002	-0.138074
														-2.14952	-62.1919	-2.04846	-10.2817	-2.04867	0.64883	-2.04857	0.784858	-2.04859	0.704692	-2.04934	-0.015128	-2.04904	0.163399	-2.04877	-0.140635
														-2.14827	-62.1074	-2.04722	-10.2902	-2.04743	0.640973	-2.04732	0.777333	-2.04734	0.699932	-2.04809	-0.020087	-2.04779	0.15912	-2.04752	-0.142621
														-2.14702	-62.0229	-2.04597	-10.2995	-2.04618	0.632043	-2.04607	0.769486	-2.04609	0.693642	-2.04685	-0.025487	-2.04655	0.154547	-2.04628	-0.143889
														-2.14576	-61.9384	-2.04472	-10.3072	-2.04493	0.622813	-2.04482	0.762138	-2.04484	0.686907	-2.0456	-0.03008	-2.0453	0.150363	-2.04503	-0.146601
														-2.14451	-61.8552	-2.04347	-10.316	-2.04369	0.613988	-2.04358	0.754047	-2.04359	0.680715	-2.04436	-0.034353	-2.04406	0.146552	-2.04378	-0.148739
														-2.14326	-61.7718	-2.04222	-10.3232	-2.04244	0.604698	-2.04233	0.745185	-2.04235	0.673802	-2.04311	-0.039477	-2.04281	0.142592	-2.04254	-0.151174
														-2.14201	-61.6897	-2.04098	-10.331	-2.04119	0.595846	-2.04108	0.735481	-2.0411	0.667408	-2.04187	-0.04392	-2.04156	0.138963	-2.04129	-0.154986
														-2.14076	-61.6082	-2.03973	-10.3393	-2.03995	0.588339	-2.03983	0.726887	-2.03985	0.662077	-2.04062	-0.048421	-2.04032	0.136145	-2.04004	-0.158253
														-2.13951	-61.5258	-2.03848	-10.3478	-2.0387	0.579497	-2.03858	0.718688	-2.0386	0.65583	-2.03938	-0.053336	-2.03907	0.133238	-2.0388	-0.161029
														-2.13825	-61.4448	-2.03723	-10.3558	-2.03745	0.572678	-2.03734	0.710919	-2.03735	0.650458	-2.03813	-0.057795	-2.03783	0.129435	-2.03755	-0.162847
														-2.137	-61.3653	-2.03599	-10.3633	-2.0362	0.564708	-2.03609	0.704524	-2.03611	0.644551	-2.03689	-0.06218	-2.03658	0.125359	-2.0363	-0.164763
														-2.13575	-61.2847	-2.03474	-10.3708	-2.03496	0.555687	-2.03484	0.697103	-2.03486	0.638992	-2.03564	-0.067703	-2.03534	0.120871	-2.03506	-0.167784
														-2.1345	-61.2039	-2.03349	-10.3781	-2.03371	0.547161	-2.03359	0.689658	-2.03361	0.633833	-2.0344	-0.072469	-2.03409	0.115955	-2.03381	-0.170968
														-2.13325	-61.1247	-2.03224	-10.3849	-2.03247	0.539074	-2.03235	0.682926	-2.03236	0.628753	-2.03315	-0.076308	-2.03285	0.111036	-2.03256	-0.173947
														-2.13199	-61.0465	-2.03099	-10.392	-2.03122	0.531438	-2.0311	0.673832	-2.03112	0.623882	-2.03191	-0.080266	-2.0316	0.107203	-2.03132	-0.176742
														-2.13074	-60.9681	-2.02975	-10.3994	-2.02997	0.524307	-2.02985	0.666367	-2.02987	0.619736	-2.03066	-0.084725	-2.03035	0.103783	-2.03007	-0.179676
														-2.12949	-60.8901	-2.0285	-10.407	-2.02872	0.51728	-2.0286	0.658812	-2.02862	0.614537	-2.02942	-0.088387	-2.02911	0.100604	-2.02882	-0.181681
														-2.12824	-60.8123	-2.02725	-10.4134	-2.02748	0.509472	-2.02736	0.651936	-2.02737	0.609385	-2.02818	-0.090608	-2.02786	0.097335	-2.02758	-0.184984
														-2.12699	-60.7355	-2.026	-10.4198	-2.02623	0.502448	-2.02611	0.645641	-2.02613	0.603769	-2.02693	-0.093596	-2.02662	0.094589	-2.02633	-0.187464
														-2.12574	-60.6585	-2.02476	-10.4267	-2.02498	0.495147	-2.02486	0.639147	-2.02488	0.599501	-2.02569	-0.097633	-2.02537	0.092221	-2.02508	-0.189477
														-2.12448	-60.5822	-2.02351	-10.4332	-2.02374	0.487748	-2.02361	0.633478	-2.02363	0.595251	-2.02444	-0.100936	-2.02413	0.088893	-2.02383	-0.190754
														-2.12323	-60.506	-2.02226	-10.4389	-2.02249	0.479347	-2.02237	0.627356	-2.02238	0.593031	-2.0232	-0.104502	-2.02288	0.085366	-2.02259	-0.192917
														-2.12198	-60.4306	-2.02101	-10.446	-2.02124	0.473617	-2.02112	0.62138	-2.02114	0.58874	-2.02195	-0.109091	-2.02163	0.082944	-2.02134	-0.194555
														-2.12073	-60.3582	-2.01977	-10.4516	-2.02	0.469742	-2.01987	0.614365	-2.01989	0.584435	-2.02071	-0.113136	-2.02039	0.079912	-2.02009	-0.196022
														-2.11948	-60.2897	-2.01852	-10.4574	-2.01875	0.463378	-2.01862	0.607158	-2.01864	0.580179	-2.01946	-0.116938	-2.01914	0.076522	-2.01885	-0.197573
														-2.11823	-60.2175	-2.01727	-10.4641	-2.0175	0.457222	-2.01737	0.60066	-2.01739	0.576527	-2.01822	-0.121434	-2.0179	0.074341	-2.0176	-0.199575
														-2.11698	-60.1434	-2.01602	-10.4698	-2.01626	0.450631	-2.01613	0.595328	-2.01614	0.57222	-2.01697	-0.12509	-2.01665	0.072831	-2.01635	-0.20248
														-2.11572	-60.0692	-2.01478	-10.4741	-2.01501	0.44445	-2.01488	0.58952	-2.0149	0.568373	-2.01573	-0.128141	-2.01541	0.071398	-2.01511	-0.206027
														-2.11447	-59.9952	-2.01353	-10.4806	-2.01376	0.439161	-2.01363	0.583879	-2.01365	0.564593	-2.01448	-0.130473	-2.01416	0.069134	-2.01386	-0.20838
														-2.11322	-59.9221	-2.01228	-10.486	-2.01251	0.433732	-2.01238	0.578128	-2.0124	0.5603	-2.01324	-0.134269	-2.01292	0.067185	-2.01261	-0.210258
														-2.11197	-59.8497	-2.01103	-10.4908	-2.01127	0.428144	-2.01114	0.572716	-2.01115	0.556558	-2.01199	-0.13869	-2.01167	0.065607	-2.01137	-0.213008
														-2.11072	-59.7782	-2.00978	-10.4949	-2.01002	0.42266	-2.00989	0.567373	-2.00991	0.55205	-2.01075	-0.141684	-2.01043	0.064568	-2.01012	-0.214406
														-2.10947	-59.7083	-2.00854	-10.5016	-2.00877	0.418267	-2.00864	0.561612	-2.00866	0.548988	-2.0095	-0.144868	-2.00918	0.063551	-2.00887	-0.21508
														-2.10821	-59.6385	-2.00729	-10.5071	-2.00753	0.41372	-2.00739	0.555953	-2.00741	0.543868	-2.00826	-0.147474	-2.00793	0.061238	-2.00762	-0.216142
														-2.10696	-59.5687	-2.00604	-10.5122	-2.00628	0.409139	-2.00615	0.549604	-2.00616	0.539017	-2.00701	-0.150288	-2.00669	0.058992	-2.00638	-0.217548
														-2.10571	-59.5001	-2.00479	-10.5176	-2.00503	0.403658	-2.0049	0.544326	-2.00492	0.535225	-2.00577	-0.153578	-2.00544	0.057365	-2.00513	-0.218803
														-2.10446	-59.4308	-2.00355	-10.5229	-2.00379	0.398536	-2.00365	0.53831	-2.00367	0.531699	-2.00452	-0.156853	-2.0042	0.055868	-2.00388	-0.220446
														-2.10321	-59.3624	-2.0023	-10.5273	-2.00254	0.39258	-2.0024	0.53249	-2.00242	0.527527	-2.00328	-0.159614	-2.00295	0.053716	-2.00264	-0.221307
														-2.10196	-59.2958	-2.00105	-10.5317	-2.00129	0.388502	-2.00115	0.527376	-2.00117	0.522805	-2.00203	-0.162833	-2.00171	0.051219	-2.00139	-0.222348
														-2.1007	-59.2294	-1.9998	-10.5366	-2.00005	0.383628	-1.99991	0.522735	-1.99992	0.518168	-2.00079	-0.165611	-2.00046	0.049628	-2.00014	-0.223501
														-2.09945	-59.1639	-1.99856	-10.5394	-1.9988	0.379056	-1.99866	0.516768	-1.99868	0.514292	-1.99954	-0.16806	-1.99922	0.047607	-1.9989	-0.2253
														-2.0982	-59.0985	-1.99731	-10.5429	-1.99755	0.374313	-1.99741	0.512799	-1.99743	0.511961	-1.9983	-0.169655	-1.99797	0.046375	-1.99765	-0.226722
														-2.09695	-59.0341	-1.99606	-10.5476	-1.9963	0.370049	-1.99616	0.507316	-1.99618	0.50875	-1.99706	-0.171387	-1.99673	0.04491	-1.9964	-0.228706
														-2.0957	-58.9706	-1.99481	-10.5517	-1.99506	0.365918	-1.99491	0.501177	-1.99493	0.506616	-1.99581	-0.17349	-1.99548	0.04306	-1.99516	-0.228921
														-2.09445	-58.9077	-1.99356	-10.5553	-1.99381	0.361831	-1.99367	0.495641	-1.99369	0.503588	-1.99457	-0.17548	-1.99423	0.041211	-1.99391	-0.229899
														-2.09319	-58.8448	-1.99232	-10.5598	-1.99256	0.357439	-1.99242	0.490482	-1.99244	0.501044	-1.99332	-0.177241	-1.99299	0.03882	-1.99266	-0.231329
														-2.09194	-58.7842	-1.99107	-10.5644	-1.99132	0.352917	-1.99117	0.484952	-1.99119	0.498572	-1.99208	-0.180283	-1.99174	0.037287	-1.99141	-0.233434
														-2.09069	-58.7237	-1.98982	-10.5669	-1.99007	0.347878	-1.98992	0.481175	-1.98994	0.495056	-1.99083	-0.181963	-1.9905	0.036241	-1.99017	-0.235771
														-2.08944	-58.6628	-1.98857	-10.5706	-1.98882	0.344057	-1.98868	0.478873	-1.9887	0.492961	-1.98959	-0.184197	-1.98925	0.035057	-1.98892	-0.237027
														-2.08819	-58.6027	-1.98733	-10.5746	-1.98758	0.342096	-1.98743	0.475398	-1.98745	0.489895	-1.98834	-0.187038	-1.98801	0.033145	-1.98767	-0.238245
														-2.08694	-58.5432	-1.98608	-10.5795	-1.98633	0.337852	-1.98618	0.471279	-1.9862	0.487315	-1.9871	-0.189286	-1.98676	0.031	-1.98643	-0.238957
														-2.08568	-58.4847	-1.98483	-10.5836	-1.98508	0.333432	-1.98493	0.466804	-1.98495	0.48376	-1.98585	-0.192126	-1.98551	0.029502	-1.98518	-0.240938
														-2.08443	-58.4269	-1.98358	-10.5875	-1.98384	0.32907	-1.98369	0.46274	-1.9837	0.480866	-1.98461	-0.194689	-1.98427	0.028433	-1.98393	-0.243352
														-2.08318	-58.3704	-1.98233	-10.5918	-1.98259	0.324837	-1.98244	0.457602	-1.98246	0.478093	-1.98336	-0.196552	-1.98302	0.027169	-1.98269	-0.244747
														-2.08193	-58.3154	-1.98109	-10.5953	-1.98134	0.321169	-1.98119	0.453293	-1.98121	0.475123	-1.98212	-0.199349	-1.98178	0.025844	-1.98144	-0.246423
														-2.08068	-58.2602	-1.97984	-10.5999	-1.98009	0.318589	-1.97994	0.4496	-1.97996	0.472977	-1.98087	-0.200845	-1.98053	0.024988	-1.98019	-0.247874
														-2.07943	-58.2061	-1.97859	-10.6039	-1.97885	0.316385	-1.9787	0.447328	-1.97871	0.47148	-1.97963	-0.203313	-1.97929	0.02319	-1.97895	-0.249555
														-2.07817	-58.1523	-1.97734	-10.6067	-1.9776	0.312834	-1.97745	0.444226	-1.97747	0.469144	-1.97838	-0.204845	-1.97804	0.020063	-1.9777	-0.25132
														-2.07692	-58.0991	-1.9761	-10.6085	-1.97635	0.310849	-1.9762	0.440307	-1.97622	0.467092	-1.97714	-0.20659	-1.9768	0.017665	-1.97645	-0.25289
														-2.07567	-58.0473	-1.97485	-10.6133	-1.97511	0.307424	-1.97495	0.43649	-1.97497	0.465652	-1.97589	-0.208194	-1.97555	0.0167	-1.97521	-0.254433
														-2.07442	-57.9956	-1.9736	-10.6173	-1.97386	0.3047	-1.9737	0.431936	-1.97372	0.463337	-1.97465	-0.210436	-1.9743	0.01617	-1.97396	-0.256307
														-2.07317	-57.9448	-1.97235	-10.6201	-1.97261	0.302591	-1.97246	0.428893	-1.97247	0.462074	-1.97341	-0.212482	-1.97306	0.015438	-1.97271	-0.257675
														-2.07192	-57.8943	-1.97111	-10.6225	-1.97137	0.300866	-1.97121	0.428104	-1.97123	0.458844	-1.97216	-0.214115	-1.97181	0.014747	-1.97147	-0.257575
														-2.07066	-57.8451	-1.96986	-10.6244	-1.97012	0.298637	-1.96996	0.425583	-1.96998	0.456445	-1.97091	-0.215955	-1.97057	0.014387	-1.97022	-0.25777
														-2.06941	-57.7969	-1.96861	-10.6275	-1.96887	0.295677	-1.96871	0.422371	-1.96873	0.453855	-1.96967	-0.21783	-1.96932	0.014111	-1.96897	-0.258995
														-2.06816	-57.7504	-1.96736	-10.6305	-1.96763	0.293161	-1.96747	0.418369	-1.96748	0.451917	-1.96843	-0.21908	-1.96808	0.013	-1.96772	-0.259668
														-2.06691	-57.7064	-1.96612	-10.6331	-1.96638	0.289685	-1.96622	0.41594	-1.96624	0.449777	-1.96718	-0.221986	-1.96683	0.011717	-1.96648	-0.259942
														-2.06566	-57.6645	-1.96487	-10.6357	-1.96513	0.287413	-1.96497	0.413172	-1.96499	0.448169	-1.96594	-0.224546	-1.96559	0.010668	-1.96523	-0.259469
														-2.06441	-57.6198	-1.96362	-10.638	-1.96389	0.284708	-1.96372	0.409739	-1.96374	0.446907	-1.96469	-0.227722	-1.96434	0.008936	-1.96398	-0.25951
														-2.06316	-57.5763	-1.96237	-10.6399	-1.96264	0.281761	-1.96247	0.406024	-1.96249	0.445152	-1.96345	-0.228579	-1.9631	0.006454	-1.96274	-0.260267
														-2.0619	-57.5317	-1.96112	-10.6422	-1.96139	0.280076	-1.96123	0.402358	-1.96124	0.443539	-1.9622	-0.231419	-1.96185	0.004992	-1.96149	-0.261425
														-2.06065	-57.489	-1.95988	-10.6459	-1.96015	0.279227	-1.95998	0.399244	-1.96	0.439893	-1.96096	-0.233269	-1.9606	0.004844	-1.96024	-0.262954
														-2.0594	-57.4474	-1.95863	-10.6482	-1.9589	0.277167	-1.95873	0.396891	-1.95875	0.43771	-1.95971	-0.234687	-1.95936	0.003701	-1.959	-0.265215
														-2.05815	-57.407	-1.95738	-10.6521	-1.95765	0.27286	-1.95748	0.394591	-1.9575	0.435502	-1.95847	-0.23703	-1.95811	0.001745	-1.95775	-0.267417
														-2.0569	-57.3674	-1.95613	-10.6559	-1.9564	0.270262	-1.95624	0.392455	-1.95626	0.434432	-1.95722	-0.238161	-1.95687	0.000585	-1.9565	-0.268441
														-2.05565	-57.3287	-1.95488	-10.6584	-1.95516	0.268033	-1.95499	0.390751	-1.95501	0.432444	-1.95598	-0.237869	-1.95562	-0.000768	-1.95525	-0.269097
														-2.05439	-57.2906	-1.95364	-10.6599	-1.95391	0.266083	-1.95374	0.387244	-1.95376	0.431116	-1.95473	-0.239644	-1.95438	-0.001872	-1.95401	-0.269262
														-2.05314	-57.2533	-1.95239	-10.6627	-1.95266	0.263736	-1.95249	0.384365	-1.95251	0.42906	-1.95349	-0.240927	-1.95313	-0.00295	-1.95276	-0.269585
														-2.05189	-57.2181	-1.95114	-10.6656	-1.95142	0.260275	-1.95125	0.38031	-1.95126	0.428429	-1.95224	-0.241859	-1.95189	-0.004905	-1.95151	-0.270463
														-2.05064	-57.1834	-1.94989	-10.6684	-1.95017	0.257692	-1.95	0.377236	-1.95002	0.42708	-1.951	-0.242705	-1.95064	-0.007068	-1.95027	-0.271394
														-2.04939	-57.1496	-1.94865	-10.67	-1.94892	0.255418	-1.94875	0.373666	-1.94877	0.425327	-1.94975	-0.243511	-1.94939	-0.009429	-1.94902	-0.272008
														-2.04814	-57.1169	-1.9474	-10.673	-1.94768	0.253153	-1.9475	0.370958	-1.94752	0.42379	-1.94851	-0.24477	-1.94815	-0.011059	-1.94777	-0.27273
														-2.04688	-57.0848	-1.94615	-10.6744	-1.94643	0.250383	-1.94626	0.367743	-1.94627	0.422235	-1.94726	-0.245481	-1.9469	-0.012616	-1.94653	-0.274172
														-2.04563	-57.0545	-1.9449	-10.676	-1.94518	0.24761	-1.94501	0.364914	-1.94503	0.421233	-1.94602	-0.247399	-1.94566	-0.013662	-1.94528	-0.275714
														-2.04438	-57.0242	-1.94366	-10.6783	-1.94393	0.245033	-1.94376	0.361656	-1.94378	0.420348	-1.94477	-0.249614	-1.94441	-0.014459	-1.94403	-0.276818
														-2.04313	-56.9952	-1.94241	-10.6809	-1.94269	0.242504	-1.94251	0.358055	-1.94253	0.419687	-1.94353	-0.250311	-1.94317	-0.015432	-1.94279	-0.277512
														-2.04188	-56.968	-1.94116	-10.6842	-1.94144	0.240486	-1.94126	0.35425	-1.94128	0.419044	-1.94229	-0.25071	-1.94192	-0.016626	-1.94154	-0.278137
														-2.04063	-56.9404	-1.93991	-10.687	-1.94019	0.238465	-1.94002	0.351813	-1.94003	0.417918	-1.94104	-0.252043	-1.94068	-0.018069	-1.94029	-0.279723
														-2.03937	-56.9135	-1.93867	-10.6892	-1.93895	0.235529	-1.93877	0.349525	-1.93879	0.41713	-1.93979	-0.25281	-1.93943	-0.018241	-1.93904	-0.281865
														-2.03812	-56.8875	-1.93742	-10.6919	-1.9377	0.232598	-1.93752	0.346506	-1.93754	0.416117	-1.93855	-0.254954	-1.93819	-0.019429	-1.9378	-0.283262
														-2.03687	-56.8626	-1.93617	-10.6962	-1.93645	0.230137	-1.93627	0.344072	-1.93629	0.415726	-1.93731	-0.256792	-1.93694	-0.020323	-1.93655	-0.283708
														-2.03562	-56.8383	-1.93492	-10.6997	-1.93521	0.228127	-1.93503	0.339967	-1.93504	0.414874	-1.93606	-0.258322	-1.93569	-0.02209	-1.93531	-0.284751
														-2.03437	-56.8158	-1.93368	-10.7019	-1.93396	0.226594	-1.93378	0.336893	-1.9338	0.412952	-1.93482	-0.261149	-1.93445	-0.023476	-1.93406	-0.286543
														-2.03312	-56.7935	-1.93243	-10.7047	-1.93271	0.224862	-1.93253	0.334407	-1.93255	0.410437	-1.93357	-0.263395	-1.9332	-0.024651	-1.93281	-0.288834
														-2.03186	-56.7718	-1.93118	-10.7081	-1.93147	0.223132	-1.93128	0.331953	-1.9313	0.408462	-1.93233	-0.265942	-1.93196	-0.025846	-1.93156	-0.290427
														-2.03061	-56.7521	-1.92993	-10.7097	-1.93022	0.22077	-1.93003	0.32884	-1.93005	0.406255	-1.93108	-0.268309	-1.93071	-0.026007	-1.93032	-0.291108
														-2.02936	-56.734	-1.92868	-10.7112	-1.92897	0.218109	-1.92879	0.325033	-1.92881	0.403984	-1.92984	-0.270031	-1.92947	-0.027067	-1.92907	-0.291683
														-2.02811	-56.7177	-1.92744	-10.7151	-1.92773	0.216028	-1.92754	0.322425	-1.92756	0.402266	-1.92859	-0.272569	-1.92822	-0.027432	-1.92782	-0.291948
														-2.02686	-56.7026	-1.92619	-10.7182	-1.92648	0.213699	-1.92629	0.319176	-1.92631	0.399975	-1.92735	-0.273777	-1.92698	-0.028318	-1.92658	-0.292059
														-2.02561	-56.688	-1.92494	-10.7194	-1.92523	0.210179	-1.92504	0.315919	-1.92506	0.398674	-1.9261	-0.274965	-1.92573	-0.029375	-1.92533	-0.292892
														-2.02435	-56.6743	-1.92369	-10.7203	-1.92399	0.20812	-1.9238	0.312932	-1.92381	0.397385	-1.92486	-0.275845	-1.92448	-0.029797	-1.92408	-0.294609
														-2.0231	-56.6619	-1.92244	-10.7212	-1.92274	0.205772	-1.92255	0.310289	-1.92257	0.395576	-1.92361	-0.277052	-1.92324	-0.031012	-1.92284	-0.295911
														-2.02185	-56.6501	-1.9212	-10.7229	-1.92149	0.20296	-1.9213	0.307581	-1.92132	0.394177	-1.92237	-0.278367	-1.92199	-0.032661	-1.92159	-0.296943
														-2.0206	-56.6388	-1.91995	-10.7255	-1.92024	0.200901	-1.92005	0.306764	-1.92007	0.393288	-1.92112	-0.280625	-1.92075	-0.033979	-1.92034	-0.297544
														-2.01935	-56.6279	-1.9187	-10.728	-1.919	0.19847	-1.91881	0.304929	-1.91882	0.392556	-1.91988	-0.280996	-1.9195	-0.034537	-1.91909	-0.29785
														-2.0181	-56.6184	-1.91745	-10.7306	-1.91775	0.196317	-1.91756	0.301566	-1.91758	0.390966	-1.91863	-0.282173	-1.91826	-0.035574	-1.91785	-0.299225
														-2.01684	-56.6103	-1.91621	-10.7313	-1.9165	0.193727	-1.91631	0.298819	-1.91633	0.388786	-1.91739	-0.283164	-1.91701	-0.036538	-1.9166	-0.300502
														-2.01559	-56.6032	-1.91496	-10.7332	-1.91526	0.191495	-1.91506	0.296686	-1.91508	0.386575	-1.91614	-0.284018	-1.91577	-0.036578	-1.91535	-0.301103
														-2.01434	-56.5972	-1.91371	-10.7357	-1.91401	0.188687	-1.91382	0.295511	-1.91383	0.385171	-1.9149	-0.285108	-1.91452	-0.037053	-1.91411	-0.301282
														-2.01309	-56.5919	-1.91246	-10.736	-1.91276	0.186924	-1.91257	0.293306	-1.91258	0.383214	-1.91366	-0.286637	-1.91328	-0.038131	-1.91286	-0.301374
														-2.01184	-56.5885	-1.91122	-10.7374	-1.91152	0.185484	-1.91132	0.290541	-1.91134	0.380974	-1.91241	-0.287717	-1.91203	-0.037863	-1.91161	-0.3024
														-2.01059	-56.5849	-1.90997	-10.7392	-1.91027	0.183228	-1.91007	0.287364	-1.91009	0.379161	-1.91117	-0.288363	-1.91078	-0.039036	-1.91037	-0.303871
														-2.00934	-56.5827	-1.90872	-10.7409	-1.90902	0.180256	-1.90882	0.282447	-1.90884	0.377197	-1.90992	-0.288953	-1.90954	-0.039332	-1.90912	-0.305328
														-2.00808	-56.5813	-1.90747	-10.7434	-1.90777	0.177518	-1.90758	0.278106	-1.90759	0.376173	-1.90868	-0.290018	-1.90829	-0.040255	-1.90787	-0.307394
														-2.00683	-56.5814	-1.90623	-10.7458	-1.90653	0.17529	-1.90633	0.27516	-1.90635	0.375557	-1.90743	-0.289947	-1.90705	-0.042298	-1.90663	-0.308958
														-2.00558	-56.5825	-1.90498	-10.7476	-1.90528	0.172838	-1.90508	0.272716	-1.9051	0.374428	-1.90619	-0.290163	-1.9058	-0.044798	-1.90538	-0.310171
														-2.00433	-56.5846	-1.90373	-10.7502	-1.90403	0.170723	-1.90383	0.269845	-1.90385	0.373668	-1.90494	-0.290409	-1.90456	-0.04527	-1.90413	-0.311449
														-2.00308	-56.5872	-1.90248	-10.7526	-1.90279	0.168775	-1.90258	0.267124	-1.9026	0.372585	-1.9037	-0.290711	-1.90331	-0.046929	-1.90289	-0.312704
														-2.00183	-56.5906	-1.90123	-10.7542	-1.90154	0.167084	-1.90134	0.265255	-1.90136	0.371412	-1.90245	-0.290711	-1.90206	-0.047634	-1.90164	-0.313643
														-2.00057	-56.596	-1.89999	-10.7557	-1.90029	0.165727	-1.90009	0.263313	-1.90011	0.370174	-1.90121	-0.291675	-1.90082	-0.048057	-1.90039	-0.315033
														-1.99932	-56.6028	-1.89874	-10.7571	-1.89905	0.163651	-1.89884	0.261931	-1.89886	0.36851	-1.89996	-0.292435	-1.89957	-0.048851	-1.89915	-0.316025
														-1.99807	-56.6104	-1.89749	-10.7583	-1.8978	0.161222	-1.89759	0.258953	-1.89761	0.36798	-1.89872	-0.292734	-1.89833	-0.050232	-1.8979	-0.316042
														-1.99682	-56.6193	-1.89624	-10.7605	-1.89655	0.159776	-1.89635	0.255761	-1.89637	0.367057	-1.89747	-0.293153	-1.89708	-0.051295	-1.89665	-0.316202
														-1.99557	-56.6283	-1.895	-10.762	-1.89531	0.159042	-1.8951	0.252438	-1.89512	0.366116	-1.89623	-0.292669	-1.89584	-0.053052	-1.8954	-0.315855
														-1.99432	-56.6394	-1.89375	-10.7629	-1.89406	0.157421	-1.89385	0.249841	-1.89387	0.364583	-1.89498	-0.293306	-1.89459	-0.053283	-1.89416	-0.316324
														-1.99306	-56.6515	-1.8925	-10.7636	-1.89281	0.15539	-1.8926	0.247741	-1.89262	0.364358	-1.89374	-0.294978	-1.89335	-0.053181	-1.89291	-0.318251
														-1.99181	-56.6654	-1.89125	-10.7659	-1.89157	0.153464	-1.89136	0.245532	-1.89137	0.363763	-1.89249	-0.296213	-1.8921	-0.054707	-1.89166	-0.320205
														-1.99056	-56.6802	-1.89	-10.7682	-1.89032	0.151264	-1.89011	0.24303	-1.89013	0.363377	-1.89125	-0.29642	-1.89085	-0.056331	-1.89042	-0.321254
														-1.98931	-56.6952	-1.88876	-10.7684	-1.88907	0.149798	-1.88886	0.241885	-1.88888	0.362784	-1.89	-0.29693	-1.88961	-0.056651	-1.88917	-0.321855
														-1.98806	-56.7105	-1.88751	-10.7694	-1.88783	0.148396	-1.88761	0.239933	-1.88763	0.362355	-1.88876	-0.297398	-1.88836	-0.057209	-1.88792	-0.322451
														-1.98681	-56.7273	-1.88626	-10.7723	-1.88658	0.147127	-1.88637	0.238156	-1.88638	0.362129	-1.88751	-0.297651	-1.88712	-0.058208	-1.88668	-0.323736
														-1.98555	-56.7447	-1.88501	-10.7742	-1.88533	0.146066	-1.88512	0.236058	-1.88514	0.361028	-1.88627	-0.297766	-1.88587	-0.059581	-1.88543	-0.325303
														-1.9843	-56.7638	-1.88377	-10.7763	-1.88408	0.144372	-1.88387	0.233783	-1.88389	0.360139	-1.88502	-0.298276	-1.88463	-0.061734	-1.88418	-0.326359
														-1.98305	-56.783	-1.88252	-10.7771	-1.88284	0.142379	-1.88262	0.231244	-1.88264	0.358157	-1.88378	-0.299608	-1.88338	-0.064212	-1.88294	-0.326821
														-1.9818	-56.8043	-1.88127	-10.7779	-1.88159	0.140028	-1.88137	0.230448	-1.88139	0.3567	-1.88254	-0.300495	-1.88214	-0.065756	-1.88169	-0.328393
														-1.98055	-56.8267	-1.88002	-10.7781	-1.88034	0.138223	-1.88013	0.229505	-1.88014	0.356084	-1.88129	-0.301681	-1.88089	-0.066395	-1.88044	-0.330045
														-1.9793	-56.8499	-1.87878	-10.7789	-1.8791	0.135689	-1.87888	0.228567	-1.8789	0.354578	-1.88005	-0.303296	-1.87965	-0.067282	-1.87919	-0.330927
														-1.97804	-56.8751	-1.87753	-10.7805	-1.87785	0.133447	-1.87763	0.226483	-1.87765	0.353183	-1.8788	-0.304429	-1.8784	-0.067784	-1.87795	-0.331064
														-1.97679	-56.9008	-1.87628	-10.7823	-1.8766	0.131531	-1.87638	0.224392	-1.8764	0.352075	-1.87756	-0.305531	-1.87715	-0.069109	-1.8767	-0.331826
														-1.97554	-56.9273	-1.87503	-10.7833	-1.87536	0.130475	-1.87514	0.221778	-1.87515	0.350319	-1.87631	-0.305162	-1.87591	-0.070225	-1.87545	-0.332899
														-1.97429	-56.955	-1.87379	-10.7839	-1.87411	0.129637	-1.87389	0.219111	-1.87391	0.348718	-1.87507	-0.305208	-1.87466	-0.070739	-1.87421	-0.333126
														-1.97304	-56.9839	-1.87254	-10.7841	-1.87286	0.128278	-1.87264	0.217237	-1.87266	0.347204	-1.87382	-0.305829	-1.87342	-0.070947	-1.87296	-0.333603
														-1.97179	-57.0132	-1.87129	-10.7861	-1.87162	0.126185	-1.87139	0.215796	-1.87141	0.346412	-1.87258	-0.306098	-1.87217	-0.071455	-1.87171	-0.334481
														-1.97053	-57.0438	-1.87004	-10.7862	-1.87037	0.124415	-1.87014	0.214488	-1.87016	0.344992	-1.87133	-0.30587	-1.87093	-0.071243	-1.87047	-0.335591
														-1.96928	-57.0757	-1.86879	-10.787	-1.86912	0.122762	-1.8689	0.21318	-1.86892	0.343391	-1.87009	-0.305731	-1.86968	-0.07062	-1.86922	-0.335946
														-1.96803	-57.1088	-1.86755	-10.7881	-1.86787	0.12165	-1.86765	0.212379	-1.86767	0.34248	-1.86884	-0.30642	-1.86844	-0.072547	-1.86797	-0.336161
														-1.96678	-57.1423	-1.8663	-10.7894	-1.86663	0.12111	-1.8664	0.211752	-1.86642	0.341635	-1.8676	-0.305993	-1.86719	-0.07268	-1.86673	-0.337736
														-1.96553	-57.1757	-1.86505	-10.7901	-1.86538	0.119852	-1.86515	0.209531	-1.86517	0.34137	-1.86635	-0.305407	-1.86594	-0.073322	-1.86548	-0.338885
														-1.96428	-57.2109	-1.8638	-10.791	-1.86413	0.118676	-1.86391	0.206709	-1.86393	0.34131	-1.86511	-0.306228	-1.8647	-0.073968	-1.86423	-0.33934
														-1.96303	-57.2481	-1.86256	-10.7928	-1.86289	0.118556	-1.86266	0.204959	-1.86268	0.340791	-1.86386	-0.306856	-1.86345	-0.075194	-1.86298	-0.340282
														-1.96177	-57.285	-1.86131	-10.7942	-1.86164	0.117993	-1.86141	0.203309	-1.86143	0.339974	-1.86262	-0.307699	-1.86221	-0.076157	-1.86174	-0.340911
														-1.96052	-57.3201	-1.86006	-10.7966	-1.86039	0.116815	-1.86016	0.201747	-1.86018	0.33961	-1.86137	-0.308886	-1.86096	-0.076858	-1.86049	-0.341025
														-1.95927	-57.3555	-1.85881	-10.7971	-1.85915	0.115961	-1.85892	0.201111	-1.85893	0.33916	-1.86013	-0.309233	-1.85972	-0.077089	-1.85924	-0.340829
														-1.95802	-57.3931	-1.85756	-10.7977	-1.8579	0.115209	-1.85767	0.199466	-1.85769	0.338327	-1.85888	-0.309194	-1.85847	-0.078353	-1.858	-0.341201
														-1.95677	-57.4335	-1.85632	-10.7982	-1.85665	0.114248	-1.85642	0.197272	-1.85644	0.336955	-1.85764	-0.309986	-1.85723	-0.079382	-1.85675	-0.342567
														-1.95551	-57.4743	-1.85507	-10.7989	-1.85541	0.112684	-1.85517	0.196193	-1.85519	0.335322	-1.8564	-0.310789	-1.85598	-0.079995	-1.8555	-0.344112
														-1.95426	-57.5147	-1.85382	-10.7999	-1.85416	0.110987	-1.85393	0.194424	-1.85394	0.335	-1.85515	-0.311637	-1.85474	-0.081019	-1.85426	-0.344861
														-1.95301	-57.5565	-1.85257	-10.8006	-1.85291	0.109775	-1.85268	0.191791	-1.85269	0.334823	-1.8539	-0.312349	-1.85349	-0.082233	-1.85301	-0.34561
														-1.95176	-57.5995	-1.85133	-10.8012	-1.85166	0.108378	-1.85143	0.188897	-1.85145	0.334021	-1.85266	-0.313097	-1.85224	-0.083258	-1.85176	-0.346568
														-1.95051	-57.6452	-1.85008	-10.8028	-1.85042	0.106574	-1.85018	0.186747	-1.8502	0.333649	-1.85142	-0.31434	-1.851	-0.084041	-1.85052	-0.347406
														-1.94926	-57.6909	-1.84883	-10.8038	-1.84917	0.104083	-1.84893	0.185306	-1.84895	0.333528	-1.85017	-0.316087	-1.84975	-0.086193	-1.84927	-0.34751
														-1.948	-57.7379	-1.84758	-10.8047	-1.84792	0.102535	-1.84769	0.183048	-1.8477	0.332511	-1.84893	-0.317524	-1.84851	-0.086392	-1.84802	-0.346958
														-1.94675	-57.786	-1.84634	-10.8054	-1.84668	0.101984	-1.84644	0.180856	-1.84646	0.332237	-1.84768	-0.318882	-1.84726	-0.086941	-1.84678	-0.347541
														-1.9455	-57.8352	-1.84509	-10.8065	-1.84543	0.101115	-1.84519	0.179325	-1.84521	0.331566	-1.84644	-0.319427	-1.84602	-0.086131	-1.84553	-0.34649
														-1.94425	-57.8848	-1.84384	-10.8074	-1.84418	0.100245	-1.84394	0.178549	-1.84396	0.330535	-1.84519	-0.320575	-1.84477	-0.086387	-1.84428	-0.345616
														-1.943	-57.9337	-1.84259	-10.8082	-1.84294	0.098868	-1.84269	0.177923	-1.84271	0.329127	-1.84395	-0.322507	-1.84353	-0.085561	-1.84303	-0.346171
														-1.94175	-57.9843	-1.84135	-10.8091	-1.84169	0.097316	-1.84145	0.177166	-1.84147	0.327355	-1.8427	-0.32359	-1.84228	-0.085561	-1.84179	-0.346869
														-1.9405	-58.0368	-1.8401	-10.8095	-1.84044	0.09642	-1.8402	0.176511	-1.84022	0.325854	-1.84146	-0.324487	-1.84103	-0.085879	-1.84054	-0.34696
														-1.93924	-58.0894	-1.83885	-10.8108	-1.8392	0.094333	-1.83895	0.174921	-1.83897	0.324734	-1.84021	-0.3258	-1.83979	-0.086206	-1.83929	-0.347275
														-1.93799	-58.1421	-1.8376	-10.8124	-1.83795	0.091944	-1.8377	0.17345	-1.83772	0.323655	-1.83897	-0.327517	-1.83854	-0.087749	-1.83805	-0.346965
														-1.93674	-58.1962	-1.83635	-10.8143	-1.8367	0.090903	-1.83646	0.171505	-1.83648	0.322313	-1.83772	-0.328381	-1.8373	-0.088776	-1.8368	-0.347099
														-1.93549	-58.2499	-1.83511	-10.815	-1.83546	0.090277	-1.83521	0.169644	-1.83523	0.321435	-1.83648	-0.328848	-1.83605	-0.090328	-1.83555	-0.347722
														-1.93424	-58.3035	-1.83386	-10.8165	-1.83421	0.088671	-1.83396	0.167618	-1.83398	0.321201	-1.83523	-0.329413	-1.83481	-0.091421	-1.83431	-0.348391
														-1.93299	-58.3586	-1.83261	-10.8165	-1.83296	0.087356	-1.83271	0.165675	-1.83273	0.320685	-1.83399	-0.329993	-1.83356	-0.091006	-1.83306	-0.350338
														-1.93173	-58.4144	-1.83136	-10.8169	-1.83171	0.086922	-1.83147	0.163989	-1.83148	0.319272	-1.83274	-0.330657	-1.83231	-0.091531	-1.83181	-0.35154
														-1.93048	-58.4709	-1.83012	-10.8183	-1.83047	0.086423	-1.83022	0.161253	-1.83024	0.317241	-1.8315	-0.330744	-1.83107	-0.09316	-1.83057	-0.351702
														-1.92923	-58.5285	-1.82887	-10.8188	-1.82922	0.085707	-1.82897	0.159216	-1.82899	0.316101	-1.83025	-0.329957	-1.82982	-0.093308	-1.82932	-0.351665
														-1.92798	-58.5865	-1.82762	-10.8189	-1.82797	0.085477	-1.82772	0.157608	-1.82774	0.315108	-1.82901	-0.330342	-1.82858	-0.093829	-1.82807	-0.352228
														-1.92673	-58.6452	-1.82637	-10.8212	-1.82673	0.085017	-1.82648	0.155494	-1.82649	0.313526	-1.82777	-0.332102	-1.82733	-0.094651	-1.82682	-0.352277
														-1.92548	-58.7047	-1.82513	-10.8228	-1.82548	0.083683	-1.82523	0.153825	-1.82525	0.311436	-1.82652	-0.333815	-1.82609	-0.09572	-1.82558	-0.353329
														-1.92422	-58.7651	-1.82388	-10.8237	-1.82423	0.082323	-1.82398	0.152879	-1.824	0.308875	-1.82527	-0.335285	-1.82484	-0.097078	-1.82433	-0.353182
														-1.92297	-58.8266	-1.82263	-10.8253	-1.82299	0.080591	-1.82273	0.151688	-1.82275	0.307705	-1.82403	-0.336645	-1.8236	-0.097992	-1.82308	-0.35248
														-1.92172	-58.8886	-1.82138	-10.826	-1.82174	0.079531	-1.82149	0.150738	-1.8215	0.306948	-1.82279	-0.338223	-1.82235	-0.09828	-1.82184	-0.353206
														-1.92047	-58.9523	-1.82013	-10.8274	-1.82049	0.078874	-1.82024	0.149346	-1.82025	0.307252	-1.82154	-0.338349	-1.82111	-0.098346	-1.82059	-0.353636
														-1.91922	-59.0159	-1.81889	-10.8284	-1.81925	0.078216	-1.81899	0.146405	-1.81901	0.305822	-1.8203	-0.338587	-1.81986	-0.098377	-1.81934	-0.352235
														-1.91797	-59.0811	-1.81764	-10.8296	-1.818	0.077204	-1.81774	0.14431	-1.81776	0.303509	-1.81905	-0.339666	-1.81862	-0.09916	-1.8181	-0.351485
														-1.91671	-59.1473	-1.81639	-10.83	-1.81675	0.076391	-1.81649	0.141973	-1.81651	0.302535	-1.81781	-0.340306	-1.81737	-0.100167	-1.81685	-0.352003
														-1.91546	-59.2134	-1.81514	-10.8304	-1.8155	0.076517	-1.81525	0.140211	-1.81526	0.302146	-1.81656	-0.341035	-1.81612	-0.100602	-1.8156	-0.353105
														-1.91421	-59.2806	-1.8139	-10.8306	-1.81426	0.076406	-1.814	0.137812	-1.81402	0.301321	-1.81532	-0.342124	-1.81488	-0.100931	-1.81436	-0.353541
														-1.91296	-59.3476	-1.81265	-10.8311	-1.81301	0.075527	-1.81275	0.136262	-1.81277	0.300674	-1.81407	-0.343362	-1.81363	-0.101762	-1.81311	-0.352721
														-1.91171	-59.4143	-1.8114	-10.8313	-1.81176	0.074487	-1.8115	0.134841	-1.81152	0.29914	-1.81283	-0.344355	-1.81239	-0.10351	-1.81186	-0.354213
														-1.91046	-59.4822	-1.81015	-10.8322	-1.81052	0.074238	-1.81025	0.133683	-1.81027	0.297265	-1.81158	-0.344958	-1.81114	-0.104614	-1.81062	-0.354665
														-1.9092	-59.5509	-1.8089	-10.8324	-1.80927	0.074338	-1.80901	0.131897	-1.80903	0.295136	-1.81034	-0.34557	-1.8099	-0.105522	-1.80937	-0.354227
														-1.90795	-59.6199	-1.80766	-10.8339	-1.80802	0.07354	-1.80776	0.129781	-1.80778	0.294697	-1.80909	-0.345949	-1.80865	-0.106584	-1.80812	-0.353524
														-1.9067	-59.6849	-1.80641	-10.8343	-1.80678	0.072115	-1.80651	0.127574	-1.80653	0.2954	-1.80785	-0.346417	-1.8074	-0.10752	-1.80688	-0.353383
														-1.90545	-59.7487	-1.80516	-10.8359	-1.80553	0.071057	-1.80526	0.125953	-1.80528	0.295355	-1.8066	-0.347026	-1.80616	-0.106571	-1.80563	-0.354488
														-1.9042	-59.8181	-1.80391	-10.8373	-1.80428	0.069968	-1.80402	0.124657	-1.80404	0.294727	-1.80536	-0.347603	-1.80491	-0.107292	-1.80438	-0.35431
														-1.90295	-59.8913	-1.80267	-10.8388	-1.80304	0.069305	-1.80277	0.123136	-1.80279	0.294084	-1.80411	-0.348667	-1.80367	-0.108501	-1.80313	-0.353622
														-1.90169	-59.9642	-1.80142	-10.8398	-1.80179	0.069009	-1.80152	0.121358	-1.80154	0.293157	-1.80287	-0.348762	-1.80242	-0.109834	-1.80189	-0.354589
														-1.90044	-60.0366	-1.80017	-10.8408	-1.80054	0.067902	-1.80027	0.119197	-1.80029	0.292432	-1.80162	-0.348703	-1.80118	-0.109789	-1.80064	-0.355157
														-1.89919	-60.1099	-1.79892	-10.8428	-1.7993	0.065876	-1.79903	0.117986	-1.79904	0.291392	-1.80038	-0.349319	-1.79993	-0.109726	-1.79939	-0.355549
														-1.89794	-60.1846	-1.79767	-10.844	-1.79805	0.064525	-1.79778	0.116834	-1.7978	0.290252	-1.79913	-0.350362	-1.79869	-0.109779	-1.79815	-0.356882
														-1.89669	-60.259	-1.79643	-10.8453	-1.7968	0.06393	-1.79653	0.114586	-1.79655	0.289271	-1.79789	-0.351792	-1.79744	-0.109934	-1.7969	-0.358148
														-1.89544	-60.3342	-1.79518	-10.8455	-1.79556	0.06321	-1.79528	0.112459	-1.7953	0.287819	-1.79665	-0.352797	-1.79619	-0.109852	-1.79565	-0.358508
														-1.89419	-60.4106	-1.79393	-10.8459	-1.79431	0.062148	-1.79404	0.110342	-1.79405	0.287025	-1.7954	-0.353117	-1.79495	-0.110178	-1.79441	-0.359487
														-1.89293	-60.4885	-1.79269	-10.8466	-1.79306	0.061049	-1.79279	0.108184	-1.7928	0.287136	-1.79415	-0.353531	-1.7937	-0.111123	-1.79316	-0.359186
														-1.89168	-60.5671	-1.79144	-10.8475	-1.79181	0.060612	-1.79154	0.106298	-1.79156	0.286544	-1.79291	-0.353978	-1.79246	-0.111246	-1.79191	-0.35934
														-1.89043	-60.6462	-1.79019	-10.8485	-1.79057	0.059984	-1.79029	0.105452	-1.79031	0.286113	-1.79167	-0.354931	-1.79121	-0.111934	-1.79066	-0.358844
														-1.88918	-60.7251	-1.78894	-10.8491	-1.78932	0.059769	-1.78904	0.10491	-1.78906	0.285776	-1.79042	-0.356254	-1.78997	-0.11226	-1.78942	-0.358142
														-1.88793	-60.8033	-1.78769	-10.8499	-1.78807	0.059524	-1.7878	0.103677	-1.78781	0.285583	-1.78918	-0.356625	-1.78872	-0.112175	-1.78817	-0.358637
														-1.88668	-60.8822	-1.78645	-10.8503	-1.78683	0.059605	-1.78655	0.102022	-1.78657	0.285452	-1.78793	-0.356795	-1.78748	-0.11217	-1.78693	-0.359447
														-1.88542	-60.962	-1.7852	-10.8513	-1.78558	0.059479	-1.7853	0.100996	-1.78532	0.285023	-1.78669	-0.357546	-1.78623	-0.112774	-1.78568	-0.36025
														-1.88417	-61.043	-1.78395	-10.8533	-1.78433	0.058691	-1.78405	0.100147	-1.78407	0.284524	-1.78544	-0.357762	-1.78499	-0.113763	-1.78443	-0.360659
														-1.88292	-61.1234	-1.7827	-10.8545	-1.78309	0.05741	-1.78281	0.098789	-1.78282	0.283923	-1.7842	-0.357849	-1.78374	-0.115641	-1.78318	-0.361935
														-1.88167	-61.2047	-1.78146	-10.8554	-1.78184	0.056487	-1.78156	0.097076	-1.78158	0.283392	-1.78295	-0.358614	-1.78249	-0.117223	-1.78194	-0.362616
														-1.88042	-61.2879	-1.78021	-10.8563	-1.78059	0.055832	-1.78031	0.095514	-1.78033	0.283187	-1.78171	-0.359601	-1.78125	-0.11799	-1.78069	-0.362312
														-1.87916	-61.371	-1.77896	-10.8568	-1.77934	0.056182	-1.77906	0.093108	-1.77908	0.283029	-1.78046	-0.360409	-1.78	-0.118442	-1.77944	-0.363659
														-1.87791	-61.4536	-1.77771	-10.8578	-1.7781	0.05505	-1.77781	0.090212	-1.77783	0.282606	-1.77922	-0.361041	-1.77876	-0.118787	-1.7782	-0.365065
														-1.87666	-61.5361	-1.77646	-10.859	-1.77685	0.054752	-1.77657	0.088306	-1.77659	0.282407	-1.77797	-0.361801	-1.77751	-0.119093	-1.77695	-0.365414
														-1.87541	-61.619	-1.77522	-10.8597	-1.7756	0.055154	-1.77532	0.086646	-1.77534	0.282473	-1.77673	-0.362221	-1.77627	-0.118862	-1.7757	-0.36538
														-1.87416	-61.7032	-1.77397	-10.8599	-1.77436	0.054463	-1.77407	0.085373	-1.77409	0.282459	-1.77548	-0.362181	-1.77502	-0.119467	-1.77446	-0.365159
														-1.87291	-61.788	-1.77272	-10.8607	-1.77311	0.053249	-1.77282	0.084549	-1.77284	0.281145	-1.77424	-0.362906	-1.77378	-0.119772	-1.77321	-0.365495
														-1.87166	-61.8739	-1.77147	-10.8612	-1.77186	0.0531	-1.77158	0.083883	-1.7716	0.279681	-1.77299	-0.363526	-1.77253	-0.119902	-1.77196	-0.364562
														-1.8704	-61.9597	-1.77023	-10.8619	-1.77062	0.051996	-1.77033	0.083208	-1.77035	0.279138	-1.77175	-0.36412	-1.77128	-0.119925	-1.77072	-0.364014
														-1.86915	-62.0457	-1.76898	-10.8637	-1.76937	0.050687	-1.76908	0.082275	-1.7691	0.279298	-1.7705	-0.365044	-1.77004	-0.121039	-1.76947	-0.36416
														-1.8679	-62.1326	-1.76773	-10.865	-1.76812	0.049875	-1.76783	0.08149	-1.76785	0.278798	-1.76926	-0.366163	-1.76879	-0.121879	-1.76822	-0.363524
														-1.86665	-62.2197	-1.76648	-10.8664	-1.76688	0.048351	-1.76659	0.080264	-1.7666	0.277837	-1.76801	-0.368216	-1.76755	-0.1215	-1.76697	-0.363901
														-1.8654	-62.3071	-1.76524	-10.868	-1.76563	0.046676	-1.76534	0.078519	-1.76536	0.276384	-1.76677	-0.370321	-1.7663	-0.121873	-1.76573	-0.363496
														-1.86415	-62.3948	-1.76399	-10.8686	-1.76438	0.044408	-1.76409	0.07676	-1.76411	0.274567	-1.76553	-0.370697	-1.76506	-0.122714	-1.76448	-0.363317
														-1.86289	-62.4836	-1.76274	-10.8693	-1.76313	0.042829	-1.76284	0.075081	-1.76286	0.274722	-1.76428	-0.37054	-1.76381	-0.122826	-1.76323	-0.363708
														-1.86164	-62.5728	-1.76149	-10.8703	-1.76189	0.042403	-1.7616	0.073331	-1.76161	0.275117	-1.76304	-0.371231	-1.76257	-0.122301	-1.76199	-0.363981
														-1.86039	-62.6619	-1.76024	-10.8706	-1.76064	0.042542	-1.76035	0.072276	-1.76036	0.274604	-1.76179	-0.371744	-1.76132	-0.123049	-1.76074	-0.36499
														-1.85914	-62.7506	-1.759	-10.8708	-1.7594	0.042766	-1.7591	0.070892	-1.75912	0.273546	-1.76055	-0.371633	-1.76008	-0.12494	-1.75949	-0.365225
														-1.85789	-62.8392	-1.75775	-10.8709	-1.75815	0.041915	-1.75785	0.070306	-1.75787	0.272348	-1.7593	-0.371708	-1.75883	-0.124996	-1.75825	-0.365445
														-1.85664	-62.9289	-1.7565	-10.8709	-1.7569	0.040283	-1.7566	0.070097	-1.75662	0.271665	-1.75806	-0.372201	-1.75758	-0.124966	-1.757	-0.367725
														-1.85538	-63.0185	-1.75525	-10.8723	-1.75565	0.038493	-1.75536	0.06945	-1.75537	0.271303	-1.75681	-0.372161	-1.75634	-0.124783	-1.75575	-0.367868
														-1.85413	-63.1064	-1.75401	-10.8733	-1.75441	0.03755	-1.75411	0.068807	-1.75413	0.270753	-1.75557	-0.372144	-1.75509	-0.123869	-1.7545	-0.367309
														-1.85288	-63.1894	-1.75276	-10.874	-1.75316	0.036871	-1.75286	0.067307	-1.75288	0.26976	-1.75432	-0.373022	-1.75385	-0.123441	-1.75326	-0.368065
														-1.85163	-63.2735	-1.75151	-10.8752	-1.75191	0.03588	-1.75161	0.06631	-1.75163	0.269	-1.75308	-0.373398	-1.7526	-0.123441	-1.75201	-0.368262
														-1.85038	-63.3639	-1.75026	-10.8759	-1.75067	0.035033	-1.75036	0.065523	-1.75038	0.26917	-1.75183	-0.37384	-1.75136	-0.123364	-1.75076	-0.369383
														-1.84913	-63.4569	-1.74901	-10.877	-1.74942	0.034394	-1.74912	0.064336	-1.74914	0.269211	-1.75059	-0.374046	-1.75011	-0.122762	-1.74952	-0.368491
														-1.84787	-63.55	-1.74777	-10.8779	-1.74817	0.032662	-1.74787	0.063425	-1.74789	0.268984	-1.74934	-0.374853	-1.74886	-0.122245	-1.74827	-0.368587
														-1.84662	-63.6422	-1.74652	-10.8786	-1.74693	0.029633	-1.74662	0.061564	-1.74664	0.269622	-1.7481	-0.375412	-1.74762	-0.121511	-1.74702	-0.368261
														-1.84537	-63.7346	-1.74527	-10.8796	-1.74568	0.028204	-1.74537	0.060044	-1.74539	0.269859	-1.74685	-0.375783	-1.74637	-0.121854	-1.74578	-0.368244
														-1.84412	-63.8279	-1.74402	-10.8812	-1.74443	0.027328	-1.74413	0.059731	-1.74415	0.269254	-1.74561	-0.377358	-1.74513	-0.122743	-1.74453	-0.368625
														-1.84287	-63.9211	-1.74278	-10.882	-1.74318	0.026746	-1.74288	0.059309	-1.7429	0.269018	-1.74436	-0.377939	-1.74388	-0.122694	-1.74328	-0.36931
														-1.84162	-64.0136	-1.74153	-10.8815	-1.74194	0.025939	-1.74163	0.057947	-1.74165	0.268278	-1.74312	-0.3785	-1.74264	-0.121895	-1.74204	-0.369465
														-1.84037	-64.1066	-1.74028	-10.8814	-1.74069	0.024347	-1.74038	0.057243	-1.7404	0.267856	-1.74187	-0.37914	-1.74139	-0.12104	-1.74079	-0.370659
														-1.83911	-64.2005	-1.73903	-10.8819	-1.73944	0.022373	-1.73914	0.057017	-1.73915	0.267738	-1.74063	-0.379765	-1.74015	-0.119145	-1.73954	-0.370686
														-1.83786	-64.2947	-1.73779	-10.8821	-1.7382	0.020911	-1.73789	0.05608	-1.73791	0.266972	-1.73938	-0.380333	-1.7389	-0.118071	-1.7383	-0.370546
														-1.83661	-64.3888	-1.73654	-10.8813	-1.73695	0.020097	-1.73664	0.054876	-1.73666	0.266883	-1.73814	-0.381023	-1.73766	-0.117958	-1.73705	-0.370882
														-1.83536	-64.4832	-1.73529	-10.8805	-1.7357	0.018943	-1.73539	0.05415	-1.73541	0.267127	-1.7369	-0.380704	-1.73641	-0.118075	-1.7358	-0.371129
														-1.83411	-64.5785	-1.73404	-10.8807	-1.73446	0.017928	-1.73415	0.053935	-1.73416	0.26693	-1.73565	-0.379605	-1.73517	-0.118664	-1.73456	-0.371754
														-1.83285	-64.6743	-1.7328	-10.882	-1.73321	0.016931	-1.7329	0.052648	-1.73292	0.267045	-1.73441	-0.3795	-1.73392	-0.118491	-1.73331	-0.371758
														-1.8316	-64.7696	-1.73155	-10.8834	-1.73196	0.015554	-1.73165	0.051317	-1.73167	0.267155	-1.73316	-0.380941	-1.73267	-0.118452	-1.73206	-0.371725
														-1.83035	-64.8655	-1.7303	-10.8844	-1.73072	0.015552	-1.7304	0.050127	-1.73042	0.26672	-1.73192	-0.381904	-1.73143	-0.118025	-1.73081	-0.371316
														-1.8291	-64.9623	-1.72905	-10.885	-1.72947	0.013975	-1.72915	0.049281	-1.72917	0.266246	-1.73067	-0.381957	-1.73018	-0.117552	-1.72957	-0.371096
														-1.82785	-65.0592	-1.7278	-10.886	-1.72822	0.01272	-1.72791	0.048351	-1.72792	0.265439	-1.72943	-0.381523	-1.72894	-0.117037	-1.72832	-0.3708
														-1.8266	-65.1556	-1.72656	-10.8867	-1.72698	0.011442	-1.72666	0.046422	-1.72668	0.264718	-1.72818	-0.381997	-1.72769	-0.116904	-1.72707	-0.372359
														-1.82534	-65.2516	-1.72531	-10.8872	-1.72573	0.011117	-1.72541	0.045519	-1.72543	0.263102	-1.72694	-0.383225	-1.72645	-0.117651	-1.72583	-0.371701
														-1.82409	-65.3485	-1.72406	-10.8888	-1.72448	0.010848	-1.72416	0.045744	-1.72418	0.261437	-1.72569	-0.38404	-1.7252	-0.118764	-1.72458	-0.370829
														-1.82284	-65.4441	-1.72281	-10.8901	-1.72324	0.010093	-1.72292	0.045093	-1.72293	0.260634	-1.72445	-0.384295	-1.72395	-0.118596	-1.72333	-0.371856
														-1.82159	-65.5394	-1.72157	-10.8904	-1.72199	0.009346	-1.72167	0.044287	-1.72169	0.25897	-1.7232	-0.385544	-1.72271	-0.118848	-1.72209	-0.371759
														-1.82034	-65.6358	-1.72032	-10.8904	-1.72074	0.00855	-1.72042	0.043349	-1.72044	0.25812	-1.72196	-0.386781	-1.72146	-0.119199	-1.72084	-0.371889
														-1.81909	-65.733	-1.71907	-10.8904	-1.71949	0.007251	-1.71917	0.04201	-1.71919	0.257131	-1.72071	-0.387895	-1.72022	-0.118981	-1.71959	-0.372777
														-1.81784	-65.8306	-1.71782	-10.8908	-1.71825	0.006005	-1.71792	0.040892	-1.71794	0.255827	-1.71947	-0.38875	-1.71897	-0.118931	-1.71835	-0.374316
														-1.81658	-65.9281	-1.71657	-10.8905	-1.717	0.005685	-1.71668	0.040233	-1.7167	0.255391	-1.71822	-0.389566	-1.71773	-0.119627	-1.7171	-0.373513
														-1.81533	-66.0261	-1.71533	-10.8907	-1.71575	0.00543	-1.71543	0.039993	-1.71545	0.255078	-1.71698	-0.390119	-1.71648	-0.120213	-1.71585	-0.374373
														-1.81408	-66.1248	-1.71408	-10.8916	-1.71451	0.004467	-1.71418	0.039395	-1.7142	0.25463	-1.71573	-0.390107	-1.71524	-0.119325	-1.7146	-0.37504
														-1.81283	-66.2231	-1.71283	-10.8926	-1.71326	0.003451	-1.71293	0.038781	-1.71295	0.253488	-1.71449	-0.390579	-1.71399	-0.118922	-1.71336	-0.376935
														-1.81158	-66.321	-1.71158	-10.8935	-1.71201	0.002496	-1.71169	0.037746	-1.71171	0.252288	-1.71324	-0.391701	-1.71274	-0.117673	-1.71211	-0.377192
														-1.81033	-66.4198	-1.71034	-10.8946	-1.71077	0.001308	-1.71044	0.036144	-1.71046	0.252539	-1.712	-0.392294	-1.7115	-0.116494	-1.71086	-0.377999
														-1.80907	-66.5179	-1.70909	-10.8956	-1.70952	0.000563	-1.70919	0.034651	-1.70921	0.252747	-1.71076	-0.392609	-1.71025	-0.116851	-1.70962	-0.378863
														-1.80782	-66.6157	-1.70784	-10.897	-1.70827	0.000316	-1.70794	0.033521	-1.70796	0.252315	-1.70951	-0.39379	-1.70901	-0.118118	-1.70837	-0.379835
														-1.80657	-66.7148	-1.70659	-10.8977	-1.70703	-0.000543	-1.7067	0.032446	-1.70671	0.251461	-1.70826	-0.394154	-1.70776	-0.118443	-1.70712	-0.379622
														-1.80532	-66.8133	-1.70535	-10.8979	-1.70578	-0.00254	-1.70545	0.031747	-1.70547	0.251126	-1.70702	-0.394414	-1.70652	-0.11843	-1.70588	-0.380393
														-1.80407	-66.9119	-1.7041	-10.8978	-1.70453	-0.002934	-1.7042	0.031935	-1.70422	0.251195	-1.70578	-0.394311	-1.70527	-0.118879	-1.70463	-0.379923
														-1.80282	-67.0104	-1.70285	-10.8978	-1.70328	-0.00262	-1.70295	0.032404	-1.70297	0.251334	-1.70453	-0.393786	-1.70403	-0.119881	-1.70338	-0.37992
														-1.80156	-67.1095	-1.7016	-10.8983	-1.70204	-0.002294	-1.70171	0.031412	-1.70172	0.252137	-1.70329	-0.393991	-1.70278	-0.120683	-1.70214	-0.381886
														-1.80031	-67.2038	-1.70036	-10.8989	-1.70079	-0.001966	-1.70046	0.029997	-1.70047	0.251887	-1.70204	-0.393841	-1.70154	-0.121024	-1.70089	-0.381322
														-1.79906	-67.2939	-1.69911	-10.899	-1.69954	-0.002905	-1.69921	0.029057	-1.69923	0.250429	-1.7008	-0.394294	-1.70029	-0.121544	-1.69964	-0.382486
														-1.79781	-67.3876	-1.69786	-10.8995	-1.6983	-0.003566	-1.69796	0.027648	-1.69798	0.250669	-1.69955	-0.395442	-1.69904	-0.121729	-1.6984	-0.38305
														-1.79656	-67.4865	-1.69661	-10.9006	-1.69705	-0.004411	-1.69671	0.026002	-1.69673	0.25163	-1.69831	-0.395718	-1.6978	-0.12081	-1.69715	-0.38319
														-1.79531	-67.586	-1.69536	-10.9018	-1.6958	-0.004362	-1.69547	0.024404	-1.69548	0.252681	-1.69706	-0.395821	-1.69655	-0.120427	-1.6959	-0.38517
														-1.79405	-67.685	-1.69412	-10.9034	-1.69456	-0.003975	-1.69422	0.022893	-1.69424	0.253331	-1.69582	-0.396729	-1.69531	-0.121525	-1.69465	-0.385693
														-1.7928	-67.7841	-1.69287	-10.9042	-1.69331	-0.00468	-1.69297	0.02248	-1.69299	0.254154	-1.69457	-0.397483	-1.69406	-0.12328	-1.69341	-0.385089
														-1.79155	-67.8832	-1.69162	-10.9045	-1.69206	-0.005557	-1.69172	0.021481	-1.69174	0.254133	-1.69333	-0.398478	-1.69282	-0.125266	-1.69216	-0.386074
														-1.7903	-67.9822	-1.69037	-10.9055	-1.69082	-0.006452	-1.69048	0.020724	-1.69049	0.253954	-1.69208	-0.397824	-1.69157	-0.126611	-1.69091	-0.384989
														-1.78905	-68.0813	-1.68913	-10.9062	-1.68957	-0.006421	-1.68923	0.020359	-1.68925	0.253631	-1.69084	-0.398819	-1.69033	-0.127446	-1.68967	-0.385126
														-1.7878	-68.1799	-1.68788	-10.9076	-1.68832	-0.007269	-1.68798	0.019775	-1.688	0.253323	-1.68959	-0.399887	-1.68908	-0.127453	-1.68842	-0.384699
														-1.78655	-68.2785	-1.68663	-10.9091	-1.68708	-0.007294	-1.68673	0.019358	-1.68675	0.253011	-1.68835	-0.400486	-1.68783	-0.12727	-1.68717	-0.385297
														-1.78529	-68.3778	-1.68538	-10.91	-1.68583	-0.007582	-1.68548	0.018246	-1.6855	0.252726	-1.6871	-0.400191	-1.68659	-0.127642	-1.68593	-0.385927
														-1.78404	-68.4766	-1.68413	-10.9106	-1.68458	-0.00639	-1.68424	0.017905	-1.68426	0.251843	-1.68586	-0.400284	-1.68534	-0.128591	-1.68468	-0.386626
														-1.78279	-68.5755	-1.68289	-10.9106	-1.68333	-0.005638	-1.68299	0.017322	-1.68301	0.251092	-1.68461	-0.400675	-1.6841	-0.1297	-1.68343	-0.387837
														-1.78154	-68.6749	-1.68164	-10.9105	-1.68209	-0.004551	-1.68174	0.015309	-1.68176	0.250601	-1.68337	-0.400489	-1.68285	-0.130177	-1.68219	-0.38849
														-1.78029	-68.7738	-1.68039	-10.9106	-1.68084	-0.00512	-1.68049	0.013689	-1.68051	0.249613	-1.68213	-0.400561	-1.68161	-0.131873	-1.68094	-0.38801
														-1.77903	-68.8719	-1.67914	-10.9115	-1.67959	-0.006447	-1.67925	0.012903	-1.67926	0.249471	-1.68088	-0.40077	-1.68036	-0.133828	-1.67969	-0.387498
														-1.77778	-68.9698	-1.6779	-10.9125	-1.67835	-0.006683	-1.678	0.012217	-1.67802	0.249221	-1.67963	-0.401063	-1.67912	-0.134798	-1.67844	-0.387734
														-1.77653	-69.0671	-1.67665	-10.9127	-1.6771	-0.006281	-1.67675	0.010955	-1.67677	0.24828	-1.67839	-0.402218	-1.67787	-0.136352	-1.6772	-0.387908
														-1.77528	-69.1644	-1.6754	-10.9127	-1.67585	-0.006042	-1.6755	0.010979	-1.67552	0.248462	-1.67715	-0.402643	-1.67663	-0.138073	-1.67595	-0.38872
														-1.77403	-69.2625	-1.67415	-10.9131	-1.67461	-0.006082	-1.67426	0.010677	-1.67427	0.248003	-1.6759	-0.403174	-1.67538	-0.13958	-1.6747	-0.388928
														-1.77278	-69.3605	-1.67291	-10.9142	-1.67336	-0.005341	-1.67301	0.009807	-1.67303	0.246431	-1.67466	-0.403926	-1.67413	-0.140866	-1.67346	-0.38907
														-1.77153	-69.4576	-1.67166	-10.9151	-1.67211	-0.005801	-1.67176	0.008381	-1.67178	0.244789	-1.67341	-0.404533	-1.67289	-0.141474	-1.67221	-0.388441
														-1.77027	-69.5534	-1.67041	-10.9158	-1.67087	-0.005833	-1.67051	0.007128	-1.67053	0.244061	-1.67217	-0.405689	-1.67164	-0.142439	-1.67096	-0.389557
														-1.76902	-69.6504	-1.66916	-10.9168	-1.66962	-0.005334	-1.66926	0.007075	-1.66928	0.243723	-1.67092	-0.405269	-1.6704	-0.143108	-1.66972	-0.388594
														-1.76777	-69.7477	-1.66792	-10.9172	-1.66837	-0.006143	-1.66802	0.007103	-1.66803	0.243981	-1.66968	-0.405123	-1.66915	-0.144009	-1.66847	-0.390346
														-1.76652	-69.8442	-1.66667	-10.9171	-1.66712	-0.0052	-1.66677	0.005925	-1.66679	0.244349	-1.66843	-0.405062	-1.66791	-0.145977	-1.66722	-0.390851
														-1.76527	-69.9406	-1.66542	-10.917	-1.66588	-0.004956	-1.66552	0.004913	-1.66554	0.244571	-1.66719	-0.405598	-1.66666	-0.147306	-1.66598	-0.391892
														-1.76402	-70.0371	-1.66417	-10.9175	-1.66463	-0.005508	-1.66427	0.004445	-1.66429	0.244787	-1.66594	-0.405675	-1.66542	-0.14834	-1.66473	-0.392851
														-1.76276	-70.1333	-1.66292	-10.9188	-1.66338	-0.007655	-1.66303	0.003566	-1.66304	0.24492	-1.6647	-0.404442	-1.66417	-0.149228	-1.66348	-0.393906
														-1.76151	-70.2286	-1.66168	-10.9194	-1.66214	-0.008736	-1.66178	0.001535	-1.6618	0.24475	-1.66345	-0.40368	-1.66292	-0.149427	-1.66223	-0.395427
														-1.76026	-70.3247	-1.66043	-10.9196	-1.66089	-0.008261	-1.66053	0.00064	-1.66055	0.244727	-1.66221	-0.40272	-1.66168	-0.150103	-1.66099	-0.394263
														-1.75901	-70.4217	-1.65918	-10.921	-1.65964	-0.009254	-1.65928	0.000318	-1.6593	0.24618	-1.66096	-0.401507	-1.66043	-0.151014	-1.65974	-0.394829
														-1.75776	-70.5188	-1.65793	-10.9231	-1.6584	-0.008945	-1.65804	-0.000373	-1.65805	0.246229	-1.65972	-0.401577	-1.65919	-0.151017	-1.6585	-0.394854
														-1.7565	-70.6142	-1.65668	-10.9249	-1.65715	-0.008453	-1.65679	-0.000454	-1.65681	0.246343	-1.65847	-0.401137	-1.65794	-0.150675	-1.65725	-0.393758
														-1.75525	-70.709	-1.65544	-10.9259	-1.6559	-0.007683	-1.65554	-0.000983	-1.65556	0.247752	-1.65723	-0.400809	-1.6567	-0.151043	-1.656	-0.394726
														-1.754	-70.8039	-1.65419	-10.9268	-1.65466	-0.009147	-1.65429	-0.002222	-1.65431	0.247856	-1.65598	-0.400774	-1.65545	-0.151951	-1.65475	-0.395081
														-1.75275	-70.8989	-1.65294	-10.928	-1.65341	-0.009702	-1.65305	-0.002952	-1.65306	0.247473	-1.65474	-0.400766	-1.65421	-0.152396	-1.65351	-0.394689
														-1.7515	-70.9934	-1.65169	-10.928	-1.65216	-0.010115	-1.6518	-0.003749	-1.65182	0.247218	-1.65349	-0.40141	-1.65296	-0.153976	-1.65226	-0.394616
														-1.75025	-71.0876	-1.65045	-10.9278	-1.65091	-0.009447	-1.65055	-0.004707	-1.65057	0.247189	-1.65225	-0.400445	-1.65171	-0.156337	-1.65101	-0.393764
														-1.749	-71.1824	-1.6492	-10.9286	-1.64967	-0.009572	-1.6493	-0.005369	-1.64932	0.247693	-1.65101	-0.399392	-1.65047	-0.158067	-1.64977	-0.394271
														-1.74774	-71.277	-1.64795	-10.9295	-1.64842	-0.009747	-1.64805	-0.006395	-1.64807	0.247579	-1.64976	-0.399049	-1.64922	-0.16028	-1.64852	-0.393971
														-1.74649	-71.3644	-1.6467	-10.9301	-1.64717	-0.011232	-1.64681	-0.007683	-1.64682	0.246526	-1.64851	-0.399859	-1.64798	-0.161748	-1.64727	-0.394913
														-1.74524	-71.451	-1.64546	-10.9299	-1.64593	-0.011448	-1.64556	-0.009082	-1.64558	0.245524	-1.64727	-0.399758	-1.64673	-0.161518	-1.64603	-0.39543
														-1.74399	-71.5411	-1.64421	-10.9303	-1.64468	-0.011903	-1.64431	-0.010184	-1.64433	0.244486	-1.64603	-0.400333	-1.64549	-0.160963	-1.64478	-0.396412
														-1.74274	-71.6335	-1.64296	-10.9315	-1.64343	-0.011236	-1.64306	-0.011229	-1.64308	0.243781	-1.64478	-0.401583	-1.64424	-0.160898	-1.64353	-0.397299
														-1.74149	-71.7266	-1.64171	-10.9327	-1.64219	-0.011116	-1.64182	-0.012906	-1.64183	0.243011	-1.64354	-0.402379	-1.643	-0.161122	-1.64228	-0.397492
														-1.74023	-71.8188	-1.64047	-10.9335	-1.64094	-0.012874	-1.64057	-0.01493	-1.64059	0.2436	-1.64229	-0.403396	-1.64175	-0.161653	-1.64104	-0.39842
														-1.73898	-71.9104	-1.63922	-10.9336	-1.63969	-0.014126	-1.63932	-0.016224	-1.63934	0.24399	-1.64105	-0.404006	-1.64051	-0.161093	-1.63979	-0.398192
														-1.73773	-72.0023	-1.63797	-10.9336	-1.63845	-0.014097	-1.63807	-0.015887	-1.63809	0.24358	-1.6398	-0.406268	-1.63926	-0.16164	-1.63854	-0.397834
														-1.73648	-72.0939	-1.63672	-10.9342	-1.6372	-0.014251	-1.63682	-0.016851	-1.63684	0.243297	-1.63856	-0.406423	-1.63801	-0.162491	-1.6373	-0.397801
														-1.73523	-72.1861	-1.63548	-10.9347	-1.63595	-0.015279	-1.63558	-0.018162	-1.63559	0.242762	-1.63731	-0.405663	-1.63677	-0.16282	-1.63605	-0.397012
														-1.73398	-72.278	-1.63423	-10.9347	-1.63471	-0.017015	-1.63433	-0.019006	-1.63435	0.240923	-1.63607	-0.406521	-1.63552	-0.163841	-1.6348	-0.39585
														-1.73272	-72.3692	-1.63298	-10.9352	-1.63346	-0.01899	-1.63308	-0.019822	-1.6331	0.239435	-1.63482	-0.407787	-1.63428	-0.164563	-1.63356	-0.394139
														-1.73147	-72.4601	-1.63173	-10.9358	-1.63221	-0.019437	-1.63183	-0.020549	-1.63185	0.238909	-1.63358	-0.408604	-1.63303	-0.164823	-1.63231	-0.392734
														-1.73022	-72.5505	-1.63048	-10.9361	-1.63096	-0.019829	-1.63059	-0.022528	-1.6306	0.237533	-1.63233	-0.408706	-1.63179	-0.164666	-1.63106	-0.393462
														-1.72897	-72.6399	-1.62924	-10.936	-1.62972	-0.018548	-1.62934	-0.024268	-1.62936	0.236403	-1.63109	-0.409896	-1.63054	-0.163937	-1.62982	-0.394223
														-1.72772	-72.7288	-1.62799	-10.9355	-1.62847	-0.019174	-1.62809	-0.025012	-1.62811	0.235591	-1.62984	-0.41056	-1.62929	-0.164156	-1.62857	-0.394092
														-1.72647	-72.8195	-1.62674	-10.935	-1.62722	-0.02116	-1.62684	-0.025862	-1.62686	0.2356	-1.6286	-0.40951	-1.62805	-0.165122	-1.62732	-0.394711
														-1.72521	-72.9105	-1.62549	-10.9347	-1.62598	-0.021207	-1.62559	-0.027012	-1.62561	0.234944	-1.62735	-0.408044	-1.6268	-0.166219	-1.62608	-0.395814
														-1.72396	-72.9989	-1.62424	-10.9341	-1.62473	-0.021962	-1.62435	-0.027475	-1.62437	0.234275	-1.62611	-0.407823	-1.62556	-0.167508	-1.62483	-0.397391
														-1.72271	-73.0867	-1.623	-10.935	-1.62348	-0.02187	-1.6231	-0.027912	-1.62312	0.233927	-1.62486	-0.408489	-1.62431	-0.168087	-1.62358	-0.396726
														-1.72146	-73.1751	-1.62175	-10.936	-1.62224	-0.021755	-1.62185	-0.02891	-1.62187	0.234017	-1.62362	-0.409452	-1.62307	-0.168958	-1.62234	-0.397196
														-1.72021	-73.2636	-1.6205	-10.937	-1.62099	-0.023959	-1.62061	-0.029308	-1.62062	0.233901	-1.62237	-0.409624	-1.62182	-0.169659	-1.62109	-0.397458
														-1.71896	-73.3513	-1.61925	-10.938	-1.61974	-0.025681	-1.61936	-0.028868	-1.61938	0.233532	-1.62113	-0.40966	-1.62058	-0.17014	-1.61984	-0.39862
														-1.71771	-73.4386	-1.61801	-10.9387	-1.6185	-0.026307	-1.61811	-0.029436	-1.61813	0.233382	-1.61989	-0.409474	-1.61933	-0.170038	-1.61859	-0.398975
														-1.71645	-73.5272	-1.61676	-10.9394	-1.61725	-0.026116	-1.61686	-0.030788	-1.61688	0.232947	-1.61864	-0.409996	-1.61808	-0.169723	-1.61735	-0.399748
														-1.7152	-73.6137	-1.61551	-10.9393	-1.616	-0.027139	-1.61561	-0.032478	-1.61563	0.231855	-1.6174	-0.409888	-1.61684	-0.170708	-1.6161	-0.399208
														-1.71395	-73.7005	-1.61426	-10.9398	-1.61475	-0.026904	-1.61437	-0.033435	-1.61438	0.231126	-1.61615	-0.408815	-1.61559	-0.171919	-1.61485	-0.398721
														-1.7127	-73.7878	-1.61302	-10.9412	-1.61351	-0.027397	-1.61312	-0.035042	-1.61314	0.229904	-1.61491	-0.408954	-1.61435	-0.172133	-1.61361	-0.39878
														-1.71145	-73.8732	-1.61177	-10.9423	-1.61226	-0.028764	-1.61187	-0.036452	-1.61189	0.229182	-1.61366	-0.410408	-1.6131	-0.171364	-1.61236	-0.398587
														-1.71019	-73.9592	-1.61052	-10.9423	-1.61101	-0.030813	-1.61062	-0.038192	-1.61064	0.229101	-1.61242	-0.410124	-1.61186	-0.170894	-1.61111	-0.398605
														-1.70894	-74.0453	-1.60927	-10.9426	-1.60977	-0.030299	-1.60938	-0.039356	-1.60939	0.228991	-1.61117	-0.410053	-1.61061	-0.171532	-1.60987	-0.398976
														-1.70769	-74.131	-1.60803	-10.943	-1.60852	-0.031233	-1.60813	-0.03985	-1.60814	0.229012	-1.60993	-0.410077	-1.60937	-0.17159	-1.60862	-0.398028
														-1.70644	-74.2161	-1.60678	-10.9424	-1.60727	-0.032615	-1.60688	-0.041283	-1.6069	0.228123	-1.60868	-0.410161	-1.60812	-0.171847	-1.60737	-0.397523
														-1.70519	-74.3005	-1.60553	-10.9426	-1.60603	-0.032413	-1.60563	-0.043097	-1.60565	0.227087	-1.60744	-0.410224	-1.60688	-0.172929	-1.60613	-0.396245
														-1.70394	-74.3856	-1.60428	-10.9436	-1.60478	-0.033594	-1.60438	-0.043273	-1.6044	0.226337	-1.60619	-0.410583	-1.60563	-0.17316	-1.60488	-0.39602
														-1.70269	-74.4703	-1.60303	-10.9446	-1.60353	-0.034088	-1.60314	-0.044025	-1.60315	0.225381	-1.60495	-0.410345	-1.60438	-0.173002	-1.60363	-0.395841
														-1.70143	-74.5556	-1.60179	-10.9455	-1.60229	-0.033967	-1.60189	-0.045505	-1.60191	0.224862	-1.6037	-0.411214	-1.60314	-0.173289	-1.60238	-0.394978
														-1.70018	-74.6397	-1.60054	-10.9451	-1.60104	-0.033505	-1.60064	-0.046685	-1.60066	0.22453	-1.60246	-0.410758	-1.60189	-0.173638	-1.60114	-0.394813
														-1.69893	-74.7231	-1.59929	-10.9442	-1.59979	-0.034105	-1.59939	-0.046908	-1.59941	0.224291	-1.60121	-0.411385	-1.60065	-0.174156	-1.59989	-0.395362
														-1.69768	-74.8068	-1.59804	-10.9444	-1.59855	-0.0358	-1.59815	-0.046872	-1.59816	0.223695	-1.59997	-0.41205	-1.5994	-0.174318	-1.59864	-0.395507
														-1.69643	-74.8889	-1.5968	-10.9447	-1.5973	-0.036357	-1.5969	-0.047528	-1.59692	0.222566	-1.59872	-0.412435	-1.59816	-0.175117	-1.5974	-0.396096
														-1.69518	-74.97	-1.59555	-10.9443	-1.59605	-0.037348	-1.59565	-0.04843	-1.59567	0.222016	-1.59748	-0.413467	-1.59691	-0.175704	-1.59615	-0.397434
														-1.69392	-75.05	-1.5943	-10.9439	-1.59481	-0.037097	-1.5944	-0.050605	-1.59442	0.221728	-1.59623	-0.41431	-1.59567	-0.177311	-1.5949	-0.398951
														-1.69267	-75.1234	-1.59305	-10.9442	-1.59356	-0.037365	-1.59316	-0.051849	-1.59317	0.220182	-1.59499	-0.414324	-1.59442	-0.177525	-1.59366	-0.39817
														-1.69142	-75.198	-1.5918	-10.9451	-1.59231	-0.037668	-1.59191	-0.051392	-1.59193	0.218532	-1.59374	-0.413838	-1.59318	-0.178209	-1.59241	-0.398272
														-1.69017	-75.277	-1.59056	-10.9456	-1.59106	-0.038516	-1.59066	-0.052124	-1.59068	0.217604	-1.5925	-0.41264	-1.59193	-0.178968	-1.59116	-0.398272
														-1.68892	-75.3575	-1.58931	-10.9457	-1.58982	-0.038834	-1.58941	-0.053297	-1.58943	0.217236	-1.59126	-0.412517	-1.59068	-0.180588	-1.58992	-0.397889
														-1.68767	-75.4374	-1.58806	-10.9464	-1.58857	-0.040264	-1.58816	-0.0533	-1.58818	0.217356	-1.59001	-0.413702	-1.58944	-0.179922	-1.58867	-0.398353
														-1.68641	-75.5167	-1.58681	-10.9469	-1.58732	-0.041492	-1.58692	-0.054958	-1.58693	0.217347	-1.58877	-0.414955	-1.58819	-0.179394	-1.58742	-0.398055
														-1.68516	-75.5946	-1.58557	-10.9467	-1.58608	-0.041604	-1.58567	-0.055703	-1.58569	0.216154	-1.58752	-0.415704	-1.58695	-0.179024	-1.58617	-0.397614
														-1.68391	-75.6724	-1.58432	-10.9467	-1.58483	-0.041333	-1.58442	-0.056361	-1.58444	0.216694	-1.58628	-0.416015	-1.5857	-0.178277	-1.58493	-0.397774
														-1.68266	-75.7505	-1.58307	-10.9475	-1.58358	-0.042338	-1.58317	-0.057437	-1.58319	0.217594	-1.58503	-0.416027	-1.58446	-0.178342	-1.58368	-0.396889
														-1.68141	-75.8293	-1.58182	-10.9481	-1.58234	-0.044398	-1.58193	-0.057551	-1.58194	0.217988	-1.58379	-0.415945	-1.58321	-0.17897	-1.58243	-0.39679
														-1.68016	-75.9068	-1.58058	-10.9481	-1.58109	-0.045373	-1.58068	-0.059046	-1.5807	0.21854	-1.58254	-0.416402	-1.58197	-0.180583	-1.58119	-0.396501
														-1.6789	-75.9834	-1.57933	-10.9483	-1.57984	-0.046511	-1.57943	-0.059706	-1.57945	0.218286	-1.5813	-0.416643	-1.58072	-0.181354	-1.57994	-0.396917
														-1.67765	-76.0612	-1.57808	-10.9484	-1.57859	-0.046284	-1.57818	-0.060019	-1.5782	0.217087	-1.58005	-0.417236	-1.57947	-0.182236	-1.57869	-0.39766
														-1.6764	-76.1381	-1.57683	-10.9496	-1.57735	-0.045458	-1.57693	-0.060782	-1.57695	0.215759	-1.57881	-0.417989	-1.57823	-0.181949	-1.57745	-0.397801
														-1.67515	-76.2138	-1.57559	-10.9503	-1.5761	-0.047313	-1.57569	-0.061674	-1.5757	0.2151	-1.57756	-0.417375	-1.57698	-0.182766	-1.5762	-0.397998
														-1.6739	-76.2888	-1.57434	-10.9508	-1.57485	-0.047804	-1.57444	-0.062526	-1.57446	0.21482	-1.57632	-0.417281	-1.57574	-0.182701	-1.57495	-0.397277
														-1.67265	-76.363	-1.57309	-10.9515	-1.57361	-0.047474	-1.57319	-0.062487	-1.57321	0.214172	-1.57507	-0.417417	-1.57449	-0.182865	-1.57371	-0.398348
														-1.67139	-76.4384	-1.57184	-10.9514	-1.57236	-0.047307	-1.57194	-0.062808	-1.57196	0.213785	-1.57383	-0.417485	-1.57325	-0.18181	-1.57246	-0.398828
														-1.67014	-76.5118	-1.57059	-10.9509	-1.57111	-0.047902	-1.5707	-0.063375	-1.57071	0.214255	-1.57258	-0.41761	-1.572	-0.181315	-1.57121	-0.400124
														-1.66889	-76.5845	-1.56935	-10.9514	-1.56987	-0.049143	-1.56945	-0.063779	-1.56947	0.213833	-1.57134	-0.41765	-1.57075	-0.180654	-1.56997	-0.400916
														-1.66764	-76.6565	-1.5681	-10.9518	-1.56862	-0.048734	-1.5682	-0.064351	-1.56822	0.214246	-1.57009	-0.417475	-1.56951	-0.179508	-1.56872	-0.401676
														-1.66639	-76.7285	-1.56685	-10.953	-1.56737	-0.050255	-1.56695	-0.064378	-1.56697	0.213752	-1.56885	-0.416534	-1.56826	-0.179936	-1.56747	-0.401417
														-1.66514	-76.8004	-1.5656	-10.9536	-1.56613	-0.050785	-1.56571	-0.064504	-1.56572	0.213456	-1.5676	-0.416307	-1.56702	-0.180652	-1.56622	-0.402283
														-1.66389	-76.8705	-1.56436	-10.9552	-1.56488	-0.049919	-1.56446	-0.06587	-1.56448	0.213968	-1.56636	-0.416826	-1.56577	-0.180923	-1.56498	-0.401615
														-1.66263	-76.9406	-1.56311	-10.9564	-1.56363	-0.049915	-1.56321	-0.066918	-1.56323	0.21444	-1.56512	-0.417284	-1.56453	-0.180824	-1.56373	-0.40195
														-1.66138	-77.0112	-1.56186	-10.9571	-1.56239	-0.050397	-1.56196	-0.06766	-1.56198	0.214107	-1.56387	-0.418206	-1.56328	-0.181077	-1.56248	-0.400178
														-1.66013	-77.0812	-1.56061	-10.9569	-1.56114	-0.05107	-1.56072	-0.068214	-1.56073	0.214385	-1.56262	-0.419106	-1.56204	-0.181388	-1.56124	-0.400291
														-1.65888	-77.1508	-1.55936	-10.9569	-1.55989	-0.051675	-1.55947	-0.0685	-1.55949	0.214059	-1.56138	-0.418694	-1.56079	-0.181336	-1.55999	-0.399673
														-1.65763	-77.2193	-1.55812	-10.9571	-1.55865	-0.0523	-1.55822	-0.069636	-1.55824	0.213463	-1.56014	-0.418907	-1.55955	-0.181298	-1.55874	-0.399842
														-1.65637	-77.2874	-1.55687	-10.9575	-1.5574	-0.052134	-1.55697	-0.070419	-1.55699	0.212719	-1.55889	-0.419317	-1.5583	-0.181028	-1.5575	-0.399579
														-1.65512	-77.356	-1.55562	-10.9583	-1.55615	-0.052322	-1.55572	-0.071234	-1.55574	0.21236	-1.55765	-0.41992	-1.55706	-0.181529	-1.55625	-0.399221
														-1.65387	-77.423	-1.55437	-10.9589	-1.5549	-0.052615	-1.55448	-0.071185	-1.55449	0.21196	-1.5564	-0.420384	-1.55581	-0.181709	-1.555	-0.398889
														-1.65262	-77.4907	-1.55313	-10.9597	-1.55366	-0.05229	-1.55323	-0.070822	-1.55325	0.211596	-1.55516	-0.421707	-1.55456	-0.181911	-1.55376	-0.398534
														-1.65137	-77.5571	-1.55188	-10.9605	-1.55241	-0.053787	-1.55198	-0.071305	-1.552	0.211891	-1.55391	-0.422276	-1.55332	-0.181853	-1.55251	-0.399213
														-1.65012	-77.6224	-1.55063	-10.9607	-1.55116	-0.054111	-1.55073	-0.071082	-1.55075	0.212714	-1.55267	-0.422686	-1.55207	-0.182467	-1.55126	-0.40044
														-1.64887	-77.6892	-1.54938	-10.9607	-1.54992	-0.053492	-1.54949	-0.071676	-1.5495	0.21295	-1.55142	-0.420818	-1.55083	-0.18424	-1.55001	-0.400446
														-1.64761	-77.7541	-1.54814	-10.9609	-1.54867	-0.05292	-1.54824	-0.071092	-1.54825	0.213414	-1.55018	-0.421272	-1.54958	-0.185511	-1.54877	-0.400881
														-1.64636	-77.8196	-1.54689	-10.9615	-1.54742	-0.05474	-1.54699	-0.071082	-1.54701	0.214358	-1.54893	-0.421911	-1.54834	-0.1859	-1.54752	-0.400849
														-1.64511	-77.8831	-1.54564	-10.9622	-1.54618	-0.054576	-1.54574	-0.071399	-1.54576	0.213645	-1.54769	-0.422448	-1.54709	-0.185922	-1.54627	-0.401479
														-1.64386	-77.9477	-1.54439	-10.9628	-1.54493	-0.054192	-1.54449	-0.071419	-1.54451	0.213217	-1.54644	-0.423179	-1.54584	-0.1857	-1.54503	-0.403194
														-1.64261	-78.0115	-1.54314	-10.9629	-1.54368	-0.055369	-1.54325	-0.070901	-1.54327	0.21232	-1.5452	-0.424131	-1.5446	-0.183595	-1.54378	-0.403925
														-1.64135	-78.0738	-1.5419	-10.9631	-1.54244	-0.055634	-1.542	-0.071616	-1.54202	0.210912	-1.54395	-0.42475	-1.54335	-0.182818	-1.54253	-0.404304
														-1.6401	-78.134	-1.54065	-10.9638	-1.54119	-0.056803	-1.54075	-0.073515	-1.54077	0.210584	-1.54271	-0.425136	-1.54211	-0.183057	-1.54129	-0.404656
														-1.63885	-78.1888	-1.5394	-10.9645	-1.53994	-0.057302	-1.5395	-0.074085	-1.53952	0.210351	-1.54146	-0.424807	-1.54086	-0.183308	-1.54004	-0.40334
														-1.6376	-78.2472	-1.53815	-10.9657	-1.53869	-0.057282	-1.53826	-0.074116	-1.53827	0.209704	-1.54022	-0.425239	-1.53962	-0.183068	-1.53879	-0.403461
														-1.63635	-78.3073	-1.53691	-10.9671	-1.53745	-0.057883	-1.53701	-0.074242	-1.53703	0.210133	-1.53897	-0.425947	-1.53837	-0.181013	-1.53755	-0.403322
														-1.6351	-78.3666	-1.53566	-10.9679	-1.5362	-0.057875	-1.53576	-0.075915	-1.53578	0.209864	-1.53773	-0.426244	-1.53713	-0.182058	-1.5363	-0.40406
														-1.63384	-78.4258	-1.53441	-10.968	-1.53495	-0.057751	-1.53451	-0.077448	-1.53453	0.209558	-1.53648	-0.426935	-1.53588	-0.18139	-1.53505	-0.404195
														-1.63259	-78.4851	-1.53316	-10.9674	-1.53371	-0.057367	-1.53327	-0.078935	-1.53328	0.209959	-1.53524	-0.426563	-1.53463	-0.18105	-1.53381	-0.403182
														-1.63134	-78.5448	-1.53192	-10.9683	-1.53246	-0.058219	-1.53202	-0.078936	-1.53204	0.209516	-1.53399	-0.426132	-1.53339	-0.180586	-1.53256	-0.402936
														-1.63009	-78.6034	-1.53067	-10.9688	-1.53121	-0.059819	-1.53077	-0.078679	-1.53079	0.208903	-1.53275	-0.426934	-1.53214	-0.18196	-1.53131	-0.403072
														-1.62884	-78.6606	-1.52942	-10.9697	-1.52997	-0.060722	-1.52952	-0.08036	-1.52954	0.209055	-1.5315	-0.426985	-1.5309	-0.182276	-1.53007	-0.403106
														-1.62759	-78.7179	-1.52817	-10.97	-1.52872	-0.060516	-1.52827	-0.080854	-1.52829	0.209465	-1.53026	-0.427812	-1.52965	-0.182302	-1.52882	-0.404046
														-1.62634	-78.7754	-1.52693	-10.9707	-1.52747	-0.061194	-1.52703	-0.081461	-1.52704	0.209921	-1.52902	-0.429107	-1.52841	-0.181221	-1.52757	-0.405465
														-1.62508	-78.8316	-1.52568	-10.9705	-1.52623	-0.061436	-1.52578	-0.082219	-1.5258	0.208318	-1.52777	-0.429341	-1.52716	-0.181615	-1.52632	-0.405577
														-1.62383	-78.8866	-1.52443	-10.9704	-1.52498	-0.061745	-1.52453	-0.082691	-1.52455	0.206575	-1.52653	-0.429033	-1.52592	-0.181632	-1.52508	-0.406302
														-1.62258	-78.9423	-1.52318	-10.9708	-1.52373	-0.062251	-1.52328	-0.082797	-1.5233	0.206245	-1.52528	-0.428623	-1.52467	-0.181951	-1.52383	-0.407204
														-1.62133	-78.9985	-1.52193	-10.9704	-1.52249	-0.062445	-1.52204	-0.08193	-1.52205	0.205336	-1.52404	-0.428367	-1.52343	-0.18269	-1.52258	-0.406886
														-1.62008	-79.0523	-1.52069	-10.9701	-1.52124	-0.062859	-1.52079	-0.081415	-1.52081	0.203287	-1.52279	-0.428272	-1.52218	-0.18373	-1.52134	-0.406769
														-1.61883	-79.1062	-1.51944	-10.9709	-1.51999	-0.062622	-1.51954	-0.08295	-1.51956	0.202406	-1.52155	-0.428074	-1.52093	-0.184151	-1.52009	-0.405974
														-1.61757	-79.1598	-1.51819	-10.9711	-1.51874	-0.063814	-1.51829	-0.083141	-1.51831	0.201752	-1.5203	-0.427376	-1.51969	-0.183272	-1.51884	-0.405888
														-1.61632	-79.2126	-1.51694	-10.9711	-1.5175	-0.064544	-1.51704	-0.084071	-1.51706	0.202639	-1.51906	-0.426847	-1.51844	-0.183477	-1.5176	-0.406843
														-1.61507	-79.2643	-1.5157	-10.9716	-1.51625	-0.064864	-1.5158	-0.085215	-1.51581	0.202113	-1.51781	-0.426566	-1.5172	-0.182372	-1.51635	-0.407465
														-1.61382	-79.3161	-1.51445	-10.972	-1.515	-0.065356	-1.51455	-0.085231	-1.51457	0.20308	-1.51657	-0.426462	-1.51595	-0.183453	-1.5151	-0.408125
														-1.61257	-79.3681	-1.5132	-10.9722	-1.51376	-0.064105	-1.5133	-0.086276	-1.51332	0.202665	-1.51532	-0.427277	-1.51471	-0.182297	-1.51385	-0.408278
														-1.61132	-79.4188	-1.51195	-10.9721	-1.51251	-0.064711	-1.51205	-0.086609	-1.51207	0.202626	-1.51408	-0.42755	-1.51346	-0.181734	-1.51261	-0.408947
														-1.61006	-79.4687	-1.5107	-10.9711	-1.51126	-0.066529	-1.51081	-0.087807	-1.51082	0.203476	-1.51283	-0.427932	-1.51222	-0.181309	-1.51136	-0.40881
														-1.60881	-79.5175	-1.50946	-10.9714	-1.51002	-0.066822	-1.50956	-0.089299	-1.50958	0.203747	-1.51159	-0.428578	-1.51097	-0.182109	-1.51011	-0.409393
														-1.60756	-79.567	-1.50821	-10.9727	-1.50877	-0.066691	-1.50831	-0.090564	-1.50833	0.203503	-1.51034	-0.4283	-1.50972	-0.182375	-1.50887	-0.408109
														-1.60631	-79.6159	-1.50696	-10.973	-1.50752	-0.067391	-1.50706	-0.092218	-1.50708	0.203807	-1.5091	-0.427483	-1.50848	-0.182667	-1.50762	-0.406983
														-1.60506	-79.6646	-1.50571	-10.9744	-1.50628	-0.066834	-1.50582	-0.093352	-1.50583	0.203695	-1.50785	-0.427572	-1.50723	-0.183679	-1.50637	-0.407331
														-1.60381	-79.7104	-1.50447	-10.9745	-1.50503	-0.065848	-1.50457	-0.094329	-1.50459	0.203557	-1.50661	-0.427982	-1.50599	-0.183738	-1.50513	-0.408079
														-1.60255	-79.7568	-1.50322	-10.9753	-1.50378	-0.065559	-1.50332	-0.095794	-1.50334	0.204104	-1.50537	-0.427851	-1.50474	-0.182968	-1.50388	-0.408758
														-1.6013	-79.8038	-1.50197	-10.9754	-1.50253	-0.065836	-1.50207	-0.095982	-1.50209	0.204128	-1.50412	-0.428115	-1.5035	-0.182463	-1.50263	-0.40928
														-1.60005	-79.8505	-1.50072	-10.9748	-1.50129	-0.067228	-1.50083	-0.09588	-1.50084	0.203883	-1.50287	-0.429107	-1.50225	-0.184275	-1.50139	-0.408739
														-1.5988	-79.8947	-1.49947	-10.9746	-1.50004	-0.068505	-1.49958	-0.096628	-1.4996	0.203564	-1.50163	-0.429359	-1.50101	-0.18483	-1.50014	-0.409917
														-1.59755	-79.939	-1.49823	-10.9743	-1.49879	-0.068214	-1.49833	-0.097594	-1.49835	0.203332	-1.50039	-0.429221	-1.49976	-0.185616	-1.49889	-0.411258
														-1.5963	-79.9835	-1.49698	-10.9745	-1.49755	-0.068508	-1.49708	-0.098456	-1.4971	0.20379	-1.49914	-0.430088	-1.49852	-0.186469	-1.49764	-0.41218
														-1.59505	-80.0279	-1.49573	-10.9746	-1.4963	-0.067762	-1.49583	-0.098376	-1.49585	0.203177	-1.4979	-0.43072	-1.49727	-0.186017	-1.4964	-0.412859
														-1.59379	-80.0716	-1.49449	-10.9747	-1.49505	-0.068233	-1.49459	-0.099928	-1.4946	0.203354	-1.49665	-0.430971	-1.49602	-0.185931	-1.49515	-0.41254
														-1.59254	-80.1146	-1.49324	-10.9742	-1.49381	-0.068388	-1.49334	-0.099657	-1.49336	0.203059	-1.49541	-0.431611	-1.49478	-0.186292	-1.49391	-0.412394
														-1.59129	-80.1569	-1.49199	-10.9741	-1.49256	-0.068422	-1.49209	-0.100249	-1.49211	0.201924	-1.49416	-0.43175	-1.49353	-0.186943	-1.49266	-0.411888
														-1.59004	-80.1991	-1.49074	-10.9743	-1.49131	-0.06817	-1.49084	-0.101972	-1.49086	0.201931	-1.49292	-0.430773	-1.49229	-0.18645	-1.49141	-0.41177
														-1.58879	-80.241	-1.48949	-10.9747	-1.49007	-0.068051	-1.4896	-0.102736	-1.48961	0.200836	-1.49167	-0.43076	-1.49104	-0.187167	-1.49016	-0.412458
														-1.58753	-80.2819	-1.48825	-10.9751	-1.48882	-0.069637	-1.48835	-0.104224	-1.48837	0.199818	-1.49043	-0.430896	-1.4898	-0.187195	-1.48892	-0.412715
														-1.58628	-80.3204	-1.487	-10.9762	-1.48757	-0.070918	-1.4871	-0.104183	-1.48712	0.198873	-1.48918	-0.43132	-1.48855	-0.185248	-1.48767	-0.412857
														-1.58503	-80.3568	-1.48575	-10.9773	-1.48632	-0.071156	-1.48585	-0.106032	-1.48587	0.197244	-1.48794	-0.432237	-1.48731	-0.185814	-1.48642	-0.41318
														-1.58378	-80.3944	-1.4845	-10.9782	-1.48508	-0.07141	-1.4846	-0.107488	-1.48462	0.196881	-1.48669	-0.432402	-1.48606	-0.18644	-1.48518	-0.413479
														-1.58253	-80.4323	-1.48325	-10.9782	-1.48383	-0.072132	-1.48336	-0.109656	-1.48338	0.197029	-1.48545	-0.43313	-1.48481	-0.186636	-1.48393	-0.414612
														-1.58128	-80.4704	-1.48201	-10.9784	-1.48258	-0.072554	-1.48211	-0.109927	-1.48213	0.197155	-1.4842	-0.433463	-1.48357	-0.187797	-1.48268	-0.415065
														-1.58003	-80.5076	-1.48076	-10.9784	-1.48134	-0.07341	-1.48086	-0.111332	-1.48088	0.197385	-1.48296	-0.432978	-1.48232	-0.189816	-1.48144	-0.41523
														-1.57877	-80.5439	-1.47951	-10.9787	-1.48009	-0.073968	-1.47961	-0.113074	-1.47963	0.197931	-1.48171	-0.432734	-1.48108	-0.191378	-1.48019	-0.416072
														-1.57752	-80.5799	-1.47826	-10.9791	-1.47884	-0.07443	-1.47837	-0.113463	-1.47838	0.197663	-1.48047	-0.433947	-1.47983	-0.192421	-1.47894	-0.416469
														-1.57627	-80.6151	-1.47702	-10.9786	-1.4776	-0.07505	-1.47712	-0.113202	-1.47714	0.197352	-1.47922	-0.434879	-1.47859	-0.19279	-1.47769	-0.416862
														-1.57502	-80.6506	-1.47577	-10.9779	-1.47635	-0.076166	-1.47587	-0.11339	-1.47589	0.196435	-1.47798	-0.435615	-1.47734	-0.192848	-1.47645	-0.416782
														-1.57377	-80.686	-1.47452	-10.9779	-1.4751	-0.075939	-1.47462	-0.113835	-1.47464	0.196113	-1.47673	-0.436399	-1.47609	-0.194423	-1.4752	-0.416319
														-1.57252	-80.7208	-1.47327	-10.9784	-1.47386	-0.076997	-1.47338	-0.113193	-1.47339	0.195863	-1.47549	-0.436669	-1.47485	-0.194716	-1.47395	-0.415845
														-1.57126	-80.7561	-1.47203	-10.9784	-1.47261	-0.077972	-1.47213	-0.11347	-1.47215	0.195403	-1.47425	-0.436371	-1.4736	-0.194995	-1.47271	-0.415412
														-1.57001	-80.7903	-1.47078	-10.9786	-1.47136	-0.078435	-1.47088	-0.113073	-1.4709	0.194118	-1.473	-0.435806	-1.47236	-0.195107	-1.47146	-0.415601
														-1.56876	-80.8225	-1.46953	-10.9783	-1.47012	-0.079416	-1.46963	-0.113462	-1.46965	0.193564	-1.47176	-0.43584	-1.47111	-0.196108	-1.47021	-0.415373
														-1.56751	-80.8547	-1.46828	-10.9784	-1.46887	-0.079844	-1.46839	-0.114316	-1.4684	0.193579	-1.47051	-0.435901	-1.46987	-0.195736	-1.46897	-0.41536
														-1.56626	-80.888	-1.46704	-10.9793	-1.46762	-0.079513	-1.46714	-0.114284	-1.46715	0.19402	-1.46927	-0.436391	-1.46862	-0.194903	-1.46772	-0.415335
														-1.56501	-80.9193	-1.46579	-10.9788	-1.46637	-0.08008	-1.46589	-0.114433	-1.46591	0.193341	-1.46802	-0.436569	-1.46738	-0.194845	-1.46647	-0.41454
														-1.56375	-80.9491	-1.46454	-10.9784	-1.46513	-0.080398	-1.46464	-0.114269	-1.46466	0.192275	-1.46678	-0.435243	-1.46613	-0.195009	-1.46523	-0.414378
														-1.5625	-80.9796	-1.46329	-10.9794	-1.46388	-0.081806	-1.46339	-0.11552	-1.46341	0.192852	-1.46553	-0.43474	-1.46489	-0.194376	-1.46398	-0.414427
														-1.56125	-81.0108	-1.46204	-10.9794	-1.46263	-0.082267	-1.46215	-0.1154	-1.46216	0.1936	-1.46429	-0.434837	-1.46364	-0.194716	-1.46273	-0.414745
														-1.56	-81.0392	-1.4608	-10.9797	-1.46139	-0.082632	-1.4609	-0.116115	-1.46092	0.195067	-1.46304	-0.435469	-1.46239	-0.195109	-1.46149	-0.414968
														-1.55875	-81.0667	-1.45955	-10.9808	-1.46014	-0.084032	-1.45965	-0.117892	-1.45967	0.195289	-1.4618	-0.435853	-1.46115	-0.194632	-1.46024	-0.415494
														-1.5575	-81.0959	-1.4583	-10.9807	-1.45889	-0.084713	-1.4584	-0.118941	-1.45842	0.196347	-1.46055	-0.436028	-1.4599	-0.194308	-1.45899	-0.415708
														-1.55624	-81.1225	-1.45705	-10.9801	-1.45765	-0.085219	-1.45715	-0.118956	-1.45717	0.196354	-1.45931	-0.436761	-1.45866	-0.194416	-1.45775	-0.416145
														-1.55499	-81.1485	-1.45581	-10.9803	-1.4564	-0.084864	-1.45591	-0.11906	-1.45592	0.195528	-1.45806	-0.437725	-1.45741	-0.19481	-1.4565	-0.417111
														-1.55374	-81.1742	-1.45456	-10.9804	-1.45515	-0.085731	-1.45466	-0.118987	-1.45468	0.19396	-1.45682	-0.438267	-1.45617	-0.195445	-1.45525	-0.417101
														-1.55249	-81.2008	-1.45331	-10.9813	-1.45391	-0.08702	-1.45341	-0.118541	-1.45343	0.193848	-1.45557	-0.438929	-1.45492	-0.196404	-1.454	-0.416014
														-1.55124	-81.2254	-1.45206	-10.9809	-1.45266	-0.088566	-1.45216	-0.119299	-1.45218	0.192639	-1.45433	-0.438983	-1.45368	-0.197083	-1.45276	-0.415572
														-1.54999	-81.2497	-1.45081	-10.9807	-1.45141	-0.090606	-1.45092	-0.119142	-1.45094	0.193617	-1.45308	-0.438081	-1.45243	-0.198505	-1.45151	-0.416576
														-1.54873	-81.2749	-1.44957	-10.9808	-1.45016	-0.091173	-1.44967	-0.119439	-1.44969	0.194044	-1.45184	-0.437605	-1.45118	-0.200052	-1.45026	-0.417133
														-1.54748	-81.2995	-1.44832	-10.9818	-1.44892	-0.090815	-1.44842	-0.119017	-1.44844	0.192765	-1.45059	-0.438174	-1.44994	-0.201085	-1.44902	-0.417201
														-1.54623	-81.323	-1.44707	-10.9825	-1.44767	-0.091481	-1.44717	-0.11916	-1.44719	0.192692	-1.44935	-0.43755	-1.44869	-0.202367	-1.44777	-0.418317
														-1.54498	-81.3459	-1.44582	-10.9832	-1.44642	-0.092336	-1.44593	-0.118201	-1.44594	0.191998	-1.4481	-0.437562	-1.44745	-0.203134	-1.44652	-0.420164
														-1.54373	-81.3692	-1.44458	-10.9833	-1.44518	-0.093355	-1.44468	-0.118865	-1.4447	0.191956	-1.44686	-0.438887	-1.4462	-0.203958	-1.44528	-0.42195
														-1.54248	-81.3924	-1.44333	-10.9825	-1.44393	-0.09459	-1.44343	-0.118209	-1.44345	0.191305	-1.44562	-0.439795	-1.44496	-0.204493	-1.44403	-0.422322
														-1.54122	-81.4162	-1.44208	-10.9831	-1.44268	-0.096588	-1.44218	-0.118025	-1.4422	0.192394	-1.44437	-0.440099	-1.44371	-0.205384	-1.44278	-0.422975
														-1.53997	-81.4386	-1.44083	-10.9829	-1.44144	-0.097715	-1.44094	-0.117752	-1.44095	0.19287	-1.44312	-0.440647	-1.44247	-0.206472	-1.44154	-0.423282
														-1.53872	-81.4592	-1.43959	-10.9833	-1.44019	-0.09891	-1.43969	-0.119065	-1.43971	0.192437	-1.44188	-0.44048	-1.44122	-0.206477	-1.44029	-0.42381
														-1.53747	-81.4784	-1.43834	-10.9839	-1.43894	-0.098547	-1.43844	-0.119518	-1.43846	0.191305	-1.44064	-0.440017	-1.43998	-0.204797	-1.43904	-0.424469
														-1.53622	-81.4987	-1.43709	-10.9855	-1.4377	-0.098093	-1.43719	-0.119015	-1.43721	0.190991	-1.43939	-0.439621	-1.43873	-0.204407	-1.43779	-0.424337
														-1.53497	-81.5181	-1.43584	-10.9864	-1.43645	-0.099102	-1.43594	-0.118571	-1.43596	0.190924	-1.43815	-0.439487	-1.43748	-0.203767	-1.43655	-0.423799
														-1.53371	-81.5365	-1.4346	-10.9867	-1.4352	-0.09979	-1.4347	-0.118398	-1.43471	0.189959	-1.4369	-0.43877	-1.43624	-0.203913	-1.4353	-0.423449
														-1.53246	-81.5524	-1.43335	-10.9874	-1.43396	-0.101149	-1.43345	-0.118734	-1.43347	0.190197	-1.43566	-0.438691	-1.43499	-0.204071	-1.43405	-0.422617
														-1.53121	-81.5684	-1.4321	-10.9881	-1.43271	-0.102992	-1.4322	-0.119305	-1.43222	0.189763	-1.43441	-0.43836	-1.43375	-0.20453	-1.43281	-0.421923
														-1.52996	-81.5854	-1.43085	-10.9886	-1.43146	-0.104555	-1.43095	-0.12107	-1.43097	0.189606	-1.43317	-0.437425	-1.4325	-0.204327	-1.43156	-0.42248
														-1.52871	-81.6026	-1.4296	-10.989	-1.43022	-0.105383	-1.42971	-0.122436	-1.42972	0.190595	-1.43192	-0.43585	-1.43126	-0.204161	-1.43031	-0.423464
														-1.52746	-81.6191	-1.42836	-10.9894	-1.42897	-0.106114	-1.42846	-0.122045	-1.42848	0.189621	-1.43068	-0.436664	-1.43001	-0.204973	-1.42907	-0.423954
														-1.52621	-81.6353	-1.42711	-10.9896	-1.42772	-0.105907	-1.42721	-0.122247	-1.42723	0.19113	-1.42943	-0.436991	-1.42877	-0.204779	-1.42782	-0.423513
														-1.52495	-81.6516	-1.42586	-10.9886	-1.42647	-0.105728	-1.42596	-0.122072	-1.42598	0.191476	-1.42819	-0.438089	-1.42752	-0.204444	-1.42657	-0.422971
														-1.5237	-12.3358	-1.42461	-10.9889	-1.42523	-0.105676	-1.42471	-0.122484	-1.42473	0.191273	-1.42694	-0.439214	-1.42627	-0.205705	-1.42533	-0.422894
														-1.52245	-0.011982	-1.42337	-10.9891	-1.42398	-0.106095	-1.42347	-0.122785	-1.42348	0.192044	-1.4257	-0.438931	-1.42503	-0.205963	-1.42408	-0.422584
														-1.5212	-0.025283	-1.42212	-10.9881	-1.42273	-0.10611	-1.42222	-0.122696	-1.42224	0.190468	-1.42445	-0.438035	-1.42378	-0.204847	-1.42283	-0.422269
														-1.51995	-0.038983	-1.42087	-10.9876	-1.42149	-0.106969	-1.42097	-0.121267	-1.42099	0.190705	-1.42321	-0.438057	-1.42254	-0.204526	-1.42159	-0.4217
														-1.51869	-0.05163	-1.41962	-10.9878	-1.42024	-0.108351	-1.41972	-0.121834	-1.41974	0.190616	-1.42196	-0.437526	-1.42129	-0.204241	-1.42034	-0.421302
														-1.51744	-0.06228	-1.41837	-10.9886	-1.41899	-0.108007	-1.41848	-0.122167	-1.41849	0.191657	-1.42072	-0.437199	-1.42005	-0.204349	-1.41909	-0.421899
														-1.51619	-0.075059	-1.41713	-10.9888	-1.41775	-0.10818	-1.41723	-0.123315	-1.41725	0.191004	-1.41947	-0.438189	-1.4188	-0.203444	-1.41784	-0.422149
														-1.51494	-0.08668	-1.41588	-10.9881	-1.4165	-0.109134	-1.41598	-0.122646	-1.416	0.191142	-1.41823	-0.437951	-1.41756	-0.202052	-1.4166	-0.423091
														-1.51369	-0.098691	-1.41463	-10.9891	-1.41525	-0.110767	-1.41473	-0.123439	-1.41475	0.18987	-1.41698	-0.437772	-1.41631	-0.201071	-1.41535	-0.425257
														-1.51244	-0.107717	-1.41338	-10.9903	-1.414	-0.111519	-1.41349	-0.123267	-1.4135	0.189771	-1.41574	-0.437438	-1.41507	-0.200755	-1.4141	-0.426703
														-1.51119	-0.116903	-1.41214	-10.9906	-1.41276	-0.112301	-1.41224	-0.123625	-1.41226	0.188832	-1.4145	-0.437291	-1.41382	-0.200899	-1.41286	-0.426915
														-1.50993	-0.126113	-1.41089	-10.991	-1.41151	-0.112172	-1.41099	-0.125366	-1.41101	0.189108	-1.41325	-0.436834	-1.41257	-0.201296	-1.41161	-0.427076
														-1.50868	-0.134146	-1.40964	-10.992	-1.41026	-0.111814	-1.40974	-0.126176	-1.40976	0.188088	-1.41201	-0.437683	-1.41133	-0.201291	-1.41036	-0.427289
														-1.50743	-0.142207	-1.40839	-10.9932	-1.40902	-0.111738	-1.4085	-0.127225	-1.40851	0.188389	-1.41076	-0.439566	-1.41008	-0.200531	-1.40912	-0.427153
														-1.50618	-0.151602	-1.40715	-10.9945	-1.40777	-0.111891	-1.40725	-0.127215	-1.40726	0.187579	-1.40952	-0.440677	-1.40884	-0.199577	-1.40787	-0.427596
														-1.50493	-0.159747	-1.4059	-10.9943	-1.40652	-0.112527	-1.406	-0.127903	-1.40602	0.187688	-1.40827	-0.441168	-1.40759	-0.199529	-1.40662	-0.428424
														-1.50368	-0.165919	-1.40465	-10.994	-1.40528	-0.113536	-1.40475	-0.1286	-1.40477	0.187449	-1.40703	-0.44098	-1.40635	-0.199518	-1.40538	-0.428437
														-1.50242	-0.172353	-1.4034	-10.9948	-1.40403	-0.114447	-1.4035	-0.128209	-1.40352	0.187212	-1.40578	-0.441349	-1.4051	-0.198974	-1.40413	-0.428217
														-1.50117	-0.179249	-1.40216	-10.9959	-1.40278	-0.11472	-1.40226	-0.116388	-1.40227	0.187011	-1.40454	-0.442532	-1.40386	-0.198675	-1.40288	-0.428132
														-1.49992	-0.184533	-1.40091	-10.9958	-1.40154	-0.114747	-1.40101	-0.107445	-1.40103	0.186262	-1.40329	-0.443128	-1.40261	-0.198838	-1.40163	-0.428101
														-1.49867	-0.188787	-1.39966	-10.9971	-1.40029	-0.114881	-1.39976	-0.109138	-1.39978	0.186169	-1.40205	-0.443691	-1.40136	-0.198376	-1.40039	-0.428011
														-1.49742	-0.1947	-1.39841	-10.9981	-1.39904	-0.115758	-1.39851	-0.109746	-1.39853	0.185296	-1.4008	-0.443945	-1.40012	-0.198215	-1.39914	-0.428032
														-1.49617	-0.199261	-1.39716	-10.9982	-1.3978	-0.116399	-1.39727	-0.108925	-1.39728	0.184969	-1.39956	-0.445217	-1.39887	-0.198261	-1.39789	-0.428218
														-1.49491	-0.202867	-1.39592	-10.9992	-1.39655	-0.116895	-1.39602	-0.110596	-1.39604	0.184703	-1.39831	-0.446294	-1.39763	-0.197954	-1.39665	-0.428114
														-1.49366	-0.206825	-1.39467	-11.0002	-1.3953	-0.116819	-1.39477	-0.111231	-1.39479	0.185043	-1.39707	-0.447283	-1.39638	-0.197858	-1.3954	-0.42804
														-1.49241	-0.208991	-1.39342	-11.0012	-1.39406	-0.116684	-1.39352	-0.112463	-1.39354	0.185023	-1.39582	-0.446818	-1.39514	-0.197766	-1.39415	-0.427382
														-1.49116	-0.211268	-1.39217	-11.0015	-1.39281	-0.115961	-1.39227	-0.1133	-1.39229	0.184642	-1.39458	-0.445678	-1.39389	-0.197071	-1.39291	-0.427304
														-1.48991	-0.213074	-1.39093	-11.0017	-1.39156	-0.115467	-1.39103	-0.11417	-1.39105	0.183874	-1.39333	-0.445276	-1.39264	-0.196321	-1.39166	-0.42743
														-1.48866	-0.213948	-1.38968	-11.0015	-1.39031	-0.115578	-1.38978	-0.114677	-1.3898	0.18326	-1.39209	-0.445453	-1.3914	-0.19586	-1.39041	-0.427597
														-1.4874	-0.20132	-1.38843	-11.002	-1.38907	-0.116146	-1.38853	-0.115929	-1.38855	0.18244	-1.39084	-0.446419	-1.39015	-0.194985	-1.38917	-0.427751
														-1.48615	-0.199729	-1.38718	-11.0032	-1.38782	-0.117377	-1.38728	-0.116471	-1.3873	0.182265	-1.3896	-0.447451	-1.38891	-0.193995	-1.38792	-0.427283
														-1.4849	-0.199046	-1.38593	-11.0042	-1.38657	-0.118267	-1.38604	-0.118485	-1.38605	0.181771	-1.38836	-0.447679	-1.38766	-0.19359	-1.38667	-0.427167
														-1.48365	-0.198758	-1.38469	-11.0052	-1.38533	-0.118834	-1.38479	-0.118113	-1.38481	0.181834	-1.38711	-0.449318	-1.38642	-0.19286	-1.38542	-0.427224
														-1.4824	-0.197667	-1.38344	-11.0038	-1.38408	-0.119265	-1.38354	-0.119588	-1.38356	0.181479	-1.38586	-0.450491	-1.38517	-0.192286	-1.38418	-0.426697
														-1.48115	-0.195152	-1.38219	-11.0046	-1.38283	-0.118938	-1.38229	-0.118928	-1.38231	0.180195	-1.38462	-0.449997	-1.38393	-0.191369	-1.38293	-0.426373
														-1.47989	-0.192538	-1.38094	-11.0051	-1.38159	-0.119135	-1.38105	-0.12062	-1.38106	0.180314	-1.38338	-0.449908	-1.38268	-0.190725	-1.38169	-0.426136
														-1.47864	-0.189873	-1.3797	-11.0044	-1.38034	-0.119259	-1.3798	-0.122455	-1.37982	0.178731	-1.38213	-0.45053	-1.38144	-0.189783	-1.38044	-0.425647
														-1.47739	-0.187387	-1.37845	-11.0056	-1.37909	-0.119579	-1.37855	-0.12368	-1.37857	0.177478	-1.38089	-0.450001	-1.38019	-0.188345	-1.37919	-0.424363
														-1.47614	-0.184326	-1.3772	-11.0061	-1.37784	-0.120118	-1.3773	-0.12368	-1.37732	0.176734	-1.37964	-0.45135	-1.37895	-0.188234	-1.37794	-0.423612
														-1.47489	-0.182421	-1.37595	-11.0063	-1.3766	-0.121087	-1.37606	-0.124115	-1.37607	0.176181	-1.3784	-0.452177	-1.3777	-0.188666	-1.3767	-0.423462
														-1.47364	-0.179228	-1.37471	-11.0063	-1.37535	-0.121974	-1.37481	-0.125628	-1.37482	0.176753	-1.37715	-0.453652	-1.37645	-0.188809	-1.37545	-0.423607
														-1.47239	-0.17448	-1.37346	-11.0068	-1.3741	-0.122492	-1.37356	-0.126693	-1.37358	0.175921	-1.37591	-0.45371	-1.37521	-0.189475	-1.3742	-0.42418
														-1.47113	-0.170449	-1.37221	-11.0069	-1.37286	-0.123019	-1.37231	-0.127436	-1.37233	0.175616	-1.37466	-0.454612	-1.37396	-0.189759	-1.37296	-0.425037
														-1.46988	-0.167064	-1.37096	-11.0061	-1.37161	-0.122678	-1.37106	-0.129115	-1.37108	0.175568	-1.37342	-0.454814	-1.37272	-0.190212	-1.37171	-0.426547
														-1.46863	-0.162113	-1.36972	-11.0052	-1.37036	-0.121544	-1.36982	-0.128948	-1.36983	0.175128	-1.37217	-0.454898	-1.37147	-0.190194	-1.37046	-0.427377
														-1.46738	-0.155959	-1.36847	-11.0058	-1.36912	-0.120762	-1.36857	-0.128786	-1.36859	0.174133	-1.37093	-0.456533	-1.37023	-0.189806	-1.36922	-0.427169
														-1.46613	-0.15038	-1.36722	-11.0058	-1.36787	-0.120756	-1.36732	-0.128831	-1.36734	0.1741	-1.36968	-0.458931	-1.36898	-0.189473	-1.36797	-0.428111
														-1.46487	-0.142555	-1.36597	-11.0052	-1.36662	-0.121275	-1.36607	-0.129922	-1.36609	0.173968	-1.36844	-0.459095	-1.36773	-0.189144	-1.36672	-0.429552
														-1.46362	-0.134021	-1.36472	-11.005	-1.36538	-0.122669	-1.36482	-0.130612	-1.36484	0.173105	-1.36719	-0.459659	-1.36649	-0.189161	-1.36547	-0.430169
														-1.46237	-0.125853	-1.36348	-11.0079	-1.36413	-0.12368	-1.36358	-0.130794	-1.36359	0.172728	-1.36595	-0.459338	-1.36524	-0.189673	-1.36423	-0.429956
														-1.46112	-0.117946	-1.36223	-11.0081	-1.36288	-0.123975	-1.36233	-0.132714	-1.36235	0.172206	-1.3647	-0.459999	-1.364	-0.189639	-1.36298	-0.42949
														-1.45987	-0.110142	-1.36098	-11.0083	-1.36164	-0.124529	-1.36108	-0.1337	-1.3611	0.171169	-1.36346	-0.460049	-1.36275	-0.189495	-1.36173	-0.429815
														-1.45862	-0.101578	-1.35973	-11.0105	-1.36039	-0.125744	-1.35983	-0.134656	-1.35985	0.171095	-1.36221	-0.46138	-1.36151	-0.190441	-1.36049	-0.430361
														-1.45737	-0.094017	-1.35848	-11.0116	-1.35914	-0.126764	-1.35859	-0.135783	-1.35861	0.17037	-1.36097	-0.46087	-1.36026	-0.191195	-1.35924	-0.430812
														-1.45611	-0.085496	-1.35724	-11.0113	-1.3579	-0.127365	-1.35734	-0.136857	-1.35736	0.1699	-1.35973	-0.46199	-1.35902	-0.191373	-1.35799	-0.430907
														-1.45486	-0.078119	-1.35599	-11.0122	-1.35665	-0.128306	-1.35609	-0.13785	-1.35611	0.168663	-1.35848	-0.462662	-1.35777	-0.191529	-1.35675	-0.430191
														-1.45361	-0.068115	-1.35474	-11.0126	-1.3554	-0.128778	-1.35484	-0.137838	-1.35486	0.169239	-1.35723	-0.462946	-1.35652	-0.191762	-1.3555	-0.429305
														-1.45236	-0.056553	-1.35349	-11.0139	-1.35415	-0.12862	-1.3536	-0.139265	-1.35361	0.168572	-1.35599	-0.462885	-1.35528	-0.192573	-1.35425	-0.429297
														-1.45111	-0.04553	-1.35225	-11.0147	-1.35291	-0.128174	-1.35235	-0.139841	-1.35237	0.169524	-1.35475	-0.463632	-1.35403	-0.193247	-1.35301	-0.428726
														-1.44985	-0.034584	-1.351	-11.0157	-1.35166	-0.128598	-1.3511	-0.142158	-1.35112	0.17037	-1.3535	-0.465328	-1.35279	-0.194329	-1.35176	-0.428387
														-1.4486	-0.024729	-1.34975	-11.0166	-1.35041	-0.129887	-1.34985	-0.143717	-1.34987	0.169755	-1.35226	-0.465224	-1.35154	-0.194665	-1.35051	-0.428783
														-1.44735	-0.01243	-1.3485	-11.0162	-1.34917	-0.131567	-1.34861	-0.144951	-1.34862	0.168925	-1.35101	-0.466294	-1.3503	-0.194127	-1.34926	-0.429114
														-1.4461	0.000109	-1.34726	-11.0164	-1.34792	-0.132083	-1.34736	-0.14522	-1.34737	0.168517	-1.34977	-0.466408	-1.34905	-0.193876	-1.34802	-0.429568
														-1.44485	0.011467	-1.34601	-11.0161	-1.34667	-0.132102	-1.34611	-0.145604	-1.34613	0.169251	-1.34852	-0.464692	-1.34781	-0.194522	-1.34677	-0.430375
														-1.4436	0.02588	-1.34476	-11.0159	-1.34543	-0.133209	-1.34486	-0.145993	-1.34488	0.169941	-1.34728	-0.464241	-1.34656	-0.195029	-1.34553	-0.430245
														-1.44234	0.038696	-1.34351	-11.0166	-1.34418	-0.133919	-1.34361	-0.146787	-1.34363	0.170366	-1.34603	-0.463719	-1.34532	-0.195361	-1.34428	-0.42992
														-1.44109	0.052955	-1.34227	-11.0166	-1.34293	-0.134199	-1.34237	-0.148066	-1.34238	0.170987	-1.34479	-0.464382	-1.34407	-0.196303	-1.34303	-0.430049
														-1.43984	0.067693	-1.34102	-11.0172	-1.34169	-0.135026	-1.34112	-0.149023	-1.34114	0.171761	-1.34354	-0.464464	-1.34282	-0.196931	-1.34178	-0.43073
														-1.43859	0.082312	-1.33977	-11.0176	-1.34044	-0.135539	-1.33987	-0.163137	-1.33989	0.172159	-1.3423	-0.465123	-1.34158	-0.197964	-1.34054	-0.431473
														-1.43734	0.097635	-1.33852	-11.0186	-1.33919	-0.135208	-1.33862	-0.173031	-1.33864	0.17179	-1.34105	-0.465855	-1.34033	-0.199556	-1.33929	-0.432118
														-1.43609	0.113398	-1.33727	-11.0182	-1.33794	-0.134865	-1.33738	-0.172355	-1.33739	0.171897	-1.33981	-0.465467	-1.33909	-0.200145	-1.33804	-0.432511
														-1.43484	0.129781	-1.33603	-11.0187	-1.3367	-0.134924	-1.33613	-0.173175	-1.33615	0.172017	-1.33856	-0.465055	-1.33784	-0.200067	-1.3368	-0.432265
														-1.43358	0.146264	-1.33478	-11.0186	-1.33545	-0.135115	-1.33488	-0.174693	-1.3349	0.171638	-1.33732	-0.463972	-1.3366	-0.200125	-1.33555	-0.431666
														-1.43233	0.163131	-1.33353	-11.0191	-1.3342	-0.135216	-1.33363	-0.174078	-1.33365	0.171454	-1.33607	-0.463459	-1.33535	-0.200774	-1.3343	-0.432233
														-1.43108	0.179063	-1.33228	-11.0206	-1.33296	-0.135227	-1.33238	-0.176012	-1.3324	0.170568	-1.33483	-0.462803	-1.33411	-0.200633	-1.33306	-0.433113
														-1.42983	0.194202	-1.33104	-11.02	-1.33171	-0.135229	-1.33114	-0.175744	-1.33116	0.170707	-1.33358	-0.462902	-1.33286	-0.200545	-1.33181	-0.433006
														-1.42858	0.211355	-1.32979	-11.0214	-1.33046	-0.135666	-1.32989	-0.175725	-1.32991	0.171451	-1.33234	-0.463971	-1.33161	-0.201164	-1.33056	-0.432329
														-1.42733	0.228353	-1.32854	-11.0217	-1.32922	-0.136495	-1.32864	-0.176879	-1.32866	0.171661	-1.33109	-0.46413	-1.33037	-0.202056	-1.32932	-0.431962
														-1.42607	0.243625	-1.32729	-11.0233	-1.32797	-0.136783	-1.32739	-0.17712	-1.32741	0.171038	-1.32985	-0.463022	-1.32912	-0.202304	-1.32807	-0.432195
														-1.42482	0.248103	-1.32604	-11.024	-1.32672	-0.136836	-1.32615	-0.179382	-1.32616	0.170601	-1.32861	-0.46264	-1.32788	-0.201808	-1.32682	-0.431199
														-1.42357	0.263774	-1.3248	-11.0236	-1.32548	-0.136394	-1.3249	-0.179519	-1.32492	0.170677	-1.32736	-0.462312	-1.32663	-0.201603	-1.32557	-0.430909
														-1.42232	0.282373	-1.32355	-11.0235	-1.32423	-0.136207	-1.32365	-0.179756	-1.32367	0.170708	-1.32611	-0.463027	-1.32539	-0.201911	-1.32433	-0.431243
														-1.42107	0.301736	-1.3223	-11.0234	-1.32298	-0.136126	-1.3224	-0.181216	-1.32242	0.170708	-1.32487	-0.462443	-1.32414	-0.201944	-1.32308	-0.431388
														-1.41982	0.320693	-1.32105	-11.0257	-1.32174	-0.135545	-1.32116	-0.182148	-1.32117	0.171329	-1.32363	-0.461687	-1.3229	-0.201905	-1.32183	-0.431393
														-1.41857	0.340692	-1.31981	-11.027	-1.32049	-0.135896	-1.31991	-0.183899	-1.31993	0.171528	-1.32238	-0.462445	-1.32165	-0.203421	-1.32059	-0.431527
														-1.41731	0.360191	-1.31856	-11.0282	-1.31924	-0.136765	-1.31866	-0.183705	-1.31868	0.171417	-1.32114	-0.462718	-1.32041	-0.204644	-1.31934	-0.432708
														-1.41606	0.37897	-1.31731	-11.0305	-1.31799	-0.137873	-1.31741	-0.182627	-1.31743	0.172072	-1.31989	-0.461625	-1.31916	-0.205201	-1.31809	-0.432675
														-1.41481	0.400427	-1.31606	-11.0311	-1.31675	-0.138978	-1.31617	-0.182676	-1.31618	0.172046	-1.31865	-0.462346	-1.31791	-0.206686	-1.31685	-0.433142
														-1.41356	0.422143	-1.31482	-11.031	-1.3155	-0.139516	-1.31492	-0.183274	-1.31493	0.171462	-1.3174	-0.462935	-1.31667	-0.207865	-1.3156	-0.433635
														-1.41231	0.444643	-1.31357	-11.0332	-1.31425	-0.139274	-1.31367	-0.183728	-1.31369	0.170882	-1.31616	-0.462831	-1.31542	-0.207742	-1.31435	-0.433647
														-1.41105	0.466046	-1.31232	-11.0335	-1.31301	-0.13914	-1.31242	-0.18486	-1.31244	0.170442	-1.31491	-0.461452	-1.31418	-0.207581	-1.3131	-0.434228
														-1.4098	0.486991	-1.31107	-11.0341	-1.31176	-0.139641	-1.31117	-0.185247	-1.31119	0.170482	-1.31367	-0.461297	-1.31293	-0.207364	-1.31186	-0.43461
														-1.40855	0.509846	-1.30983	-11.0353	-1.31051	-0.139922	-1.30993	-0.185665	-1.30994	0.170678	-1.31242	-0.462076	-1.31169	-0.207319	-1.31061	-0.434712
														-1.4073	0.533727	-1.30858	-11.0377	-1.30927	-0.14052	-1.30868	-0.184831	-1.3087	0.170836	-1.31118	-0.461493	-1.31044	-0.207407	-1.30936	-0.433931
														-1.40605	0.556602	-1.30733	-11.0393	-1.30802	-0.141551	-1.30743	-0.184737	-1.30745	0.170985	-1.30993	-0.462108	-1.3092	-0.20738	-1.30812	-0.43323
														-1.4048	0.579598	-1.30608	-11.0408	-1.30677	-0.142337	-1.30618	-0.185285	-1.3062	0.171754	-1.30869	-0.461291	-1.30795	-0.208161	-1.30687	-0.432643
														-1.40355	0.604016	-1.30483	-11.0424	-1.30553	-0.143365	-1.30494	-0.186016	-1.30495	0.171095	-1.30744	-0.461004	-1.3067	-0.209123	-1.30562	-0.432562
														-1.40229	0.627028	-1.30359	-11.0439	-1.30428	-0.144713	-1.30369	-0.186452	-1.30371	0.171649	-1.3062	-0.461443	-1.30546	-0.210197	-1.30438	-0.43253
														-1.40104	0.650346	-1.30234	-11.0446	-1.30303	-0.145158	-1.30244	-0.187676	-1.30246	0.17131	-1.30495	-0.461646	-1.30421	-0.210902	-1.30313	-0.432466
														-1.39979	0.674939	-1.30109	-11.0441	-1.30178	-0.145365	-1.30119	-0.189016	-1.30121	0.170434	-1.30371	-0.461185	-1.30297	-0.211483	-1.30188	-0.432311
														-1.39854	0.6995	-1.29984	-11.0452	-1.30054	-0.145558	-1.29994	-0.189028	-1.29996	0.170659	-1.30246	-0.460872	-1.30172	-0.212028	-1.30064	-0.432515
														-1.39729	0.724613	-1.2986	-11.0472	-1.29929	-0.146167	-1.2987	-0.189164	-1.29872	0.171649	-1.30122	-0.461166	-1.30048	-0.21231	-1.29939	-0.432714
														-1.39603	0.749016	-1.29735	-11.0477	-1.29804	-0.146702	-1.29745	-0.188868	-1.29747	0.171701	-1.29998	-0.461349	-1.29923	-0.212244	-1.29814	-0.432424
														-1.39478	0.774939	-1.2961	-11.0478	-1.2968	-0.146723	-1.2962	-0.188828	-1.29622	0.171558	-1.29873	-0.462468	-1.29799	-0.211934	-1.2969	-0.432137
														-1.39353	0.801345	-1.29485	-11.0498	-1.29555	-0.147459	-1.29495	-0.188854	-1.29497	0.171622	-1.29748	-0.461938	-1.29674	-0.211959	-1.29565	-0.431806
														-1.39228	0.827849	-1.2936	-11.0504	-1.2943	-0.148985	-1.29371	-0.189682	-1.29372	0.170639	-1.29624	-0.46202	-1.29549	-0.211568	-1.2944	-0.432135
														-1.39103	0.853118	-1.29236	-11.0508	-1.29306	-0.150266	-1.29246	-0.189861	-1.29248	0.170663	-1.295	-0.461953	-1.29425	-0.211196	-1.29316	-0.432771
														-1.38978	0.878937	-1.29111	-11.0525	-1.29181	-0.15101	-1.29121	-0.190191	-1.29123	0.170894	-1.29375	-0.461323	-1.293	-0.211178	-1.29191	-0.431925
														-1.38853	0.905071	-1.28986	-11.0531	-1.29056	-0.15145	-1.28996	-0.191061	-1.28998	0.170808	-1.29251	-0.46048	-1.29176	-0.211467	-1.29066	-0.430852
														-1.38727	0.931658	-1.28861	-11.0539	-1.28932	-0.151156	-1.28872	-0.191501	-1.28873	0.170173	-1.29126	-0.459228	-1.29051	-0.211602	-1.28941	-0.430613
														-1.38602	0.959498	-1.28737	-11.0544	-1.28807	-0.150533	-1.28747	-0.192053	-1.28748	0.169812	-1.29002	-0.459045	-1.28927	-0.211848	-1.28817	-0.430729
														-1.38477	0.986802	-1.28612	-11.0553	-1.28682	-0.149939	-1.28622	-0.191998	-1.28624	0.170657	-1.28877	-0.459428	-1.28802	-0.212239	-1.28692	-0.431429
														-1.38352	1.01398	-1.28487	-11.0578	-1.28557	-0.150329	-1.28497	-0.192475	-1.28499	0.171722	-1.28753	-0.459006	-1.28678	-0.21248	-1.28567	-0.431214
														-1.38227	1.04217	-1.28362	-11.0586	-1.28433	-0.151827	-1.28373	-0.194623	-1.28374	0.170166	-1.28628	-0.460027	-1.28553	-0.213611	-1.28443	-0.431059
														-1.38102	1.06977	-1.28238	-11.0594	-1.28308	-0.152392	-1.28248	-0.195063	-1.28249	0.169169	-1.28504	-0.461127	-1.28428	-0.214618	-1.28318	-0.431936
														-1.37976	1.09863	-1.28113	-11.0612	-1.28183	-0.152133	-1.28123	-0.195113	-1.28125	0.168019	-1.28379	-0.461357	-1.28304	-0.214727	-1.28193	-0.432541
														-1.37851	1.12586	-1.27988	-11.0622	-1.28059	-0.152138	-1.27998	-0.194319	-1.28	0.167216	-1.28255	-0.461626	-1.28179	-0.214203	-1.28069	-0.432785
														-1.37726	1.15425	-1.27863	-11.0625	-1.27934	-0.151486	-1.27873	-0.195023	-1.27875	0.166634	-1.2813	-0.462002	-1.28055	-0.213872	-1.27944	-0.433208
														-1.37601	1.1829	-1.27738	-11.0625	-1.27809	-0.151549	-1.27749	-0.194203	-1.2775	0.16548	-1.28006	-0.462645	-1.2793	-0.21387	-1.27819	-0.432335
														-1.37476	1.2112	-1.27614	-11.0625	-1.27685	-0.152136	-1.27624	-0.194796	-1.27626	0.165711	-1.27881	-0.461453	-1.27806	-0.213438	-1.27694	-0.431397
														-1.37351	1.23939	-1.27489	-11.0633	-1.2756	-0.152575	-1.27499	-0.195735	-1.27501	0.165813	-1.27757	-0.461735	-1.27681	-0.213404	-1.2757	-0.430915
														-1.37225	1.26643	-1.27364	-11.064	-1.27435	-0.153464	-1.27374	-0.196389	-1.27376	0.164568	-1.27632	-0.463174	-1.27557	-0.21426	-1.27445	-0.42993
														-1.371	1.29211	-1.27239	-11.0655	-1.27311	-0.153628	-1.27249	-0.197928	-1.27251	0.163682	-1.27508	-0.463418	-1.27432	-0.214741	-1.2732	-0.430473
														-1.36975	1.32202	-1.27115	-11.0658	-1.27186	-0.15337	-1.27125	-0.198086	-1.27127	0.163178	-1.27383	-0.46354	-1.27307	-0.214809	-1.27196	-0.430198
														-1.3685	1.3522	-1.2699	-11.0662	-1.27061	-0.154131	-1.27	-0.197381	-1.27002	0.162919	-1.27259	-0.464407	-1.27183	-0.214972	-1.27071	-0.429573
														-1.36725	1.38466	-1.26865	-11.0674	-1.26937	-0.155695	-1.26875	-0.198314	-1.26877	0.162801	-1.27134	-0.464889	-1.27058	-0.215246	-1.26946	-0.430423
														-1.366	1.41442	-1.2674	-11.067	-1.26812	-0.157041	-1.26751	-0.200489	-1.26752	0.161457	-1.2701	-0.464135	-1.26934	-0.214661	-1.26822	-0.431269
														-1.36474	1.44535	-1.26616	-11.0673	-1.26687	-0.156893	-1.26626	-0.201618	-1.26627	0.1605	-1.26886	-0.464748	-1.26809	-0.214685	-1.26697	-0.431321
														-1.36349	1.47614	-1.26491	-11.0676	-1.26562	-0.15699	-1.26501	-0.202388	-1.26503	0.161213	-1.26761	-0.466152	-1.26685	-0.214925	-1.26572	-0.431812
														-1.36224	1.50619	-1.26366	-11.0674	-1.26438	-0.156978	-1.26376	-0.201597	-1.26378	0.161769	-1.26637	-0.466932	-1.2656	-0.216489	-1.26448	-0.43306
														-1.36099	1.53792	-1.26241	-11.0687	-1.26313	-0.157407	-1.26251	-0.201361	-1.26253	0.161093	-1.26512	-0.467967	-1.26436	-0.217637	-1.26323	-0.433451
														-1.35974	1.56832	-1.26117	-11.0697	-1.26188	-0.158396	-1.26127	-0.201211	-1.26128	0.160803	-1.26388	-0.468047	-1.26311	-0.217366	-1.26198	-0.433632
														-1.35849	1.59832	-1.25992	-11.0707	-1.26064	-0.159079	-1.26002	-0.201936	-1.26004	0.160038	-1.26263	-0.468427	-1.26187	-0.217128	-1.26074	-0.434038
														-1.35723	1.62978	-1.25867	-11.0704	-1.25939	-0.160839	-1.25877	-0.203413	-1.25879	0.15976	-1.26139	-0.469548	-1.26062	-0.217706	-1.25949	-0.432962
														-1.35598	1.66072	-1.25742	-11.0704	-1.25814	-0.1616	-1.25752	-0.203266	-1.25754	0.159577	-1.26014	-0.469302	-1.25937	-0.217226	-1.25824	-0.43218
														-1.35473	1.69246	-1.25617	-11.0705	-1.2569	-0.161613	-1.25628	-0.203203	-1.25629	0.158425	-1.2589	-0.468652	-1.25813	-0.216734	-1.257	-0.430779
														-1.35348	1.72449	-1.25493	-11.0701	-1.25565	-0.160887	-1.25503	-0.204781	-1.25504	0.157474	-1.25765	-0.469594	-1.25688	-0.216637	-1.25575	-0.431734
														-1.35223	1.75498	-1.25368	-11.0692	-1.2544	-0.160194	-1.25378	-0.20628	-1.2538	0.15699	-1.25641	-0.469919	-1.25564	-0.216467	-1.2545	-0.433161
														-1.35098	1.78714	-1.25243	-11.0696	-1.25316	-0.160701	-1.25253	-0.206085	-1.25255	0.157501	-1.25516	-0.46904	-1.25439	-0.216318	-1.25326	-0.434212
														-1.34973	1.81966	-1.25118	-11.0688	-1.25191	-0.161311	-1.25128	-0.205845	-1.2513	0.158179	-1.25392	-0.468671	-1.25315	-0.216403	-1.25201	-0.434739
														-1.34847	1.85086	-1.24994	-11.0689	-1.25066	-0.161886	-1.25004	-0.205288	-1.25005	0.157403	-1.25267	-0.469629	-1.2519	-0.216878	-1.25076	-0.433776
														-1.34722	1.88351	-1.24869	-11.0698	-1.24941	-0.161942	-1.24879	-0.205616	-1.24881	0.156722	-1.25143	-0.47054	-1.25066	-0.216992	-1.24951	-0.433208
														-1.34597	1.91507	-1.24744	-11.0693	-1.24817	-0.162273	-1.24754	-0.206711	-1.24756	0.156131	-1.25018	-0.470146	-1.24941	-0.216931	-1.24827	-0.432632
														-1.34472	1.9473	-1.24619	-11.0689	-1.24692	-0.162749	-1.24629	-0.207285	-1.24631	0.155991	-1.24894	-0.470149	-1.24816	-0.217187	-1.24702	-0.432162
														-1.34347	1.98015	-1.24494	-11.0698	-1.24567	-0.162534	-1.24505	-0.208357	-1.24506	0.155719	-1.24769	-0.470464	-1.24692	-0.217954	-1.24577	-0.431315
														-1.34221	2.01305	-1.2437	-11.0697	-1.24443	-0.162203	-1.2438	-0.209241	-1.24382	0.15544	-1.24645	-0.470895	-1.24567	-0.218517	-1.24453	-0.432616
														-1.34096	2.04567	-1.24245	-11.0698	-1.24318	-0.162472	-1.24255	-0.209683	-1.24257	0.155	-1.2452	-0.470852	-1.24443	-0.218577	-1.24328	-0.433033
														-1.33971	2.07741	-1.2412	-11.0699	-1.24193	-0.161886	-1.2413	-0.21009	-1.24132	0.154034	-1.24396	-0.470208	-1.24318	-0.218311	-1.24203	-0.432304
														-1.33846	2.11024	-1.23995	-11.0707	-1.24069	-0.161876	-1.24005	-0.210166	-1.24007	0.154597	-1.24272	-0.470565	-1.24194	-0.21813	-1.24079	-0.432859
														-1.33721	2.14344	-1.23871	-11.0698	-1.23944	-0.162081	-1.23881	-0.210904	-1.23883	0.154665	-1.24147	-0.471113	-1.24069	-0.217402	-1.23954	-0.434119
														-1.33596	2.17542	-1.23746	-11.0692	-1.23819	-0.163054	-1.23756	-0.21106	-1.23758	0.154251	-1.24022	-0.470662	-1.23945	-0.217001	-1.23829	-0.435097
														-1.33471	2.20792	-1.23621	-11.0695	-1.23695	-0.164191	-1.23631	-0.211628	-1.23633	0.153549	-1.23898	-0.469481	-1.2382	-0.216506	-1.23704	-0.43507
														-1.33345	2.2415	-1.23496	-11.0686	-1.2357	-0.164299	-1.23506	-0.212587	-1.23508	0.153398	-1.23774	-0.468404	-1.23696	-0.215926	-1.2358	-0.435552
														-1.3322	2.27624	-1.23372	-11.0695	-1.23445	-0.164323	-1.23382	-0.212908	-1.23383	0.152845	-1.23649	-0.468146	-1.23571	-0.21676	-1.23455	-0.43462
														-1.33095	2.30986	-1.23247	-11.07	-1.23321	-0.164094	-1.23257	-0.213162	-1.23259	0.153136	-1.23525	-0.468206	-1.23446	-0.216989	-1.2333	-0.434154
														-1.3297	2.34306	-1.23122	-11.0698	-1.23196	-0.162443	-1.23132	-0.213532	-1.23134	0.154191	-1.234	-0.468594	-1.23322	-0.217581	-1.23206	-0.433881
														-1.32845	2.3774	-1.22997	-11.0699	-1.23071	-0.161516	-1.23007	-0.214196	-1.23009	0.153874	-1.23276	-0.469171	-1.23197	-0.21851	-1.23081	-0.433216
														-1.32719	2.41146	-1.22873	-11.0694	-1.22947	-0.161423	-1.22883	-0.214535	-1.22884	0.154159	-1.23151	-0.47028	-1.23073	-0.218877	-1.22956	-0.432905
														-1.32594	2.44632	-1.22748	-11.0687	-1.22822	-0.161732	-1.22758	-0.214577	-1.2276	0.153543	-1.23027	-0.471437	-1.22948	-0.219058	-1.22832	-0.433749
														-1.32469	2.48028	-1.22623	-11.0682	-1.22697	-0.162227	-1.22633	-0.214425	-1.22635	0.154235	-1.22902	-0.472386	-1.22824	-0.21879	-1.22707	-0.434365
														-1.32344	2.51371	-1.22498	-11.0678	-1.22572	-0.162877	-1.22508	-0.213761	-1.2251	0.154936	-1.22778	-0.47248	-1.22699	-0.218967	-1.22582	-0.433591
														-1.32219	2.54858	-1.22373	-11.0679	-1.22448	-0.163214	-1.22384	-0.214597	-1.22385	0.154802	-1.22653	-0.472438	-1.22575	-0.218888	-1.22458	-0.433186
														-1.32094	2.58272	-1.22249	-11.0673	-1.22323	-0.16407	-1.22259	-0.214986	-1.2226	0.153915	-1.22529	-0.472744	-1.2245	-0.219089	-1.22333	-0.434171
														-1.31968	2.61682	-1.22124	-11.0689	-1.22198	-0.165156	-1.22134	-0.214125	-1.22136	0.15393	-1.22404	-0.473568	-1.22325	-0.219108	-1.22208	-0.434374
														-1.31843	2.64807	-1.21999	-11.0685	-1.22074	-0.16512	-1.22009	-0.215421	-1.22011	0.154113	-1.2228	-0.47383	-1.22201	-0.219019	-1.22083	-0.435188
														-1.31718	2.68045	-1.21874	-11.0678	-1.21949	-0.165799	-1.21884	-0.213794	-1.21886	0.154374	-1.22155	-0.474272	-1.22076	-0.219354	-1.21959	-0.434576
														-1.31593	2.71477	-1.2175	-11.0676	-1.21824	-0.166672	-1.2176	-0.21466	-1.21761	0.153522	-1.22031	-0.474421	-1.21952	-0.219578	-1.21834	-0.434239
														-1.31468	2.74874	-1.21625	-11.069	-1.217	-0.167575	-1.21635	-0.215475	-1.21637	0.153321	-1.21906	-0.474487	-1.21827	-0.22054	-1.2171	-0.434495
														-1.31343	2.78223	-1.215	-11.0701	-1.21575	-0.16867	-1.2151	-0.216471	-1.21512	0.153299	-1.21782	-0.474584	-1.21703	-0.220692	-1.21585	-0.434711
														-1.31218	2.81592	-1.21375	-11.0715	-1.2145	-0.169278	-1.21385	-0.216801	-1.21387	0.15314	-1.21657	-0.474936	-1.21578	-0.220615	-1.2146	-0.436416
														-1.31092	2.85044	-1.2125	-11.072	-1.21325	-0.170575	-1.21261	-0.216638	-1.21262	0.152886	-1.21533	-0.475435	-1.21453	-0.220947	-1.21335	-0.437414
														-1.30967	2.88539	-1.21126	-11.0714	-1.21201	-0.171036	-1.21136	-0.216615	-1.21138	0.152189	-1.21409	-0.475108	-1.21329	-0.221362	-1.21211	-0.438121
														-1.30842	2.91924	-1.21001	-11.0718	-1.21076	-0.170581	-1.21011	-0.216073	-1.21013	0.151974	-1.21284	-0.475244	-1.21204	-0.22139	-1.21086	-0.438106
														-1.30717	2.95296	-1.20876	-11.0722	-1.20951	-0.170815	-1.20886	-0.217057	-1.20888	0.151823	-1.21159	-0.476137	-1.2108	-0.221905	-1.20961	-0.438415
														-1.30592	2.98717	-1.20751	-11.0716	-1.20827	-0.170934	-1.20762	-0.217941	-1.20763	0.151627	-1.21035	-0.476733	-1.20955	-0.222632	-1.20837	-0.440076
														-1.30467	3.02036	-1.20627	-11.072	-1.20702	-0.171185	-1.20637	-0.21826	-1.20639	0.151299	-1.20911	-0.477195	-1.20831	-0.223405	-1.20712	-0.438704
														-1.30341	3.05473	-1.20502	-11.0735	-1.20577	-0.17149	-1.20512	-0.217955	-1.20514	0.15191	-1.20786	-0.478357	-1.20706	-0.223846	-1.20587	-0.438836
														-1.30216	3.08925	-1.20377	-11.0738	-1.20453	-0.171739	-1.20387	-0.218428	-1.20389	0.152925	-1.20662	-0.479356	-1.20582	-0.222767	-1.20463	-0.438812
														-1.30091	3.12315	-1.20252	-11.0749	-1.20328	-0.172054	-1.20262	-0.219829	-1.20264	0.151971	-1.20537	-0.479385	-1.20457	-0.222563	-1.20338	-0.438708
														-1.29966	3.15764	-1.20128	-11.0765	-1.20203	-0.17348	-1.20138	-0.220469	-1.20139	0.150904	-1.20413	-0.478506	-1.20333	-0.22238	-1.20213	-0.437564
														-1.29841	3.19176	-1.20003	-11.0765	-1.20079	-0.173661	-1.20013	-0.221348	-1.20015	0.150271	-1.20288	-0.477506	-1.20208	-0.222371	-1.20088	-0.437935
														-1.29716	3.22589	-1.19878	-11.0767	-1.19954	-0.173588	-1.19888	-0.22257	-1.1989	0.150439	-1.20164	-0.4773	-1.20084	-0.223165	-1.19964	-0.438274
														-1.29591	3.26057	-1.19753	-11.0765	-1.19829	-0.172449	-1.19763	-0.223307	-1.19765	0.149713	-1.20039	-0.477613	-1.19959	-0.22301	-1.19839	-0.437538
														-1.29465	3.29487	-1.19629	-11.0776	-1.19705	-0.172737	-1.19639	-0.223501	-1.1964	0.148636	-1.19915	-0.477355	-1.19834	-0.222852	-1.19714	-0.437724
														-1.2934	3.32935	-1.19504	-11.0778	-1.1958	-0.173751	-1.19514	-0.223128	-1.19515	0.148728	-1.1979	-0.477394	-1.1971	-0.222802	-1.1959	-0.438594
														-1.29215	3.36366	-1.19379	-11.0775	-1.19455	-0.17422	-1.19389	-0.224586	-1.19391	0.150159	-1.19666	-0.478767	-1.19585	-0.222823	-1.19465	-0.438234
														-1.2909	3.39866	-1.19254	-11.0779	-1.19331	-0.174516	-1.19264	-0.224903	-1.19266	0.151017	-1.19541	-0.479518	-1.19461	-0.223151	-1.1934	-0.437441
														-1.28965	3.43397	-1.19129	-11.0797	-1.19206	-0.174945	-1.19139	-0.225084	-1.19141	0.150959	-1.19417	-0.479913	-1.19336	-0.224073	-1.19216	-0.435224
														-1.28839	3.46797	-1.19005	-11.0795	-1.19081	-0.174007	-1.19015	-0.225863	-1.19016	0.150425	-1.19292	-0.480927	-1.19212	-0.223285	-1.19091	-0.434185
														-1.28714	3.50249	-1.1888	-11.0802	-1.18956	-0.174358	-1.1889	-0.226835	-1.18892	0.150552	-1.19168	-0.481533	-1.19087	-0.223823	-1.18966	-0.433985
														-1.28589	3.53825	-1.18755	-11.0807	-1.18832	-0.17466	-1.18765	-0.228313	-1.18767	0.15083	-1.19043	-0.482041	-1.18962	-0.223437	-1.18842	-0.434634
														-1.28464	3.57243	-1.1863	-11.0803	-1.18707	-0.175033	-1.1864	-0.229065	-1.18642	0.151091	-1.18919	-0.48211	-1.18838	-0.222954	-1.18717	-0.436031
														-1.28339	3.6071	-1.18505	-11.0812	-1.18582	-0.175937	-1.18516	-0.228847	-1.18517	0.151202	-1.18794	-0.482357	-1.18713	-0.223926	-1.18592	-0.436745
														-1.28214	3.64103	-1.18381	-11.0807	-1.18458	-0.176648	-1.18391	-0.229244	-1.18393	0.150609	-1.1867	-0.482555	-1.18589	-0.224383	-1.18467	-0.437574
														-1.28089	3.67533	-1.18256	-11.08	-1.18333	-0.177163	-1.18266	-0.230044	-1.18268	0.150119	-1.18545	-0.482292	-1.18464	-0.223922	-1.18343	-0.438059
														-1.27963	3.70843	-1.18131	-11.0796	-1.18208	-0.177909	-1.18141	-0.230005	-1.18143	0.149229	-1.18421	-0.482863	-1.1834	-0.222987	-1.18218	-0.439041
														-1.27838	3.74234	-1.18006	-11.08	-1.18084	-0.177358	-1.18016	-0.230874	-1.18018	0.149505	-1.18297	-0.483742	-1.18215	-0.222879	-1.18094	-0.437872
														-1.27713	3.77664	-1.17882	-11.081	-1.17959	-0.177699	-1.17892	-0.231877	-1.17894	0.150192	-1.18172	-0.484291	-1.18091	-0.223466	-1.17969	-0.436854
														-1.27588	3.81045	-1.17757	-11.0817	-1.17834	-0.178346	-1.17767	-0.232168	-1.17769	0.149709	-1.18047	-0.484012	-1.17966	-0.223603	-1.17844	-0.435505
														-1.27463	3.84365	-1.17632	-11.0841	-1.1771	-0.179192	-1.17642	-0.232144	-1.17644	0.149887	-1.17923	-0.484273	-1.17841	-0.224464	-1.17719	-0.433951
														-1.27337	3.87757	-1.17507	-11.085	-1.17585	-0.179789	-1.17517	-0.233501	-1.17519	0.150549	-1.17799	-0.485142	-1.17717	-0.223703	-1.17595	-0.434781
														-1.27212	3.91062	-1.17383	-11.0843	-1.1746	-0.180199	-1.17393	-0.234262	-1.17394	0.150177	-1.17674	-0.485773	-1.17592	-0.224177	-1.1747	-0.434227
														-1.27087	3.94403	-1.17258	-11.0855	-1.17335	-0.181081	-1.17268	-0.235401	-1.1727	0.150724	-1.1755	-0.486332	-1.17468	-0.224777	-1.17345	-0.434296
														-1.26962	3.97674	-1.17133	-11.0861	-1.17211	-0.182219	-1.17143	-0.237028	-1.17145	0.15134	-1.17425	-0.48619	-1.17343	-0.22384	-1.17221	-0.435233
														-1.26837	4.01025	-1.17008	-11.0858	-1.17086	-0.182326	-1.17018	-0.237196	-1.1702	0.150586	-1.17301	-0.48649	-1.17219	-0.223651	-1.17096	-0.43685
														-1.26712	4.04408	-1.16884	-11.086	-1.16961	-0.182953	-1.16894	-0.237044	-1.16895	0.149883	-1.17176	-0.487214	-1.17094	-0.224287	-1.16971	-0.436873
														-1.26587	4.07638	-1.16759	-11.0868	-1.16837	-0.183385	-1.16769	-0.236948	-1.16771	0.149448	-1.17052	-0.487721	-1.1697	-0.225067	-1.16847	-0.437825
														-1.26461	4.10605	-1.16634	-11.0865	-1.16712	-0.183898	-1.16644	-0.237632	-1.16646	0.149126	-1.16927	-0.487927	-1.16845	-0.22426	-1.16722	-0.438929
														-1.26336	4.13735	-1.16509	-11.0875	-1.16587	-0.184883	-1.16519	-0.237845	-1.16521	0.149084	-1.16803	-0.487835	-1.16721	-0.223728	-1.16597	-0.43832
														-1.26211	4.17052	-1.16384	-11.0893	-1.16463	-0.186245	-1.16395	-0.238483	-1.16396	0.148582	-1.16678	-0.487964	-1.16596	-0.224113	-1.16473	-0.437045
														-1.26086	4.20412	-1.1626	-11.0907	-1.16338	-0.187588	-1.1627	-0.239155	-1.16271	0.148108	-1.16554	-0.488039	-1.16471	-0.223633	-1.16348	-0.437665
														-1.25961	4.23514	-1.16135	-11.0906	-1.16213	-0.187957	-1.16145	-0.239262	-1.16147	0.14703	-1.16429	-0.48859	-1.16347	-0.223224	-1.16223	-0.436946
														-1.25835	4.26815	-1.1601	-11.0902	-1.16089	-0.188582	-1.1602	-0.23923	-1.16022	0.146456	-1.16305	-0.488647	-1.16222	-0.223753	-1.16098	-0.436639
														-1.2571	4.29912	-1.15885	-11.0898	-1.15964	-0.188892	-1.15895	-0.239679	-1.15897	0.146441	-1.1618	-0.488641	-1.16098	-0.223308	-1.15974	-0.437279
														-1.25585	4.32941	-1.15761	-11.0902	-1.15839	-0.189683	-1.15771	-0.240347	-1.15772	0.146289	-1.16056	-0.488013	-1.15973	-0.221939	-1.15849	-0.43605
														-1.2546	4.36133	-1.15636	-11.0905	-1.15715	-0.19069	-1.15646	-0.242295	-1.15648	0.146769	-1.15931	-0.487636	-1.15849	-0.222148	-1.15724	-0.436363
														-1.25335	4.39311	-1.15511	-11.0906	-1.1559	-0.189332	-1.15521	-0.24325	-1.15523	0.146936	-1.15807	-0.486831	-1.15724	-0.222321	-1.156	-0.436189
														-1.2521	4.4244	-1.15386	-11.0893	-1.15465	-0.189551	-1.15396	-0.243688	-1.15398	0.145845	-1.15682	-0.487229	-1.156	-0.221705	-1.15475	-0.437461
														-1.25085	4.45692	-1.15261	-11.0888	-1.1534	-0.189044	-1.15272	-0.244396	-1.15273	0.145294	-1.15558	-0.487695	-1.15475	-0.222395	-1.1535	-0.439094
														-1.24959	4.48813	-1.15137	-11.0879	-1.15216	-0.18909	-1.15147	-0.245462	-1.15149	0.144672	-1.15434	-0.487526	-1.15351	-0.223302	-1.15226	-0.437981
														-1.24834	4.51854	-1.15012	-11.0885	-1.15091	-0.188761	-1.15022	-0.246615	-1.15024	0.143526	-1.15309	-0.487616	-1.15226	-0.222388	-1.15101	-0.438302
														-1.24709	4.54903	-1.14887	-11.0889	-1.14966	-0.1889	-1.14897	-0.247883	-1.14899	0.143669	-1.15185	-0.487704	-1.15101	-0.222674	-1.14976	-0.43884
														-1.24584	4.57967	-1.14762	-11.089	-1.14842	-0.188376	-1.14773	-0.248526	-1.14774	0.144537	-1.1506	-0.48695	-1.14977	-0.221927	-1.14852	-0.439494
														-1.24459	4.61019	-1.14638	-11.0889	-1.14717	-0.190072	-1.14648	-0.248476	-1.1465	0.144935	-1.14936	-0.486435	-1.14852	-0.221242	-1.14727	-0.439691
														-1.24334	4.64104	-1.14513	-11.0887	-1.14592	-0.191522	-1.14523	-0.24848	-1.14525	0.144448	-1.14811	-0.48537	-1.14728	-0.220514	-1.14602	-0.437444
														-1.24208	4.67121	-1.14388	-11.0886	-1.14468	-0.193024	-1.14398	-0.249122	-1.144	0.143515	-1.14687	-0.484854	-1.14603	-0.220994	-1.14478	-0.438422
														-1.24083	4.7005	-1.14263	-11.0879	-1.14343	-0.193597	-1.14273	-0.249874	-1.14275	0.142549	-1.14562	-0.484328	-1.14479	-0.221652	-1.14353	-0.438391
														-1.23958	4.72962	-1.14139	-11.0883	-1.14218	-0.194736	-1.14149	-0.24973	-1.1415	0.142334	-1.14438	-0.484061	-1.14354	-0.222519	-1.14228	-0.438305
														-1.23833	4.75959	-1.14014	-11.0878	-1.14094	-0.195464	-1.14024	-0.24924	-1.14026	0.142748	-1.14313	-0.483494	-1.1423	-0.22363	-1.14103	-0.43849
														-1.23708	4.78858	-1.13889	-11.0881	-1.13969	-0.194917	-1.13899	-0.248517	-1.13901	0.143148	-1.14189	-0.484667	-1.14105	-0.223273	-1.13979	-0.439302
														-1.23583	4.81789	-1.13764	-11.088	-1.13844	-0.194907	-1.13774	-0.248658	-1.13776	0.144245	-1.14064	-0.486303	-1.1398	-0.223004	-1.13854	-0.438396
														-1.23457	4.84768	-1.1364	-11.0888	-1.13719	-0.194483	-1.1365	-0.248521	-1.13651	0.144055	-1.1394	-0.487059	-1.13856	-0.222676	-1.13729	-0.438618
														-1.23332	4.87711	-1.13515	-11.0901	-1.13595	-0.19641	-1.13525	-0.247504	-1.13527	0.143507	-1.13815	-0.487008	-1.13731	-0.222313	-1.13605	-0.43797
														-1.23207	4.90589	-1.1339	-11.0903	-1.1347	-0.195949	-1.134	-0.24651	-1.13402	0.143309	-1.13691	-0.486512	-1.13607	-0.221822	-1.1348	-0.439033
														-1.23082	4.9343	-1.13265	-11.0899	-1.13345	-0.195034	-1.13275	-0.24685	-1.13277	0.142474	-1.13566	-0.487228	-1.13482	-0.221966	-1.13355	-0.438431
														-1.22957	4.96232	-1.1314	-11.0913	-1.13221	-0.194941	-1.1315	-0.246608	-1.13152	0.14131	-1.13442	-0.487118	-1.13358	-0.221917	-1.13231	-0.439994
														-1.22832	4.99013	-1.13016	-11.0921	-1.13096	-0.19529	-1.13026	-0.246406	-1.13027	0.140328	-1.13317	-0.486622	-1.13233	-0.222257	-1.13106	-0.439727
														-1.22707	5.01731	-1.12891	-11.0914	-1.12971	-0.194967	-1.12901	-0.246051	-1.12903	0.140122	-1.13193	-0.486702	-1.13108	-0.221948	-1.12981	-0.440486
														-1.22581	5.04431	-1.12766	-11.0929	-1.12847	-0.1971	-1.12776	-0.246376	-1.12778	0.140282	-1.13068	-0.486992	-1.12984	-0.222319	-1.12857	-0.440731
														-1.22456	5.07086	-1.12641	-11.0933	-1.12722	-0.196769	-1.12651	-0.247003	-1.12653	0.140053	-1.12944	-0.487275	-1.12859	-0.222107	-1.12732	-0.440347
														-1.22331	5.09732	-1.12517	-11.094	-1.12597	-0.196512	-1.12527	-0.246709	-1.12528	0.140209	-1.12819	-0.486522	-1.12735	-0.222905	-1.12607	-0.441662
														-1.22206	5.12387	-1.12392	-11.095	-1.12473	-0.196903	-1.12402	-0.247789	-1.12404	0.140565	-1.12695	-0.486416	-1.1261	-0.224281	-1.12482	-0.44144
														-1.22081	5.14996	-1.12267	-11.0958	-1.12348	-0.197016	-1.12277	-0.249466	-1.12279	0.140853	-1.1257	-0.486608	-1.12486	-0.223855	-1.12358	-0.441637
														-1.21955	5.176	-1.12142	-11.0981	-1.12223	-0.196821	-1.12152	-0.250846	-1.12154	0.140335	-1.12446	-0.485996	-1.12361	-0.222421	-1.12233	-0.441635
														-1.2183	5.20184	-1.12017	-11.0991	-1.12098	-0.198228	-1.12028	-0.251234	-1.12029	0.140528	-1.12322	-0.485755	-1.12237	-0.223503	-1.12108	-0.443565
														-1.21705	5.22745	-1.11893	-11.1004	-1.11974	-0.198957	-1.11903	-0.251673	-1.11905	0.140455	-1.12197	-0.484777	-1.12112	-0.22389	-1.11984	-0.442694
														-1.2158	5.25281	-1.11768	-11.1008	-1.11849	-0.200895	-1.11778	-0.251775	-1.1178	0.140402	-1.12073	-0.483905	-1.11988	-0.223425	-1.11859	-0.442749
														-1.21455	5.27834	-1.11643	-11.1013	-1.11724	-0.201967	-1.11653	-0.251846	-1.11655	0.14028	-1.11948	-0.484589	-1.11863	-0.222633	-1.11734	-0.443803
														-1.2133	5.30277	-1.11518	-11.1011	-1.116	-0.202298	-1.11529	-0.252186	-1.1153	0.139688	-1.11824	-0.485137	-1.11738	-0.221756	-1.1161	-0.444712
														-1.21205	5.32588	-1.11394	-11.1006	-1.11475	-0.203393	-1.11404	-0.252689	-1.11406	0.13932	-1.11699	-0.485256	-1.11614	-0.221001	-1.11485	-0.445525
														-1.21079	5.34817	-1.11269	-11.101	-1.1135	-0.203793	-1.11279	-0.252375	-1.11281	0.139372	-1.11575	-0.484556	-1.11489	-0.221813	-1.1136	-0.44535
														-1.20954	5.37246	-1.11144	-11.1024	-1.11226	-0.203404	-1.11154	-0.252597	-1.11156	0.140021	-1.1145	-0.485101	-1.11365	-0.221814	-1.11236	-0.446058
														-1.20829	5.39681	-1.11019	-11.1018	-1.11101	-0.202865	-1.11029	-0.252113	-1.11031	0.139666	-1.11326	-0.485202	-1.1124	-0.221712	-1.11111	-0.445575
														-1.20704	5.4205	-1.10895	-11.1016	-1.10976	-0.202389	-1.10905	-0.250809	-1.10906	0.138807	-1.11201	-0.485508	-1.11116	-0.221725	-1.10986	-0.446444
														-1.20579	5.44319	-1.1077	-11.1031	-1.10852	-0.202095	-1.1078	-0.250709	-1.10782	0.13867	-1.11077	-0.485443	-1.10991	-0.222756	-1.10861	-0.44724
														-1.20453	5.46511	-1.10645	-11.1041	-1.10727	-0.202645	-1.10655	-0.250993	-1.10657	0.138246	-1.10952	-0.484315	-1.10867	-0.221815	-1.10737	-0.447385
														-1.20328	5.48667	-1.1052	-11.1052	-1.10602	-0.204879	-1.1053	-0.251352	-1.10532	0.138191	-1.10828	-0.484305	-1.10742	-0.220816	-1.10612	-0.447262
														-1.20203	5.50814	-1.10396	-11.1062	-1.10478	-0.205215	-1.10406	-0.25154	-1.10407	0.138415	-1.10703	-0.483433	-1.10617	-0.221945	-1.10487	-0.446196
														-1.20078	5.52938	-1.10271	-11.106	-1.10353	-0.204866	-1.10281	-0.251404	-1.10282	0.138601	-1.10579	-0.483501	-1.10493	-0.222069	-1.10363	-0.446366
														-1.19953	5.552	-1.10146	-11.1044	-1.10228	-0.205511	-1.10156	-0.251635	-1.10158	0.13851	-1.10454	-0.483425	-1.10368	-0.222186	-1.10238	-0.447224
														-1.19828	5.57343	-1.10021	-11.1036	-1.10103	-0.205636	-1.10031	-0.251918	-1.10033	0.138446	-1.1033	-0.482503	-1.10244	-0.222361	-1.10113	-0.447702
														-1.19703	5.59519	-1.09896	-11.1044	-1.09979	-0.207534	-1.09906	-0.251577	-1.09908	0.13882	-1.10205	-0.483169	-1.10119	-0.222514	-1.09989	-0.448437
														-1.19577	5.61632	-1.09772	-11.1053	-1.09854	-0.206351	-1.09782	-0.251452	-1.09783	0.13923	-1.10081	-0.484003	-1.09995	-0.222998	-1.09864	-0.44826
														-1.19452	5.63784	-1.09647	-11.1056	-1.09729	-0.206679	-1.09657	-0.251485	-1.09659	0.139149	-1.09956	-0.484439	-1.0987	-0.223536	-1.09739	-0.450135
														-1.19327	5.65888	-1.09522	-11.1065	-1.09605	-0.2065	-1.09532	-0.250919	-1.09534	0.138645	-1.09832	-0.484727	-1.09746	-0.223942	-1.09615	-0.449975
														-1.19202	5.67828	-1.09397	-11.107	-1.0948	-0.206145	-1.09407	-0.251351	-1.09409	0.137533	-1.09708	-0.485385	-1.09621	-0.223295	-1.0949	-0.449979
														-1.19077	5.69785	-1.09273	-11.1079	-1.09355	-0.207543	-1.09283	-0.251661	-1.09284	0.137771	-1.09583	-0.485711	-1.09496	-0.223164	-1.09365	-0.450947
														-1.18952	5.71626	-1.09148	-11.1094	-1.09231	-0.207546	-1.09158	-0.251527	-1.0916	0.138879	-1.09458	-0.485704	-1.09372	-0.224349	-1.09241	-0.449985
														-1.18826	5.73518	-1.09023	-11.1101	-1.09106	-0.208209	-1.09033	-0.251625	-1.09035	0.138722	-1.09334	-0.485012	-1.09247	-0.224531	-1.09116	-0.448387
														-1.18701	5.75481	-1.08898	-11.1107	-1.08981	-0.209718	-1.08908	-0.251702	-1.0891	0.138476	-1.0921	-0.485476	-1.09123	-0.223754	-1.08991	-0.448658
														-1.18576	5.77454	-1.08773	-11.1115	-1.08857	-0.209603	-1.08784	-0.252274	-1.08785	0.139283	-1.09085	-0.48583	-1.08998	-0.223689	-1.08866	-0.448488
														-1.18451	5.793	-1.08649	-11.1123	-1.08732	-0.210041	-1.08659	-0.251701	-1.08661	0.139295	-1.08961	-0.485168	-1.08874	-0.222813	-1.08742	-0.447979
														-1.18326	5.81137	-1.08524	-11.113	-1.08607	-0.212155	-1.08534	-0.251426	-1.08536	0.138112	-1.08836	-0.485308	-1.08749	-0.222375	-1.08617	-0.448145
														-1.18201	5.82817	-1.08399	-11.1141	-1.08482	-0.211707	-1.08409	-0.251567	-1.08411	0.136874	-1.08712	-0.484851	-1.08625	-0.223096	-1.08492	-0.448303
														-1.18075	5.8433	-1.08274	-11.1158	-1.08358	-0.211228	-1.08284	-0.251877	-1.08286	0.137101	-1.08587	-0.485633	-1.085	-0.22394	-1.08368	-0.44905
														-1.1795	5.85919	-1.0815	-11.1165	-1.08233	-0.210568	-1.0816	-0.251925	-1.08161	0.137562	-1.08463	-0.485804	-1.08376	-0.223461	-1.08243	-0.449012
														-1.17825	5.87654	-1.08025	-11.1167	-1.08108	-0.209867	-1.08035	-0.251109	-1.08037	0.137485	-1.08338	-0.486681	-1.08251	-0.223085	-1.08118	-0.44941
														-1.177	5.89335	-1.079	-11.1168	-1.07984	-0.209828	-1.0791	-0.250419	-1.07912	0.136725	-1.08214	-0.486976	-1.08126	-0.223479	-1.07994	-0.450212
														-1.17575	5.9091	-1.07775	-11.1173	-1.07859	-0.20904	-1.07785	-0.250339	-1.07787	0.136067	-1.08089	-0.486712	-1.08002	-0.222258	-1.07869	-0.449872
														-1.1745	5.92413	-1.07651	-11.1168	-1.07734	-0.209451	-1.07661	-0.251129	-1.07662	0.135656	-1.07965	-0.487731	-1.07877	-0.222602	-1.07744	-0.450988
														-1.17324	5.93848	-1.07526	-11.117	-1.0761	-0.209501	-1.07536	-0.251406	-1.07538	0.134843	-1.0784	-0.487474	-1.07753	-0.222502	-1.0762	-0.452187
														-1.17199	5.95212	-1.07401	-11.1172	-1.07485	-0.210548	-1.07411	-0.252252	-1.07413	0.135049	-1.07716	-0.486451	-1.07628	-0.222734	-1.07495	-0.451922
														-1.17074	5.96662	-1.07276	-11.1168	-1.0736	-0.210331	-1.07286	-0.253843	-1.07288	0.136012	-1.07591	-0.48644	-1.07504	-0.223629	-1.0737	-0.453109
														-1.16949	5.98069	-1.07151	-11.1169	-1.07236	-0.210979	-1.07161	-0.255071	-1.07163	0.136775	-1.07467	-0.487489	-1.07379	-0.224171	-1.07245	-0.453454
														-1.16824	5.99336	-1.07027	-11.1179	-1.07111	-0.211289	-1.07037	-0.255887	-1.07038	0.138125	-1.07342	-0.486929	-1.07255	-0.224544	-1.07121	-0.45464
														-1.16699	6.00633	-1.06902	-11.1171	-1.06986	-0.212041	-1.06912	-0.256023	-1.06914	0.138965	-1.07218	-0.487085	-1.0713	-0.224408	-1.06996	-0.455226
														-1.16573	6.01933	-1.06777	-11.1163	-1.06862	-0.21306	-1.06787	-0.256698	-1.06789	0.139351	-1.07093	-0.487401	-1.07005	-0.224173	-1.06871	-0.456042
														-1.16448	6.03249	-1.06652	-11.1162	-1.06737	-0.21504	-1.06662	-0.257257	-1.06664	0.139276	-1.06969	-0.487246	-1.06881	-0.223882	-1.06747	-0.456254
														-1.16323	6.04456	-1.06528	-11.116	-1.06612	-0.214677	-1.06538	-0.257146	-1.06539	0.138654	-1.06844	-0.485955	-1.06756	-0.224498	-1.06622	-0.456344
														-1.16198	6.05638	-1.06403	-11.1152	-1.06488	-0.215779	-1.06413	-0.256915	-1.06415	0.137628	-1.0672	-0.485831	-1.06632	-0.225165	-1.06497	-0.456454
														-1.16073	6.06814	-1.06278	-11.1147	-1.06363	-0.217522	-1.06288	-0.257492	-1.0629	0.137161	-1.06595	-0.486996	-1.06507	-0.225534	-1.06373	-0.455459
														-1.15948	6.07897	-1.06153	-11.1145	-1.06238	-0.218172	-1.06163	-0.257729	-1.06165	0.137409	-1.06471	-0.487359	-1.06383	-0.225153	-1.06248	-0.454936
														-1.15823	6.0892	-1.06029	-11.1139	-1.06113	-0.218634	-1.06039	-0.257375	-1.0604	0.137078	-1.06347	-0.486947	-1.06258	-0.225308	-1.06123	-0.454029
														-1.15697	6.09931	-1.05904	-11.113	-1.05989	-0.219345	-1.05914	-0.257034	-1.05916	0.136716	-1.06222	-0.487235	-1.06134	-0.225599	-1.05999	-0.454319
														-1.15572	6.11007	-1.05779	-11.113	-1.05864	-0.219376	-1.05789	-0.25696	-1.05791	0.136131	-1.06098	-0.48931	-1.06009	-0.225166	-1.05874	-0.453102
														-1.15447	6.12021	-1.05654	-11.113	-1.05739	-0.220045	-1.05664	-0.25681	-1.05666	0.135877	-1.05973	-0.490496	-1.05885	-0.225635	-1.05749	-0.453367
														-1.15322	6.12905	-1.0553	-11.1129	-1.05615	-0.219351	-1.0554	-0.256228	-1.05541	0.136236	-1.05849	-0.492795	-1.0576	-0.226576	-1.05625	-0.452776
														-1.15197	6.13705	-1.05405	-11.1133	-1.0549	-0.21941	-1.05415	-0.255916	-1.05417	0.136106	-1.05724	-0.491587	-1.05635	-0.227126	-1.055	-0.452154
														-1.15071	6.14518	-1.0528	-11.1132	-1.05365	-0.21985	-1.0529	-0.255896	-1.05292	0.13644	-1.056	-0.490682	-1.05511	-0.226807	-1.05375	-0.451415
														-1.14946	6.15303	-1.05155	-11.1133	-1.05241	-0.21973	-1.05165	-0.2558	-1.05167	0.13646	-1.05475	-0.489642	-1.05386	-0.22701	-1.05251	-0.450748
														-1.14821	6.16054	-1.0503	-11.1137	-1.05116	-0.219443	-1.0504	-0.256351	-1.05042	0.135654	-1.05351	-0.490442	-1.05262	-0.226788	-1.05126	-0.450074
														-1.14696	6.16821	-1.04906	-11.1133	-1.04991	-0.220469	-1.04916	-0.256494	-1.04917	0.134105	-1.05226	-0.49122	-1.05137	-0.226949	-1.05001	-0.449506
														-1.14571	6.17487	-1.04781	-11.1132	-1.04866	-0.221357	-1.04791	-0.25671	-1.04793	0.133845	-1.05102	-0.49176	-1.05013	-0.227323	-1.04876	-0.449436
														-1.14446	6.18115	-1.04656	-11.1133	-1.04742	-0.222479	-1.04666	-0.258104	-1.04668	0.134711	-1.04977	-0.492178	-1.04888	-0.22738	-1.04752	-0.449214
														-1.14321	6.18778	-1.04531	-11.1115	-1.04617	-0.223407	-1.04541	-0.259602	-1.04543	0.135054	-1.04853	-0.492244	-1.04764	-0.226255	-1.04627	-0.44842
														-1.14195	6.1944	-1.04407	-11.1101	-1.04493	-0.224119	-1.04417	-0.261121	-1.04418	0.135752	-1.04728	-0.492069	-1.04639	-0.225594	-1.04502	-0.447921
														-1.1407	6.1997	-1.04282	-11.1097	-1.04368	-0.223205	-1.04292	-0.261788	-1.04293	0.136003	-1.04604	-0.491832	-1.04514	-0.224717	-1.04378	-0.44857
														-1.13945	6.20474	-1.04157	-11.1094	-1.04243	-0.224405	-1.04167	-0.262425	-1.04169	0.13493	-1.04479	-0.49285	-1.0439	-0.224089	-1.04253	-0.448621
														-1.1382	6.20916	-1.04032	-11.11	-1.04118	-0.223959	-1.04042	-0.262935	-1.04044	0.133522	-1.04355	-0.493661	-1.04265	-0.224194	-1.04128	-0.448608
														-1.13695	6.2122	-1.03907	-11.1112	-1.03994	-0.223085	-1.03917	-0.262722	-1.03919	0.132612	-1.0423	-0.492475	-1.04141	-0.224188	-1.04004	-0.448282
														-1.13569	6.21594	-1.03783	-11.1114	-1.03869	-0.222058	-1.03793	-0.263467	-1.03794	0.132176	-1.04106	-0.494884	-1.04016	-0.224416	-1.03879	-0.447553
														-1.13444	6.21913	-1.03658	-11.1111	-1.03744	-0.220566	-1.03668	-0.264079	-1.0367	0.132171	-1.03981	-0.494283	-1.03892	-0.224846	-1.03754	-0.446006
														-1.13319	6.22214	-1.03533	-11.1111	-1.0362	-0.222378	-1.03543	-0.263777	-1.03545	0.131924	-1.03857	-0.49348	-1.03767	-0.224872	-1.03629	-0.445281
														-1.13194	6.22413	-1.03408	-11.1106	-1.03495	-0.222517	-1.03418	-0.263966	-1.0342	0.131992	-1.03733	-0.492791	-1.03642	-0.225293	-1.03505	-0.442474
														-1.13069	6.22632	-1.03284	-11.1098	-1.0337	-0.223226	-1.03294	-0.264496	-1.03295	0.132858	-1.03608	-0.492781	-1.03518	-0.225337	-1.0338	-0.441699
														-1.12944	6.22798	-1.03159	-11.1097	-1.03246	-0.223922	-1.03169	-0.264663	-1.03171	0.133021	-1.03483	-0.491961	-1.03393	-0.225994	-1.03255	-0.441187
														-1.12819	6.22934	-1.03034	-11.1096	-1.03121	-0.224101	-1.03044	-0.26533	-1.03046	0.132347	-1.03359	-0.49224	-1.03269	-0.226098	-1.03131	-0.440929
														-1.12693	6.23049	-1.02909	-11.1097	-1.02996	-0.225269	-1.02919	-0.266037	-1.02921	0.131935	-1.03235	-0.493827	-1.03144	-0.225129	-1.03006	-0.440629
														-1.12568	6.23009	-1.02784	-11.1097	-1.02872	-0.225988	-1.02795	-0.266873	-1.02796	0.132252	-1.0311	-0.493327	-1.0302	-0.225512	-1.02881	-0.440835
														-1.12443	6.2296	-1.0266	-11.1095	-1.02747	-0.225214	-1.0267	-0.2676	-1.02672	0.132654	-1.02986	-0.493698	-1.02895	-0.225855	-1.02757	-0.44031
														-1.12318	6.2282	-1.02535	-11.1095	-1.02622	-0.225992	-1.02545	-0.26748	-1.02547	0.132876	-1.02861	-0.492972	-1.02771	-0.226467	-1.02632	-0.440768
														-1.12193	6.2263	-1.0241	-11.1104	-1.02497	-0.226786	-1.0242	-0.26788	-1.02422	0.133457	-1.02737	-0.493401	-1.02646	-0.226855	-1.02507	-0.441215
														-1.12068	6.22396	-1.02286	-11.1112	-1.02373	-0.226612	-1.02296	-0.268256	-1.02297	0.134334	-1.02612	-0.494377	-1.02522	-0.226872	-1.02383	-0.44084
														-1.11942	6.22198	-1.02161	-11.1113	-1.02248	-0.227106	-1.02171	-0.268165	-1.02172	0.135295	-1.02488	-0.49571	-1.02397	-0.226556	-1.02258	-0.440845
														-1.11817	6.22128	-1.02036	-11.1108	-1.02123	-0.228166	-1.02046	-0.268428	-1.02048	0.135528	-1.02363	-0.496026	-1.02273	-0.226096	-1.02133	-0.441038
														-1.11692	6.21878	-1.01911	-11.1106	-1.01999	-0.227764	-1.01921	-0.26864	-1.01923	0.135634	-1.02239	-0.495588	-1.02148	-0.22703	-1.02009	-0.440554
														-1.11567	6.2148	-1.01786	-11.1109	-1.01874	-0.228679	-1.01796	-0.269266	-1.01798	0.136665	-1.02114	-0.494818	-1.02023	-0.226725	-1.01884	-0.439405
														-1.11442	6.21094	-1.01662	-11.1114	-1.01749	-0.229283	-1.01672	-0.270321	-1.01673	0.137285	-1.0199	-0.494867	-1.01899	-0.226524	-1.01759	-0.438452
														-1.11317	6.20661	-1.01537	-11.1115	-1.01625	-0.231576	-1.01547	-0.271108	-1.01549	0.137713	-1.01865	-0.495308	-1.01774	-0.227735	-1.01635	-0.439152
														-1.11191	6.20154	-1.01412	-11.1122	-1.015	-0.231828	-1.01422	-0.271135	-1.01424	0.138523	-1.01741	-0.494167	-1.0165	-0.227271	-1.0151	-0.437323
														-1.11066	6.19579	-1.01287	-11.1127	-1.01375	-0.232552	-1.01297	-0.27108	-1.01299	0.1382	-1.01616	-0.494211	-1.01525	-0.227261	-1.01385	-0.43659
														-1.10941	6.18992	-1.01162	-11.1124	-1.0125	-0.232192	-1.01172	-0.271152	-1.01174	0.137242	-1.01492	-0.495358	-1.01401	-0.226808	-1.0126	-0.435997
														-1.10816	6.183	-1.01038	-11.1124	-1.01126	-0.232797	-1.01048	-0.271062	-1.01049	0.13699	-1.01367	-0.494815	-1.01276	-0.226523	-1.01136	-0.435594
														-1.10691	6.17585	-1.00913	-11.1118	-1.01001	-0.233594	-1.00923	-0.270972	-1.00925	0.13659	-1.01243	-0.495368	-1.01151	-0.226613	-1.01011	-0.435639
														-1.10566	6.17015	-1.00788	-11.1118	-1.00876	-0.234488	-1.00798	-0.270715	-1.008	0.135556	-1.01118	-0.495492	-1.01027	-0.22649	-1.00886	-0.435021
														-1.10441	6.16438	-1.00663	-11.1131	-1.00752	-0.235553	-1.00673	-0.270948	-1.00675	0.134781	-1.00994	-0.495208	-1.00902	-0.22643	-1.00762	-0.4338
														-1.10315	6.15724	-1.00539	-11.1136	-1.00627	-0.236123	-1.00549	-0.271474	-1.0055	0.134036	-1.00869	-0.495623	-1.00778	-0.226709	-1.00637	-0.432881
														-1.1019	6.14865	-1.00414	-11.1144	-1.00502	-0.235901	-1.00424	-0.272445	-1.00426	0.133216	-1.00745	-0.494645	-1.00653	-0.226869	-1.00512	-0.432224
														-1.10065	6.14023	-1.00289	-11.1146	-1.00378	-0.235554	-1.00299	-0.273245	-1.00301	0.133058	-1.00621	-0.494702	-1.00529	-0.226514	-1.00388	-0.432252
														-1.0994	6.13082	-1.00164	-11.1153	-1.00253	-0.235614	-1.00174	-0.273243	-1.00176	0.132913	-1.00496	-0.494682	-1.00404	-0.226327	-1.00263	-0.43263
														-1.09815	6.12051	-1.0004	-11.1156	-1.00128	-0.234548	-1.0005	-0.273267	-1.00051	0.133005	-1.00372	-0.494611	-1.0028	-0.226343	-1.00138	-0.433258
														-1.09689	6.11004	-0.999148	-11.1164	-1.00004	-0.234559	-0.999248	-0.272884	-0.999266	0.132674	-1.00247	-0.494551	-1.00155	-0.226223	-1.00013	-0.432926
														-1.09564	6.09976	-0.997901	-11.1177	-0.99879	-0.23519	-0.998001	-0.272655	-0.998018	0.13223	-1.00123	-0.495594	-1.0003	-0.226038	-0.998888	-0.43272
														-1.09439	6.08877	-0.996653	-11.1183	-0.997543	-0.235647	-0.996753	-0.27313	-0.996771	0.132408	-0.999981	-0.496709	-0.99906	-0.226393	-0.997642	-0.431536
														-1.09314	6.07622	-0.995405	-11.1185	-0.996296	-0.23659	-0.995505	-0.274354	-0.995523	0.133203	-0.998736	-0.496637	-0.997814	-0.226073	-0.996395	-0.432085
														-1.09189	6.06407	-0.994157	-11.1192	-0.995049	-0.236746	-0.994258	-0.275576	-0.994275	0.133111	-0.997492	-0.496162	-0.996569	-0.225003	-0.995148	-0.432398
														-1.09064	6.0525	-0.99291	-11.1205	-0.993802	-0.236836	-0.99301	-0.276628	-0.993027	0.132411	-0.996247	-0.495344	-0.995323	-0.224178	-0.993901	-0.432912
														-1.08939	6.04018	-0.991662	-11.1205	-0.992555	-0.236915	-0.991762	-0.277292	-0.99178	0.13166	-0.995002	-0.495929	-0.994078	-0.224094	-0.992654	-0.433693
														-1.08813	6.02778	-0.990414	-11.1204	-0.991308	-0.236555	-0.990515	-0.277934	-0.990532	0.130502	-0.993757	-0.496549	-0.992832	-0.224957	-0.991407	-0.434838
														-1.08688	6.01468	-0.989167	-11.1211	-0.990061	-0.236498	-0.989267	-0.278759	-0.989284	0.129934	-0.992512	-0.497754	-0.991586	-0.225168	-0.99016	-0.435856
														-1.08563	6.00078	-0.987919	-11.1215	-0.988814	-0.237074	-0.988019	-0.278566	-0.988037	0.129947	-0.991268	-0.497739	-0.990341	-0.225317	-0.988913	-0.436168
														-1.08438	5.98606	-0.986671	-11.122	-0.987568	-0.237532	-0.986771	-0.279135	-0.986789	0.130304	-0.990023	-0.497192	-0.989095	-0.226149	-0.987666	-0.436557
														-1.08313	5.97073	-0.985424	-11.1226	-0.986321	-0.237755	-0.985524	-0.279333	-0.985541	0.131053	-0.988778	-0.49793	-0.98785	-0.225976	-0.98642	-0.436847
														-1.08187	5.9553	-0.984176	-11.1231	-0.985074	-0.237675	-0.984276	-0.279057	-0.984293	0.130624	-0.987533	-0.498409	-0.986604	-0.225914	-0.985173	-0.437088
														-1.08062	5.93894	-0.982928	-11.1241	-0.983827	-0.237738	-0.983028	-0.279292	-0.983046	0.13011	-0.986289	-0.498498	-0.985359	-0.227181	-0.983926	-0.436531
														-1.07937	5.92263	-0.981681	-11.1256	-0.98258	-0.237314	-0.981781	-0.279213	-0.981798	0.13009	-0.985044	-0.49836	-0.984113	-0.228078	-0.982679	-0.436412
														-1.07812	5.90691	-0.980433	-11.1267	-0.981333	-0.237007	-0.980533	-0.279388	-0.98055	0.129938	-0.983799	-0.49811	-0.982868	-0.228581	-0.981432	-0.436005
														-1.07687	5.88994	-0.979185	-11.1275	-0.980086	-0.236411	-0.979285	-0.278883	-0.979303	0.130377	-0.982554	-0.496599	-0.981622	-0.22925	-0.980185	-0.436093
														-1.07562	5.87299	-0.977937	-11.1277	-0.978839	-0.237724	-0.978037	-0.278751	-0.978055	0.130609	-0.981309	-0.496238	-0.980377	-0.229889	-0.978938	-0.436955
														-1.07437	5.8556	-0.97669	-11.1272	-0.977592	-0.237852	-0.97679	-0.279694	-0.976807	0.130731	-0.980065	-0.496574	-0.979131	-0.230348	-0.977691	-0.437848
														-1.07311	5.83738	-0.975442	-11.127	-0.976345	-0.237745	-0.975542	-0.279928	-0.975559	0.130985	-0.97882	-0.495937	-0.977886	-0.230138	-0.976444	-0.438916
														-1.07186	5.81822	-0.974194	-11.1267	-0.975098	-0.238883	-0.974294	-0.281527	-0.974312	0.13084	-0.977575	-0.495642	-0.97664	-0.229916	-0.975198	-0.440271
														-1.07061	5.79793	-0.972947	-11.1266	-0.973852	-0.239044	-0.973047	-0.28414	-0.973064	0.130988	-0.97633	-0.49602	-0.975395	-0.229684	-0.973951	-0.441937
														-1.06936	5.77879	-0.971699	-11.1268	-0.972605	-0.239447	-0.971799	-0.286046	-0.971816	0.130935	-0.975085	-0.49655	-0.974149	-0.22914	-0.972704	-0.443233
														-1.06811	5.75919	-0.970451	-11.1272	-0.971358	-0.239986	-0.970551	-0.286569	-0.970569	0.130578	-0.973841	-0.497304	-0.972904	-0.229372	-0.971457	-0.443954
														-1.06686	5.73863	-0.969203	-11.1278	-0.970111	-0.240427	-0.969304	-0.287108	-0.969321	0.13045	-0.972596	-0.497268	-0.971658	-0.228746	-0.97021	-0.444307
														-1.0656	5.71795	-0.967956	-11.1283	-0.968864	-0.241598	-0.968056	-0.287763	-0.968073	0.130996	-0.971351	-0.49727	-0.970413	-0.228107	-0.968963	-0.444083
														-1.06435	5.69685	-0.966708	-11.1284	-0.967617	-0.241287	-0.966808	-0.287763	-0.966826	0.130632	-0.970106	-0.495909	-0.969167	-0.228503	-0.967716	-0.443815
														-1.0631	5.67523	-0.96546	-11.1294	-0.96637	-0.24189	-0.96556	-0.287371	-0.965578	0.129929	-0.968861	-0.497096	-0.967921	-0.227984	-0.966469	-0.443584
														-1.06185	5.65292	-0.964213	-11.1308	-0.965123	-0.24281	-0.964313	-0.286884	-0.96433	0.129849	-0.967617	-0.497028	-0.966676	-0.227046	-0.965222	-0.443453
														-1.0606	5.631	-0.962965	-11.131	-0.963876	-0.242831	-0.963065	-0.287588	-0.963082	0.129698	-0.966372	-0.498152	-0.96543	-0.22656	-0.963975	-0.44332
														-1.05935	5.60914	-0.961717	-11.1305	-0.96263	-0.24329	-0.961817	-0.288735	-0.961835	0.129327	-0.965127	-0.49883	-0.964185	-0.226854	-0.962729	-0.443499
														-1.05809	5.58622	-0.96047	-11.13	-0.961383	-0.243027	-0.96057	-0.289763	-0.960587	0.128797	-0.963882	-0.498583	-0.962939	-0.227645	-0.961482	-0.444575
														-1.05684	5.56224	-0.959222	-11.1293	-0.960136	-0.243417	-0.959322	-0.290699	-0.959339	0.12814	-0.962638	-0.498503	-0.961694	-0.22749	-0.960235	-0.444214
														-1.05559	5.5371	-0.957974	-11.1291	-0.958889	-0.243169	-0.958074	-0.290982	-0.958092	0.128159	-0.961393	-0.498165	-0.960448	-0.227519	-0.958988	-0.443575
														-1.05434	5.51257	-0.956727	-11.1289	-0.957642	-0.244338	-0.956827	-0.290841	-0.956844	0.128099	-0.960148	-0.498521	-0.959203	-0.22707	-0.957741	-0.443881
														-1.05309	5.4878	-0.955479	-11.1288	-0.956395	-0.243642	-0.955579	-0.290741	-0.955596	0.127071	-0.958903	-0.499562	-0.957957	-0.226425	-0.956494	-0.44473
														-1.05184	5.46374	-0.954231	-11.1295	-0.955148	-0.242931	-0.954331	-0.290933	-0.954349	0.126833	-0.957658	-0.499712	-0.956712	-0.226006	-0.955247	-0.445364
														-1.05058	5.43997	-0.952983	-11.1298	-0.953901	-0.242929	-0.953083	-0.291012	-0.953101	0.126768	-0.956414	-0.500653	-0.955466	-0.224986	-0.954	-0.445157
														-1.04933	5.41452	-0.951736	-11.1296	-0.952654	-0.243977	-0.951836	-0.291488	-0.951853	0.125725	-0.955169	-0.500767	-0.954221	-0.224326	-0.952753	-0.445282
														-1.04808	5.38952	-0.950488	-11.1292	-0.951408	-0.243948	-0.950588	-0.292683	-0.950605	0.125475	-0.953924	-0.500247	-0.952975	-0.224936	-0.951506	-0.446023
														-1.04683	5.36289	-0.94924	-11.1293	-0.950161	-0.244845	-0.94934	-0.293367	-0.949358	0.126428	-0.952679	-0.500031	-0.95173	-0.22562	-0.95026	-0.447069
														-1.04558	5.33556	-0.947993	-11.1301	-0.948914	-0.245625	-0.948093	-0.29355	-0.94811	0.126319	-0.951434	-0.501138	-0.950484	-0.225499	-0.949013	-0.447801
														-1.04433	5.3079	-0.946745	-11.1312	-0.947667	-0.245563	-0.946845	-0.293473	-0.946862	0.125719	-0.95019	-0.500807	-0.949239	-0.225279	-0.947766	-0.447314
														-1.04307	5.27837	-0.945497	-11.1317	-0.94642	-0.244809	-0.945597	-0.294222	-0.945615	0.125174	-0.948945	-0.500852	-0.947993	-0.225239	-0.946519	-0.447369
														-1.04182	5.24837	-0.94425	-11.1307	-0.945173	-0.244201	-0.94435	-0.294963	-0.944367	0.12433	-0.9477	-0.501385	-0.946748	-0.224997	-0.945272	-0.44751
														-1.04057	5.21876	-0.943002	-11.1302	-0.943926	-0.24413	-0.943102	-0.294925	-0.943119	0.123783	-0.946455	-0.501125	-0.945502	-0.225449	-0.944025	-0.447436
														-1.03932	5.18926	-0.941754	-11.1305	-0.942679	-0.243991	-0.941854	-0.294489	-0.941872	0.124725	-0.945211	-0.501689	-0.944257	-0.225825	-0.942778	-0.447892
														-1.03807	5.15905	-0.940506	-11.1308	-0.941432	-0.244441	-0.940606	-0.294079	-0.940624	0.124585	-0.943966	-0.501913	-0.943011	-0.226336	-0.941531	-0.448652
														-1.03682	5.12928	-0.939259	-11.1314	-0.940186	-0.245365	-0.939359	-0.294845	-0.939376	0.124477	-0.942721	-0.501687	-0.941766	-0.225065	-0.940284	-0.449193
														-1.03557	5.09851	-0.938011	-11.1311	-0.938939	-0.247147	-0.938111	-0.29553	-0.938128	0.124508	-0.941476	-0.50135	-0.94052	-0.223146	-0.939038	-0.449696
														-1.03431	5.0672	-0.936763	-11.1312	-0.937692	-0.247806	-0.936863	-0.29583	-0.936881	0.123988	-0.940231	-0.501374	-0.939274	-0.222683	-0.937791	-0.450113
														-1.03306	5.03479	-0.935516	-11.1317	-0.936445	-0.247213	-0.935616	-0.296054	-0.935633	0.122375	-0.938987	-0.500918	-0.938029	-0.222683	-0.936544	-0.450941
														-1.03181	5.00206	-0.934268	-11.1323	-0.935198	-0.247285	-0.934368	-0.296031	-0.934385	0.122479	-0.937742	-0.500269	-0.936783	-0.222383	-0.935297	-0.452429
														-1.03056	4.96974	-0.93302	-11.1332	-0.933951	-0.24753	-0.93312	-0.295768	-0.933138	0.121782	-0.936497	-0.499629	-0.935538	-0.222334	-0.93405	-0.45255
														-1.02931	4.93693	-0.931773	-11.1329	-0.932704	-0.247852	-0.931872	-0.294809	-0.93189	0.121672	-0.935252	-0.499557	-0.934292	-0.222692	-0.932803	-0.452461
														-1.02805	4.90418	-0.930525	-11.1314	-0.931457	-0.248087	-0.930625	-0.294973	-0.930642	0.121474	-0.934008	-0.500287	-0.933047	-0.222246	-0.931556	-0.453181
														-1.0268	4.87097	-0.929277	-11.1309	-0.93021	-0.248134	-0.929377	-0.294964	-0.929394	0.121507	-0.932763	-0.50063	-0.931801	-0.221577	-0.930309	-0.453764
														-1.02555	4.8363	-0.928029	-11.1313	-0.928963	-0.249337	-0.928129	-0.294601	-0.928147	0.122183	-0.931518	-0.500186	-0.930556	-0.220884	-0.929062	-0.454099
														-1.0243	4.80124	-0.926782	-11.1317	-0.927717	-0.249913	-0.926882	-0.293911	-0.926899	0.122574	-0.930273	-0.500104	-0.92931	-0.220346	-0.927816	-0.454307
														-1.02305	4.76599	-0.925534	-11.1316	-0.92647	-0.250107	-0.925634	-0.293609	-0.925651	0.121941	-0.929028	-0.501071	-0.928065	-0.219134	-0.926569	-0.454617
														-1.0218	4.73038	-0.924286	-11.1319	-0.925223	-0.249306	-0.924386	-0.29286	-0.924404	0.121711	-0.927783	-0.501912	-0.926819	-0.21823	-0.925322	-0.454442
														-1.02055	4.69403	-0.923039	-11.1322	-0.923976	-0.248391	-0.923138	-0.293081	-0.923156	0.120891	-0.926539	-0.501335	-0.925574	-0.218132	-0.924075	-0.453983
														-1.01929	4.65769	-0.921791	-11.1323	-0.922729	-0.248807	-0.921891	-0.294042	-0.921908	0.120391	-0.925294	-0.500831	-0.924328	-0.218795	-0.922828	-0.453395
														-1.01804	4.62177	-0.920543	-11.1327	-0.921482	-0.249296	-0.920643	-0.293636	-0.92066	0.121208	-0.924049	-0.500704	-0.923083	-0.218469	-0.921581	-0.453916
														-1.01679	4.58497	-0.919296	-11.1329	-0.920235	-0.249449	-0.919395	-0.293321	-0.919413	0.121904	-0.922804	-0.50176	-0.921837	-0.218645	-0.920334	-0.454517
														-1.01554	4.54786	-0.918048	-11.1326	-0.918988	-0.250064	-0.918148	-0.293627	-0.918165	0.1222	-0.92156	-0.502558	-0.920592	-0.219419	-0.919087	-0.454666
														-1.01429	4.51038	-0.9168	-11.1322	-0.917741	-0.251152	-0.9169	-0.29377	-0.916917	0.122099	-0.920315	-0.503911	-0.919346	-0.219142	-0.91784	-0.455311
														-1.01303	4.47171	-0.915552	-11.1321	-0.916494	-0.25146	-0.915652	-0.294163	-0.91567	0.122134	-0.91907	-0.504756	-0.9181	-0.218365	-0.916594	-0.454959
														-1.01178	4.43288	-0.914305	-11.1324	-0.915248	-0.251421	-0.914405	-0.294626	-0.914422	0.121947	-0.917825	-0.505181	-0.916855	-0.218195	-0.915347	-0.454737
														-1.01053	4.39388	-0.913057	-11.1334	-0.914001	-0.251921	-0.913157	-0.294419	-0.913174	0.120927	-0.91658	-0.50607	-0.915609	-0.21826	-0.9141	-0.454706
														-1.00928	4.35563	-0.911809	-11.1346	-0.912754	-0.251788	-0.911909	-0.293673	-0.911927	0.120784	-0.915336	-0.505912	-0.914364	-0.218034	-0.912853	-0.454437
														-1.00803	4.31712	-0.910562	-11.1349	-0.911507	-0.251099	-0.910662	-0.292715	-0.910679	0.120785	-0.914091	-0.505218	-0.913118	-0.218196	-0.911606	-0.45329
														-1.00678	4.27761	-0.909314	-11.1352	-0.91026	-0.250684	-0.909414	-0.29188	-0.909431	0.121311	-0.912846	-0.505057	-0.911873	-0.218019	-0.910359	-0.451824
														-1.00553	4.23795	-0.908066	-11.1364	-0.909013	-0.2511	-0.908166	-0.291623	-0.908183	0.121635	-0.911601	-0.505109	-0.910627	-0.217995	-0.909112	-0.451495
														-1.00427	4.19742	-0.906819	-11.1371	-0.907766	-0.251379	-0.906918	-0.291393	-0.906936	0.121711	-0.910357	-0.505386	-0.909382	-0.219401	-0.907865	-0.451868
														-1.00302	4.15632	-0.905571	-11.1375	-0.906519	-0.251906	-0.905671	-0.290478	-0.905688	0.121895	-0.909112	-0.505537	-0.908136	-0.22062	-0.906618	-0.452631
														-1.00177	4.11535	-0.904323	-11.1377	-0.905272	-0.252615	-0.904423	-0.29097	-0.90444	0.122088	-0.907867	-0.505442	-0.906891	-0.221014	-0.905372	-0.453338
														-1.00052	4.0738	-0.903075	-11.1374	-0.904026	-0.25277	-0.903175	-0.291535	-0.903193	0.122183	-0.906622	-0.504856	-0.905645	-0.221002	-0.904125	-0.454288
														-0.999267	4.03186	-0.901828	-11.1371	-0.902779	-0.252645	-0.901928	-0.291728	-0.901945	0.122087	-0.905377	-0.505029	-0.9044	-0.221075	-0.902878	-0.455225
														-0.998016	3.99166	-0.90058	-11.1374	-0.901532	-0.25304	-0.90068	-0.291467	-0.900697	0.121848	-0.904133	-0.505109	-0.903154	-0.221336	-0.901631	-0.45506
														-0.996764	3.95164	-0.899332	-11.1375	-0.900285	-0.253113	-0.899432	-0.290947	-0.89945	0.121798	-0.902888	-0.505293	-0.901909	-0.221449	-0.900384	-0.454742
														-0.995513	3.90941	-0.898085	-11.1372	-0.899038	-0.253898	-0.898185	-0.290463	-0.898202	0.122038	-0.901643	-0.505728	-0.900663	-0.220978	-0.899137	-0.454845
														-0.994261	3.86694	-0.896837	-11.1376	-0.897791	-0.253821	-0.896937	-0.290442	-0.896954	0.122678	-0.900398	-0.506115	-0.899418	-0.220871	-0.89789	-0.455898
														-0.993009	3.8242	-0.895589	-11.1383	-0.896544	-0.253882	-0.895689	-0.291168	-0.895706	0.122795	-0.899153	-0.5065	-0.898172	-0.220912	-0.896643	-0.457367
														-0.991758	3.78023	-0.894342	-11.1391	-0.895297	-0.253785	-0.894441	-0.291613	-0.894459	0.122884	-0.897909	-0.506689	-0.896927	-0.220157	-0.895396	-0.457649
														-0.990506	3.73622	-0.893094	-11.1401	-0.89405	-0.254607	-0.893194	-0.291867	-0.893211	0.123573	-0.896664	-0.506086	-0.895681	-0.220293	-0.89415	-0.457376
														-0.989254	3.69119	-0.891846	-11.1406	-0.892804	-0.256315	-0.891946	-0.292202	-0.891963	0.123976	-0.895419	-0.505823	-0.894436	-0.220717	-0.892903	-0.457182
														-0.988003	3.6457	-0.890599	-11.1413	-0.891557	-0.257196	-0.890698	-0.292554	-0.890716	0.123846	-0.894174	-0.50528	-0.89319	-0.22081	-0.891656	-0.457126
														-0.986751	3.60026	-0.889351	-11.1426	-0.89031	-0.256672	-0.889451	-0.292702	-0.889468	0.124537	-0.892929	-0.504474	-0.891945	-0.220382	-0.890409	-0.457317
														-0.9855	3.55394	-0.888103	-11.1437	-0.889063	-0.257334	-0.888203	-0.292682	-0.88822	0.123896	-0.891685	-0.505138	-0.890699	-0.220398	-0.889162	-0.45712
														-0.984248	3.50766	-0.886855	-11.1452	-0.887816	-0.258702	-0.886955	-0.291608	-0.886973	0.12295	-0.89044	-0.505443	-0.889453	-0.219862	-0.887915	-0.456857
														-0.982996	3.46123	-0.885608	-11.1455	-0.886569	-0.2589	-0.885707	-0.291774	-0.885725	0.123398	-0.889195	-0.505051	-0.888208	-0.220595	-0.886668	-0.457121
														-0.981745	3.41525	-0.88436	-11.1454	-0.885322	-0.259135	-0.88446	-0.292638	-0.884477	0.123951	-0.88795	-0.504153	-0.886962	-0.221716	-0.885421	-0.457609
														-0.980493	3.3692	-0.883112	-11.1457	-0.884075	-0.260037	-0.883212	-0.292741	-0.883229	0.124533	-0.886706	-0.503808	-0.885717	-0.22242	-0.884174	-0.457563
														-0.979241	3.32199	-0.881865	-11.1465	-0.882828	-0.260588	-0.881964	-0.292742	-0.881982	0.12507	-0.885461	-0.503562	-0.884471	-0.223969	-0.882927	-0.458336
														-0.97799	3.27357	-0.880617	-11.1473	-0.881582	-0.26072	-0.880717	-0.293084	-0.880734	0.125271	-0.884216	-0.503534	-0.883226	-0.224373	-0.881681	-0.459575
														-0.976738	3.22526	-0.879369	-11.1473	-0.880335	-0.261569	-0.879469	-0.293968	-0.879486	0.124746	-0.882971	-0.503869	-0.88198	-0.223984	-0.880434	-0.459891
														-0.975487	3.17686	-0.878121	-11.1472	-0.879088	-0.261984	-0.878221	-0.294654	-0.878239	0.124613	-0.881726	-0.504289	-0.880735	-0.223484	-0.879187	-0.45997
														-0.974235	3.12859	-0.876874	-11.1468	-0.877841	-0.261558	-0.876974	-0.295591	-0.876991	0.124259	-0.880482	-0.504619	-0.879489	-0.224775	-0.87794	-0.459792
														-0.972983	3.08102	-0.875626	-11.1477	-0.876594	-0.261127	-0.875726	-0.295663	-0.875743	0.124661	-0.879237	-0.504948	-0.878244	-0.226074	-0.876693	-0.459671
														-0.971732	3.0327	-0.874378	-11.1481	-0.875347	-0.260768	-0.874478	-0.296189	-0.874496	0.124909	-0.877992	-0.504788	-0.876998	-0.225834	-0.875446	-0.459936
														-0.97048	2.98402	-0.873131	-11.1471	-0.8741	-0.26041	-0.87323	-0.29638	-0.873248	0.126068	-0.876747	-0.504413	-0.875753	-0.224682	-0.874199	-0.460178
														-0.969228	2.9349	-0.871883	-11.1463	-0.872853	-0.260422	-0.871983	-0.296804	-0.872	0.125232	-0.875502	-0.504029	-0.874507	-0.223783	-0.872952	-0.460104
														-0.967977	2.88549	-0.870635	-11.1453	-0.871606	-0.260301	-0.870735	-0.296683	-0.870752	0.12551	-0.874258	-0.503784	-0.873262	-0.22402	-0.871705	-0.460103
														-0.966725	2.83558	-0.869388	-11.1446	-0.870359	-0.259717	-0.869487	-0.297534	-0.869505	0.125695	-0.873013	-0.503613	-0.872016	-0.225273	-0.870458	-0.459671
														-0.965473	2.78464	-0.86814	-11.1451	-0.869113	-0.259662	-0.86824	-0.29761	-0.868257	0.125956	-0.871768	-0.502569	-0.870771	-0.225884	-0.869212	-0.459074
														-0.964222	2.73372	-0.866892	-11.1454	-0.867866	-0.259906	-0.866992	-0.297816	-0.867009	0.126034	-0.870523	-0.501614	-0.869525	-0.227192	-0.867965	-0.458775
														-0.96297	2.68316	-0.865645	-11.1464	-0.866619	-0.259984	-0.865744	-0.298236	-0.865762	0.125375	-0.869279	-0.502269	-0.86828	-0.227776	-0.866718	-0.45881
														-0.961719	2.63294	-0.864397	-11.1469	-0.865372	-0.260675	-0.864496	-0.298768	-0.864514	0.124027	-0.868034	-0.502657	-0.867034	-0.227973	-0.865471	-0.458436
														-0.960467	2.58222	-0.863149	-11.1469	-0.864125	-0.261337	-0.863249	-0.299379	-0.863266	0.123304	-0.866789	-0.501312	-0.865788	-0.230008	-0.864224	-0.457395
														-0.959215	2.53064	-0.861901	-11.1462	-0.862878	-0.261836	-0.862001	-0.299583	-0.862018	0.123383	-0.865544	-0.500241	-0.864543	-0.230458	-0.862977	-0.457711
														-0.957964	2.47927	-0.860654	-11.1459	-0.861631	-0.262661	-0.860753	-0.299829	-0.860771	0.123817	-0.864299	-0.500469	-0.863297	-0.231035	-0.86173	-0.458557
														-0.956712	2.42735	-0.859406	-11.1468	-0.860384	-0.26298	-0.859506	-0.299479	-0.859523	0.123895	-0.863055	-0.501274	-0.862052	-0.23164	-0.860483	-0.459305
														-0.95546	2.3741	-0.858158	-11.1473	-0.859137	-0.26263	-0.858258	-0.29908	-0.858275	0.122818	-0.86181	-0.501782	-0.860806	-0.232052	-0.859236	-0.459693
														-0.954209	2.32049	-0.856911	-11.1475	-0.85789	-0.263055	-0.85701	-0.299788	-0.857028	0.121487	-0.860565	-0.501949	-0.859561	-0.232235	-0.85799	-0.460019
														-0.952957	2.26717	-0.855663	-11.1474	-0.856644	-0.263572	-0.855763	-0.2989	-0.85578	0.120429	-0.85932	-0.502023	-0.858315	-0.232006	-0.856743	-0.460474
														-0.951705	2.21463	-0.854415	-11.1473	-0.855397	-0.263211	-0.854515	-0.298864	-0.854532	0.120177	-0.858075	-0.50187	-0.85707	-0.232646	-0.855496	-0.46043
														-0.950454	2.16169	-0.853168	-11.1473	-0.85415	-0.262438	-0.853267	-0.298767	-0.853285	0.120907	-0.856831	-0.50118	-0.855824	-0.23293	-0.854249	-0.460161
														-0.949202	2.10804	-0.85192	-11.147	-0.852903	-0.263219	-0.852019	-0.298501	-0.852037	0.121176	-0.855586	-0.501284	-0.854579	-0.232953	-0.853002	-0.459554
														-0.947951	2.0537	-0.850672	-11.146	-0.851656	-0.264447	-0.850772	-0.299314	-0.850789	0.121595	-0.854341	-0.501106	-0.853333	-0.233253	-0.851755	-0.458926
														-0.946699	1.99913	-0.849424	-11.1454	-0.850409	-0.264584	-0.849524	-0.300136	-0.849541	0.121818	-0.853096	-0.500876	-0.852088	-0.23426	-0.850508	-0.459287
														-0.945447	1.94723	-0.848177	-11.1449	-0.849162	-0.265517	-0.848276	-0.300606	-0.848294	0.120934	-0.851851	-0.501584	-0.850842	-0.234163	-0.849261	-0.460697
														-0.944196	1.89727	-0.846929	-11.1453	-0.847915	-0.265856	-0.847029	-0.300895	-0.847046	0.119841	-0.850607	-0.501816	-0.849597	-0.234488	-0.848014	-0.461974
														-0.942944	1.84523	-0.845681	-11.1453	-0.846668	-0.265083	-0.845781	-0.301507	-0.845798	0.119142	-0.849362	-0.501248	-0.848351	-0.235845	-0.846768	-0.463647
														-0.941692	1.79051	-0.844434	-11.1444	-0.845422	-0.265254	-0.844533	-0.302264	-0.844551	0.11944	-0.848117	-0.500759	-0.847106	-0.234621	-0.845521	-0.46411
														-0.940441	1.73521	-0.843186	-11.1435	-0.844175	-0.264959	-0.843286	-0.302045	-0.843303	0.118949	-0.846872	-0.501004	-0.84586	-0.234757	-0.844274	-0.464353
														-0.939189	1.67928	-0.841938	-11.1423	-0.842928	-0.265021	-0.842038	-0.302653	-0.842055	0.117362	-0.845628	-0.50185	-0.844615	-0.234509	-0.843027	-0.464366
														-0.937937	1.62481	-0.840691	-11.1414	-0.841681	-0.265419	-0.84079	-0.30222	-0.840808	0.116808	-0.844383	-0.5023	-0.843369	-0.23449	-0.84178	-0.463602
														-0.936686	1.57084	-0.839443	-11.142	-0.840434	-0.265308	-0.839543	-0.302007	-0.83956	0.116478	-0.843138	-0.502474	-0.842124	-0.234875	-0.840533	-0.4626
														-0.935434	1.51525	-0.838195	-11.1423	-0.839187	-0.264971	-0.838295	-0.301843	-0.838312	0.117206	-0.841893	-0.502729	-0.840878	-0.235501	-0.839286	-0.46293
														-0.934183	1.45894	-0.836947	-11.1423	-0.83794	-0.265156	-0.837047	-0.301991	-0.837064	0.116318	-0.840648	-0.50291	-0.839633	-0.236029	-0.838039	-0.462839
														-0.932931	1.40259	-0.8357	-11.1428	-0.836693	-0.265402	-0.835799	-0.301847	-0.835817	0.116054	-0.839404	-0.502749	-0.838387	-0.235524	-0.836792	-0.462563
														-0.931679	1.34585	-0.834452	-11.1429	-0.835446	-0.265236	-0.834552	-0.301727	-0.834569	0.114735	-0.838159	-0.502514	-0.837141	-0.236369	-0.835546	-0.462044
														-0.930428	1.28924	-0.833204	-11.1428	-0.8342	-0.265429	-0.833304	-0.301629	-0.833321	0.114446	-0.836914	-0.502433	-0.835896	-0.237038	-0.834299	-0.461339
														-0.929176	1.23244	-0.831957	-11.1427	-0.832953	-0.265793	-0.832056	-0.301746	-0.832074	0.11446	-0.835669	-0.502706	-0.83465	-0.237544	-0.833052	-0.461338
														-0.927924	1.17526	-0.830709	-11.1423	-0.831706	-0.26579	-0.830809	-0.302299	-0.830826	0.114394	-0.834424	-0.503158	-0.833405	-0.238086	-0.831805	-0.461725
														-0.926673	1.11908	-0.829461	-11.1417	-0.830459	-0.264636	-0.829561	-0.302331	-0.829578	0.114265	-0.83318	-0.502709	-0.832159	-0.238936	-0.830558	-0.462341
														-0.925421	1.06278	-0.828214	-11.1414	-0.829212	-0.263106	-0.828313	-0.301897	-0.828331	0.114104	-0.831935	-0.502617	-0.830914	-0.239843	-0.829311	-0.462686
														-0.92417	1.0055	-0.826966	-11.1409	-0.827965	-0.262958	-0.827065	-0.302868	-0.827083	0.114275	-0.83069	-0.503754	-0.829668	-0.239829	-0.828064	-0.462735
														-0.922918	0.948871	-0.825718	-11.1399	-0.826718	-0.26318	-0.825818	-0.302507	-0.825835	0.113842	-0.829445	-0.503693	-0.828423	-0.240232	-0.826817	-0.463359
														-0.921666	0.892344	-0.824471	-11.1381	-0.825471	-0.262509	-0.82457	-0.303787	-0.824587	0.114683	-0.828201	-0.503961	-0.827177	-0.240744	-0.82557	-0.46317
														-0.920415	0.834724	-0.823223	-11.1382	-0.824224	-0.262083	-0.823322	-0.303805	-0.82334	0.11354	-0.826956	-0.502902	-0.825932	-0.240952	-0.824324	-0.462813
														-0.919163	0.776687	-0.821975	-11.1388	-0.822978	-0.26236	-0.822075	-0.303441	-0.822092	0.11318	-0.825711	-0.503791	-0.824686	-0.240276	-0.823077	-0.462495
														-0.917911	0.718642	-0.820727	-11.1396	-0.821731	-0.26306	-0.820827	-0.302735	-0.820844	0.112678	-0.824466	-0.504777	-0.823441	-0.238925	-0.82183	-0.463253
														-0.91666	0.661173	-0.81948	-11.1398	-0.820484	-0.263584	-0.819579	-0.303625	-0.819597	0.112231	-0.823221	-0.50531	-0.822195	-0.239287	-0.820583	-0.463004
														-0.915408	0.603646	-0.818232	-11.1396	-0.819237	-0.263603	-0.818331	-0.303336	-0.818349	0.112299	-0.821977	-0.505325	-0.82095	-0.238237	-0.819336	-0.462522
														-0.914156	0.545268	-0.816984	-11.1406	-0.81799	-0.263688	-0.817084	-0.302734	-0.817101	0.112353	-0.820732	-0.505039	-0.819704	-0.237784	-0.818089	-0.463309
														-0.912905	0.487471	-0.815737	-11.1416	-0.816743	-0.264509	-0.815836	-0.30271	-0.815853	0.113108	-0.819487	-0.505056	-0.818459	-0.238074	-0.816842	-0.46364
														-0.911653	0.428708	-0.814489	-11.1426	-0.815496	-0.265122	-0.814588	-0.302196	-0.814606	0.113661	-0.818242	-0.505426	-0.817213	-0.237282	-0.815595	-0.464373
														-0.910402	0.369557	-0.813241	-11.1434	-0.814249	-0.265453	-0.813341	-0.302189	-0.813358	0.112553	-0.816998	-0.505648	-0.815968	-0.237817	-0.814348	-0.464196
														-0.90915	0.311186	-0.811993	-11.1427	-0.813002	-0.266202	-0.812093	-0.302305	-0.81211	0.111584	-0.815753	-0.506046	-0.814722	-0.238656	-0.813101	-0.464173
														-0.907898	0.251828	-0.810746	-11.1429	-0.811755	-0.267352	-0.810845	-0.302982	-0.810863	0.111288	-0.814508	-0.505958	-0.813476	-0.240084	-0.811855	-0.464505
														-0.906647	0.192464	-0.809498	-11.1442	-0.810509	-0.268043	-0.809598	-0.303522	-0.809615	0.111671	-0.813263	-0.5067	-0.812231	-0.24056	-0.810608	-0.464904
														-0.905395	0.133326	-0.80825	-11.1446	-0.809262	-0.267965	-0.80835	-0.30313	-0.808367	0.111769	-0.812018	-0.507772	-0.810985	-0.240908	-0.809361	-0.465468
														-0.904143	0.073905	-0.807003	-11.1457	-0.808015	-0.268246	-0.807102	-0.303812	-0.807119	0.11138	-0.810773	-0.507964	-0.80974	-0.240479	-0.808114	-0.465759
														-0.902892	0.014411	-0.805755	-11.1461	-0.806768	-0.268654	-0.805854	-0.304839	-0.805872	0.11134	-0.809529	-0.508507	-0.808494	-0.24135	-0.806867	-0.465499
														-0.90164	-0.044332	-0.804507	-11.1469	-0.805521	-0.269221	-0.804607	-0.305107	-0.804624	0.111267	-0.808284	-0.508864	-0.807249	-0.240907	-0.80562	-0.464731
														-0.900388	-0.103859	-0.80326	-11.1463	-0.804274	-0.269403	-0.803359	-0.304582	-0.803376	0.110972	-0.807039	-0.50884	-0.806003	-0.240548	-0.804373	-0.463254
														-0.899137	-0.163851	-0.802012	-11.1464	-0.803027	-0.268852	-0.802111	-0.305115	-0.802129	0.111736	-0.805794	-0.508079	-0.804758	-0.241953	-0.803126	-0.462853
														-0.897885	-0.224765	-0.800764	-11.1469	-0.80178	-0.268795	-0.800864	-0.304863	-0.800881	0.112072	-0.80455	-0.508861	-0.803512	-0.242077	-0.801879	-0.46432
														-0.896634	-0.284091	-0.799517	-11.1474	-0.800533	-0.269543	-0.799616	-0.305247	-0.799633	0.112323	-0.803305	-0.509445	-0.802267	-0.242032	-0.800633	-0.464743
														-0.895382	-0.343203	-0.798269	-11.1476	-0.799286	-0.269912	-0.798368	-0.306471	-0.798386	0.111719	-0.80206	-0.509134	-0.801021	-0.241857	-0.799386	-0.464086
														-0.89413	-0.402445	-0.797021	-11.147	-0.79804	-0.269723	-0.797121	-0.307641	-0.797138	0.111359	-0.800815	-0.507587	-0.799776	-0.240214	-0.798139	-0.463728
														-0.892879	-0.461788	-0.795773	-11.1468	-0.796793	-0.270061	-0.795873	-0.308731	-0.79589	0.111362	-0.79957	-0.507376	-0.79853	-0.240087	-0.796892	-0.463501
														-0.891627	-0.516768	-0.794526	-11.1475	-0.795546	-0.270173	-0.794625	-0.30876	-0.794642	0.110661	-0.798326	-0.507626	-0.797285	-0.240326	-0.795645	-0.464088
														-0.890375	-0.572209	-0.793278	-11.1477	-0.794299	-0.270187	-0.793377	-0.310465	-0.793395	0.11118	-0.797081	-0.507686	-0.796039	-0.240241	-0.794398	-0.463457
														-0.889124	-0.630781	-0.79203	-11.1488	-0.793052	-0.270383	-0.79213	-0.311113	-0.792147	0.111078	-0.795836	-0.507375	-0.794794	-0.240605	-0.793151	-0.46353
														-0.887872	-0.691071	-0.790783	-11.1497	-0.791805	-0.270364	-0.790882	-0.312	-0.790899	0.11064	-0.794591	-0.507073	-0.793548	-0.240483	-0.791904	-0.463754
														-0.886621	-0.751486	-0.789535	-11.1517	-0.790558	-0.270278	-0.789634	-0.312997	-0.789652	0.110773	-0.793347	-0.507119	-0.792303	-0.241266	-0.790657	-0.464586
														-0.885369	-0.811667	-0.788287	-11.1535	-0.789311	-0.270218	-0.788387	-0.312546	-0.788404	0.110633	-0.792102	-0.506592	-0.791057	-0.241649	-0.78941	-0.46508
														-0.884117	-0.871903	-0.78704	-11.154	-0.788064	-0.270805	-0.787139	-0.311596	-0.787156	0.109385	-0.790857	-0.506079	-0.789811	-0.240904	-0.788164	-0.465372
														-0.882866	-0.932437	-0.785792	-11.1542	-0.786818	-0.271216	-0.785891	-0.312242	-0.785909	0.108142	-0.789612	-0.506818	-0.788566	-0.240891	-0.786917	-0.464414
														-0.881614	-0.99285	-0.784544	-11.1537	-0.785571	-0.270595	-0.784644	-0.312309	-0.784661	0.108895	-0.788367	-0.506879	-0.78732	-0.240265	-0.78567	-0.464321
														-0.880362	-1.0526	-0.783296	-11.153	-0.784324	-0.271427	-0.783396	-0.312551	-0.783413	0.109063	-0.787123	-0.507308	-0.786075	-0.240322	-0.784423	-0.462941
														-0.879111	-1.11196	-0.782049	-11.154	-0.783077	-0.271194	-0.782148	-0.311859	-0.782165	0.10848	-0.785878	-0.506842	-0.784829	-0.23953	-0.783176	-0.462911
														-0.877859	-1.17179	-0.780801	-11.1547	-0.78183	-0.270251	-0.7809	-0.313355	-0.780918	0.108804	-0.784633	-0.50596	-0.783584	-0.239776	-0.781929	-0.462701
														-0.876608	-1.2324	-0.779553	-11.1557	-0.780583	-0.269598	-0.779653	-0.313499	-0.77967	0.109651	-0.783388	-0.505047	-0.782338	-0.240446	-0.780682	-0.462263
														-0.875356	-1.29425	-0.778306	-11.1574	-0.779336	-0.26939	-0.778405	-0.313916	-0.778422	0.110935	-0.782143	-0.505111	-0.781093	-0.240617	-0.779435	-0.462562
														-0.874104	-1.35601	-0.777058	-11.1576	-0.778089	-0.269661	-0.777157	-0.315053	-0.777175	0.111139	-0.780899	-0.504394	-0.779847	-0.239882	-0.778188	-0.462966
														-0.872853	-1.41671	-0.77581	-11.1583	-0.776842	-0.270078	-0.77591	-0.316434	-0.775927	0.110316	-0.779654	-0.50297	-0.778602	-0.24022	-0.776942	-0.462872
														-0.871601	-1.47771	-0.774563	-11.1591	-0.775596	-0.269788	-0.774662	-0.317505	-0.774679	0.110419	-0.778409	-0.501673	-0.777356	-0.240036	-0.775695	-0.462643
														-0.870349	-1.53873	-0.773315	-11.1601	-0.774349	-0.269913	-0.773414	-0.317983	-0.773432	0.110312	-0.777164	-0.501255	-0.776111	-0.240684	-0.774448	-0.46269
														-0.869098	-1.59918	-0.772067	-11.1601	-0.773102	-0.27099	-0.772166	-0.318826	-0.772184	0.11095	-0.775919	-0.501106	-0.774865	-0.239285	-0.773201	-0.462492
														-0.867846	-1.65978	-0.770819	-11.1609	-0.771855	-0.271795	-0.770919	-0.319352	-0.770936	0.110023	-0.774675	-0.501202	-0.77362	-0.239223	-0.771954	-0.463504
														-0.866594	-1.72071	-0.769572	-11.1609	-0.770608	-0.27233	-0.769671	-0.320203	-0.769688	0.108153	-0.77343	-0.501384	-0.772374	-0.238765	-0.770707	-0.46379
														-0.865343	-1.78164	-0.768324	-11.1611	-0.769361	-0.273089	-0.768423	-0.32096	-0.768441	0.107958	-0.772185	-0.501837	-0.771129	-0.237945	-0.76946	-0.464084
														-0.864091	-1.84276	-0.767076	-11.1617	-0.768114	-0.273421	-0.767176	-0.321619	-0.767193	0.106632	-0.77094	-0.502248	-0.769883	-0.237139	-0.768213	-0.463892
														-0.86284	-1.90322	-0.765829	-11.1618	-0.766867	-0.274025	-0.765928	-0.321464	-0.765945	0.106212	-0.769696	-0.5022	-0.768638	-0.236448	-0.766966	-0.46317
														-0.861588	-1.96396	-0.764581	-11.1613	-0.76562	-0.27442	-0.76468	-0.322057	-0.764698	0.106053	-0.768451	-0.502554	-0.767392	-0.238084	-0.76572	-0.463382
														-0.860336	-2.0252	-0.763333	-11.1607	-0.764373	-0.274873	-0.763433	-0.32299	-0.76345	0.106209	-0.767206	-0.503337	-0.766147	-0.237864	-0.764473	-0.463612
														-0.859085	-2.08624	-0.762086	-11.1619	-0.763127	-0.275444	-0.762185	-0.323749	-0.762202	0.105588	-0.765961	-0.502409	-0.764901	-0.237593	-0.763226	-0.463985
														-0.857833	-2.14718	-0.760838	-11.1611	-0.76188	-0.275609	-0.760937	-0.323476	-0.760954	0.106527	-0.764716	-0.503639	-0.763656	-0.238245	-0.761979	-0.464153
														-0.856581	-2.20822	-0.75959	-11.1608	-0.760633	-0.276196	-0.759689	-0.323908	-0.759707	0.106326	-0.763472	-0.502214	-0.76241	-0.239136	-0.760732	-0.464121
														-0.85533	-2.26922	-0.758343	-11.1598	-0.759386	-0.276298	-0.758442	-0.32517	-0.758459	0.10573	-0.762227	-0.501837	-0.761164	-0.240175	-0.759485	-0.464559
														-0.854078	-2.33037	-0.757095	-11.1603	-0.758139	-0.275994	-0.757194	-0.324521	-0.757211	0.105796	-0.760982	-0.501608	-0.759919	-0.239717	-0.758238	-0.465716
														-0.852826	-2.39036	-0.755847	-11.1604	-0.756892	-0.275888	-0.755946	-0.325715	-0.755964	0.10651	-0.759737	-0.501933	-0.758673	-0.24022	-0.756991	-0.465705
														-0.851575	-2.45054	-0.754599	-11.1603	-0.755645	-0.27587	-0.754699	-0.326856	-0.754716	0.106483	-0.758492	-0.502455	-0.757428	-0.242229	-0.755744	-0.464493
														-0.850323	-2.51161	-0.753352	-11.1601	-0.754398	-0.275228	-0.753451	-0.32717	-0.753468	0.10559	-0.757248	-0.502814	-0.756182	-0.241482	-0.754498	-0.463673
														-0.849072	-2.57196	-0.752104	-11.16	-0.753151	-0.274895	-0.752203	-0.327637	-0.752221	0.106204	-0.756003	-0.502763	-0.754937	-0.241921	-0.753251	-0.462533
														-0.84782	-2.63213	-0.750856	-11.1598	-0.751904	-0.274122	-0.750956	-0.32788	-0.750973	0.106043	-0.754758	-0.502921	-0.753691	-0.242167	-0.752004	-0.462563
														-0.846568	-2.69319	-0.749609	-11.1604	-0.750658	-0.273331	-0.749708	-0.328524	-0.749725	0.106428	-0.753513	-0.502594	-0.752446	-0.242522	-0.750757	-0.461603
														-0.845317	-2.75369	-0.748361	-11.1609	-0.749411	-0.273547	-0.74846	-0.328266	-0.748477	0.106569	-0.752269	-0.503138	-0.7512	-0.241572	-0.74951	-0.461191
														-0.844065	-2.81329	-0.747113	-11.1604	-0.748164	-0.273445	-0.747212	-0.328368	-0.74723	0.106229	-0.751024	-0.503354	-0.749955	-0.243145	-0.748263	-0.461132
														-0.842813	-2.8731	-0.745865	-11.1607	-0.746917	-0.273153	-0.745965	-0.329556	-0.745982	0.105396	-0.749779	-0.502501	-0.748709	-0.243449	-0.747016	-0.460376
														-0.841562	-2.93396	-0.744618	-11.1604	-0.74567	-0.273332	-0.744717	-0.329029	-0.744734	0.10509	-0.748534	-0.503106	-0.747464	-0.243251	-0.745769	-0.459211
														-0.84031	-2.99387	-0.74337	-11.1603	-0.744423	-0.273662	-0.743469	-0.328461	-0.743487	0.103876	-0.747289	-0.502297	-0.746218	-0.242664	-0.744522	-0.459768
														-0.839059	-3.05281	-0.742122	-11.1597	-0.743176	-0.27372	-0.742222	-0.329038	-0.742239	0.103405	-0.746045	-0.502026	-0.744973	-0.243333	-0.743276	-0.461261
														-0.837807	-3.10736	-0.740875	-11.1594	-0.741929	-0.273326	-0.740974	-0.330984	-0.740991	0.103453	-0.7448	-0.501232	-0.743727	-0.24402	-0.742029	-0.462222
														-0.836555	-3.16327	-0.739627	-11.1579	-0.740682	-0.272595	-0.739726	-0.33206	-0.739743	0.103168	-0.743555	-0.501645	-0.742482	-0.24426	-0.740782	-0.462866
														-0.835304	-3.22129	-0.738379	-11.1574	-0.739436	-0.271759	-0.738479	-0.333219	-0.738496	0.102843	-0.74231	-0.502157	-0.741236	-0.243507	-0.739535	-0.463145
														-0.834052	-3.28031	-0.737132	-11.1582	-0.738189	-0.271473	-0.737231	-0.334506	-0.737248	0.101301	-0.741066	-0.501971	-0.73999	-0.243354	-0.738288	-0.462711
														-0.8328	-3.34005	-0.735884	-11.1585	-0.736942	-0.271103	-0.735983	-0.334891	-0.736	0.101836	-0.739821	-0.502464	-0.738745	-0.243247	-0.737041	-0.46256
														-0.831549	-3.40011	-0.734636	-11.1593	-0.735695	-0.271299	-0.734735	-0.334096	-0.734753	0.10213	-0.738576	-0.504843	-0.737499	-0.243621	-0.735794	-0.463267
														-0.830297	-3.45933	-0.733389	-11.1597	-0.734448	-0.271611	-0.733488	-0.334664	-0.733505	0.10164	-0.737331	-0.505559	-0.736254	-0.243676	-0.734547	-0.462929
														-0.829045	-3.51818	-0.732141	-11.1593	-0.733201	-0.272437	-0.73224	-0.33622	-0.732257	0.10307	-0.736086	-0.505401	-0.735008	-0.243047	-0.7333	-0.461667
														-0.827794	-3.57629	-0.730893	-11.1602	-0.731954	-0.272687	-0.730992	-0.334854	-0.73101	0.101936	-0.734841	-0.505808	-0.733763	-0.243386	-0.732053	-0.462172
														-0.826542	-3.63439	-0.729645	-11.1596	-0.730707	-0.274057	-0.729745	-0.335625	-0.729762	0.102669	-0.733597	-0.505329	-0.732517	-0.243302	-0.730807	-0.461876
														-0.825291	-3.69373	-0.728398	-11.1594	-0.72946	-0.275374	-0.728497	-0.335391	-0.728514	0.102661	-0.732352	-0.506562	-0.731272	-0.243651	-0.72956	-0.461983
														-0.824039	-3.75352	-0.72715	-11.1594	-0.728214	-0.27689	-0.727249	-0.335315	-0.727266	0.102141	-0.731107	-0.50633	-0.730026	-0.243896	-0.728313	-0.462424
														-0.822787	-3.81284	-0.725902	-11.1586	-0.726967	-0.276556	-0.726002	-0.336211	-0.726019	0.10271	-0.729862	-0.505862	-0.728781	-0.243766	-0.727066	-0.462101
														-0.821536	-3.87214	-0.724655	-11.1577	-0.72572	-0.276178	-0.724754	-0.337772	-0.724771	0.103284	-0.728618	-0.507242	-0.727535	-0.243532	-0.725819	-0.461918
														-0.820284	-3.93086	-0.723407	-11.1588	-0.724473	-0.275766	-0.723506	-0.338875	-0.723523	0.104085	-0.727373	-0.506791	-0.72629	-0.243342	-0.724572	-0.463091
														-0.819032	-3.98941	-0.722159	-11.1599	-0.723226	-0.276068	-0.722258	-0.339329	-0.722276	0.103508	-0.726128	-0.506224	-0.725044	-0.242757	-0.723325	-0.462857
														-0.817781	-4.04832	-0.720912	-11.1613	-0.721979	-0.27636	-0.721011	-0.33934	-0.721028	0.101669	-0.724883	-0.505884	-0.723799	-0.241978	-0.722078	-0.46294
														-0.816529	-4.10805	-0.719664	-11.1614	-0.720732	-0.277319	-0.719763	-0.339567	-0.71978	0.102102	-0.723638	-0.505556	-0.722553	-0.241744	-0.720831	-0.462275
														-0.815277	-4.16678	-0.718416	-11.1605	-0.719485	-0.278852	-0.718515	-0.340051	-0.718533	0.100337	-0.722394	-0.506745	-0.721308	-0.241175	-0.719584	-0.462323
														-0.814026	-4.22382	-0.717168	-11.1613	-0.718238	-0.2797	-0.717268	-0.34021	-0.717285	0.099299	-0.721149	-0.507127	-0.720062	-0.241041	-0.718338	-0.46241
														-0.812774	-4.28104	-0.715921	-11.1617	-0.716992	-0.280292	-0.71602	-0.340936	-0.716037	0.098536	-0.719904	-0.507146	-0.718817	-0.240825	-0.717091	-0.462979
														-0.811523	-4.33758	-0.714673	-11.1612	-0.715745	-0.281554	-0.714772	-0.341383	-0.714789	0.09874	-0.718659	-0.507849	-0.717571	-0.241834	-0.715844	-0.463933
														-0.810271	-4.39443	-0.713425	-11.1602	-0.714498	-0.282514	-0.713524	-0.341685	-0.713542	0.098194	-0.717414	-0.509769	-0.716326	-0.242108	-0.714597	-0.464365
														-0.809019	-4.4512	-0.712178	-11.16	-0.713251	-0.284221	-0.712277	-0.3405	-0.712294	0.098088	-0.71617	-0.511574	-0.71508	-0.241801	-0.71335	-0.464691
														-0.807768	-4.50741	-0.71093	-11.1594	-0.712004	-0.284506	-0.711029	-0.341054	-0.711046	0.098201	-0.714925	-0.512689	-0.713835	-0.241919	-0.712103	-0.46514
														-0.806516	-4.56408	-0.709682	-11.16	-0.710757	-0.284438	-0.709781	-0.3418	-0.709799	0.097189	-0.71368	-0.513787	-0.712589	-0.242786	-0.710856	-0.464516
														-0.805264	-4.62069	-0.708435	-11.1591	-0.70951	-0.28457	-0.708534	-0.342128	-0.708551	0.09835	-0.712435	-0.513207	-0.711343	-0.243148	-0.709609	-0.4638
														-0.804013	-4.67694	-0.707187	-11.1603	-0.708263	-0.284579	-0.707286	-0.342018	-0.707303	0.098846	-0.711191	-0.513696	-0.710098	-0.243867	-0.708362	-0.464141
														-0.802761	-4.73293	-0.705939	-11.1608	-0.707016	-0.283485	-0.706038	-0.340993	-0.706056	0.098752	-0.709946	-0.512817	-0.708852	-0.244216	-0.707116	-0.464106
														-0.801509	-4.78949	-0.704691	-11.1614	-0.705769	-0.2839	-0.704791	-0.34059	-0.704808	0.099521	-0.708701	-0.513998	-0.707607	-0.244527	-0.705869	-0.463871
														-0.800258	-4.84576	-0.703444	-11.1613	-0.704523	-0.284518	-0.703543	-0.341028	-0.70356	0.100122	-0.707456	-0.514924	-0.706361	-0.245025	-0.704622	-0.465559
														-0.799006	-4.90235	-0.702196	-11.1622	-0.703276	-0.28501	-0.702295	-0.340382	-0.702312	0.100317	-0.706211	-0.5139	-0.705116	-0.24566	-0.703375	-0.465857
														-0.797755	-4.95871	-0.700948	-11.1629	-0.702029	-0.285019	-0.701047	-0.340904	-0.701065	0.099958	-0.704967	-0.513766	-0.70387	-0.245926	-0.702128	-0.464295
														-0.796503	-5.01425	-0.699701	-11.1627	-0.700782	-0.284519	-0.6998	-0.341614	-0.699817	0.100307	-0.703722	-0.514347	-0.702625	-0.245347	-0.700881	-0.463041
														-0.795251	-5.06962	-0.698453	-11.1628	-0.699535	-0.284421	-0.698552	-0.342547	-0.698569	0.099773	-0.702477	-0.514862	-0.701379	-0.244726	-0.699634	-0.462151
														-0.794	-5.12466	-0.697205	-11.1637	-0.698288	-0.284382	-0.697304	-0.343273	-0.697322	0.099047	-0.701232	-0.516619	-0.700134	-0.245105	-0.698387	-0.46256
														-0.792748	-5.18026	-0.695958	-11.1642	-0.697041	-0.283012	-0.696057	-0.344648	-0.696074	0.099526	-0.699987	-0.517745	-0.698888	-0.245581	-0.69714	-0.462317
														-0.791497	-5.23522	-0.69471	-11.1641	-0.695794	-0.282854	-0.694809	-0.345739	-0.694826	0.098939	-0.698743	-0.517983	-0.697643	-0.244461	-0.695894	-0.460881
														-0.790245	-5.29066	-0.693462	-11.1641	-0.694547	-0.283456	-0.693561	-0.346318	-0.693578	0.097917	-0.697498	-0.519055	-0.696397	-0.243809	-0.694647	-0.461437
														-0.788993	-5.34553	-0.692214	-11.1646	-0.6933	-0.283169	-0.692314	-0.346223	-0.692331	0.097948	-0.696253	-0.518959	-0.695152	-0.242816	-0.6934	-0.460871
														-0.787742	-5.40079	-0.690967	-11.1644	-0.692054	-0.28367	-0.691066	-0.346612	-0.691083	0.099466	-0.695008	-0.519311	-0.693906	-0.243628	-0.692153	-0.460644
														-0.78649	-5.45641	-0.689719	-11.1637	-0.690807	-0.284528	-0.689818	-0.34706	-0.689835	0.098541	-0.693763	-0.518888	-0.692661	-0.244015	-0.690906	-0.460904
														-0.785238	-5.51026	-0.688471	-11.1642	-0.68956	-0.28585	-0.68857	-0.347869	-0.688588	0.099196	-0.692519	-0.518663	-0.691415	-0.244145	-0.689659	-0.460475
														-0.783987	-5.55905	-0.687224	-11.1643	-0.688313	-0.286107	-0.687323	-0.347511	-0.68734	0.098981	-0.691274	-0.51949	-0.69017	-0.244191	-0.688412	-0.461133
														-0.782735	-5.60932	-0.685976	-11.1648	-0.687066	-0.286139	-0.686075	-0.347577	-0.686092	0.09823	-0.690029	-0.519795	-0.688924	-0.24486	-0.687165	-0.461744
														-0.781483	-5.66293	-0.684728	-11.1655	-0.685819	-0.286104	-0.684827	-0.348852	-0.684844	0.098507	-0.688784	-0.519533	-0.687678	-0.245001	-0.685918	-0.460243
														-0.780232	-5.71749	-0.683481	-11.1657	-0.684572	-0.286988	-0.68358	-0.348506	-0.683597	0.099414	-0.68754	-0.519874	-0.686433	-0.244423	-0.684672	-0.460417
														-0.77898	-5.77077	-0.682233	-11.1666	-0.683325	-0.287701	-0.682332	-0.349545	-0.682349	0.099314	-0.686295	-0.519589	-0.685187	-0.243958	-0.683425	-0.461526
														-0.777729	-5.82422	-0.680985	-11.1671	-0.682078	-0.288556	-0.681084	-0.349862	-0.681101	0.099885	-0.68505	-0.520642	-0.683942	-0.243378	-0.682178	-0.461626
														-0.776477	-5.87878	-0.679737	-11.1676	-0.680832	-0.288786	-0.679837	-0.34971	-0.679854	0.100346	-0.683805	-0.521818	-0.682696	-0.242622	-0.680931	-0.460816
														-0.775225	-5.93195	-0.67849	-11.1684	-0.679585	-0.288968	-0.678589	-0.349111	-0.678606	0.099255	-0.68256	-0.522593	-0.681451	-0.242177	-0.679684	-0.460524
														-0.773974	-5.98441	-0.677242	-11.1698	-0.678338	-0.289098	-0.677341	-0.348399	-0.677358	0.098873	-0.681316	-0.52283	-0.680205	-0.241636	-0.678437	-0.460855
														-0.772722	-6.03785	-0.675994	-11.1718	-0.677091	-0.289618	-0.676093	-0.348048	-0.676111	0.099052	-0.680071	-0.522159	-0.67896	-0.241574	-0.67719	-0.460639
														-0.77147	-6.09115	-0.674747	-11.1716	-0.675844	-0.28931	-0.674846	-0.34851	-0.674863	0.099204	-0.678826	-0.522374	-0.677714	-0.242253	-0.675943	-0.459492
														-0.770219	-6.14414	-0.673499	-11.1716	-0.674597	-0.289372	-0.673598	-0.347999	-0.673615	0.099212	-0.677581	-0.522167	-0.676469	-0.242463	-0.674696	-0.460009
														-0.768967	-6.19726	-0.672251	-11.1712	-0.67335	-0.28926	-0.67235	-0.348876	-0.672368	0.098729	-0.676337	-0.521935	-0.675223	-0.242961	-0.67345	-0.460528
														-0.767715	-6.25019	-0.671004	-11.172	-0.672103	-0.289412	-0.671103	-0.348727	-0.67112	0.099417	-0.675092	-0.52201	-0.673978	-0.243286	-0.672203	-0.459611
														-0.766464	-6.303	-0.669756	-11.1725	-0.670856	-0.287915	-0.669855	-0.348205	-0.669872	0.09865	-0.673847	-0.522338	-0.672732	-0.243658	-0.670956	-0.460844
														-0.765212	-6.35604	-0.668508	-11.1724	-0.66961	-0.28778	-0.668607	-0.349099	-0.668624	0.098072	-0.672602	-0.522457	-0.671487	-0.243098	-0.669709	-0.460197
														-0.76396	-6.40917	-0.667261	-11.1728	-0.668363	-0.28724	-0.667359	-0.34985	-0.667377	0.096933	-0.671357	-0.523671	-0.670241	-0.242221	-0.668462	-0.460476
														-0.762709	-6.46055	-0.666013	-11.1736	-0.667116	-0.287347	-0.666112	-0.350596	-0.666129	0.097289	-0.670113	-0.524074	-0.668996	-0.242907	-0.667215	-0.460861
														-0.761457	-6.51128	-0.664765	-11.1741	-0.665869	-0.287865	-0.664864	-0.350768	-0.664881	0.097678	-0.668868	-0.524854	-0.66775	-0.242806	-0.665968	-0.460853
														-0.760206	-6.56173	-0.663517	-11.1738	-0.664622	-0.288425	-0.663616	-0.350802	-0.663634	0.097519	-0.667623	-0.526483	-0.666505	-0.242127	-0.664721	-0.461162
														-0.758954	-6.6115	-0.66227	-11.1752	-0.663375	-0.288283	-0.662369	-0.351472	-0.662386	0.096586	-0.666378	-0.52635	-0.665259	-0.242488	-0.663474	-0.461822
														-0.757702	-6.66284	-0.661022	-11.1751	-0.662128	-0.288456	-0.661121	-0.350702	-0.661138	0.096531	-0.665133	-0.527437	-0.664014	-0.242809	-0.662228	-0.461258
														-0.756451	-6.71456	-0.659774	-11.1751	-0.660881	-0.289142	-0.659873	-0.350539	-0.659891	0.096617	-0.663889	-0.52806	-0.662768	-0.243599	-0.660981	-0.462333
														-0.755199	-6.76537	-0.658527	-11.1754	-0.659634	-0.288963	-0.658625	-0.350798	-0.658643	0.09659	-0.662644	-0.528843	-0.661523	-0.244307	-0.659734	-0.46216
														-0.753947	-6.81525	-0.657279	-11.1757	-0.658388	-0.288082	-0.657378	-0.351621	-0.657395	0.096297	-0.661399	-0.529617	-0.660277	-0.245241	-0.658487	-0.46256
														-0.752696	-6.8643	-0.656031	-11.1771	-0.657141	-0.287719	-0.65613	-0.350847	-0.656147	0.097288	-0.660154	-0.53002	-0.659031	-0.245274	-0.65724	-0.461672
														-0.751444	-6.91472	-0.654783	-11.1761	-0.655894	-0.287645	-0.654882	-0.351362	-0.6549	0.097128	-0.658909	-0.531101	-0.657786	-0.245094	-0.655993	-0.462631
														-0.750193	-6.96449	-0.653536	-11.1757	-0.654647	-0.287485	-0.653635	-0.351369	-0.653652	0.096949	-0.657665	-0.53193	-0.65654	-0.245273	-0.654746	-0.462066
														-0.748941	-7.01426	-0.652288	-11.176	-0.6534	-0.286275	-0.652387	-0.350776	-0.652404	0.09618	-0.65642	-0.53182	-0.655295	-0.244286	-0.653499	-0.461536
														-0.747689	-7.06268	-0.65104	-11.1777	-0.652153	-0.285858	-0.651139	-0.351752	-0.651157	0.096676	-0.655175	-0.53068	-0.654049	-0.243514	-0.652252	-0.461175
														-0.746438	-7.11345	-0.649793	-11.1776	-0.650906	-0.285587	-0.649892	-0.352173	-0.649909	0.097658	-0.65393	-0.529637	-0.652804	-0.243396	-0.651005	-0.46152
														-0.745186	-7.1631	-0.648545	-11.1774	-0.649659	-0.284541	-0.648644	-0.353279	-0.648661	0.096979	-0.652686	-0.528711	-0.651558	-0.242976	-0.649759	-0.460985
														-0.743934	-7.21239	-0.647297	-11.1772	-0.648412	-0.284505	-0.647396	-0.353749	-0.647413	0.098523	-0.651441	-0.528035	-0.650313	-0.24325	-0.648512	-0.460725
														-0.742683	-7.26092	-0.64605	-11.1785	-0.647165	-0.284487	-0.646149	-0.352274	-0.646166	0.097484	-0.650196	-0.528227	-0.649067	-0.243044	-0.647265	-0.460458
														-0.741431	-7.31016	-0.644802	-11.1791	-0.645919	-0.284308	-0.644901	-0.353382	-0.644918	0.097778	-0.648951	-0.527885	-0.647822	-0.24315	-0.646018	-0.459503
														-0.74018	-7.3583	-0.643554	-11.1791	-0.644672	-0.284831	-0.643653	-0.355039	-0.64367	0.097391	-0.647706	-0.528481	-0.646576	-0.24425	-0.644771	-0.45942
														-0.738928	-7.40637	-0.642306	-11.1786	-0.643425	-0.285678	-0.642405	-0.355397	-0.642423	0.097086	-0.646462	-0.527574	-0.645331	-0.245251	-0.643524	-0.459893
														-0.737676	-7.45436	-0.641059	-11.1788	-0.642178	-0.286195	-0.641158	-0.3558	-0.641175	0.096185	-0.645217	-0.527541	-0.644085	-0.245874	-0.642277	-0.458428
														-0.736425	-7.50243	-0.639811	-11.1788	-0.640931	-0.2866	-0.63991	-0.354949	-0.639927	0.095104	-0.643972	-0.528033	-0.64284	-0.245403	-0.64103	-0.457628
														-0.735173	-7.54949	-0.638563	-11.1795	-0.639684	-0.28668	-0.638662	-0.355112	-0.63868	0.095372	-0.642727	-0.527615	-0.641594	-0.244892	-0.639783	-0.458305
														-0.733921	-7.59634	-0.637316	-11.1807	-0.638437	-0.286541	-0.637415	-0.354641	-0.637432	0.09556	-0.641482	-0.527757	-0.640349	-0.245668	-0.638536	-0.460198
														-0.73267	-7.6425	-0.636068	-11.1823	-0.63719	-0.287305	-0.636167	-0.354356	-0.636184	0.094917	-0.640238	-0.527135	-0.639103	-0.246805	-0.63729	-0.461474
														-0.731418	-7.68674	-0.63482	-11.1825	-0.635943	-0.286961	-0.634919	-0.354531	-0.634936	0.094784	-0.638993	-0.526498	-0.637858	-0.246407	-0.636043	-0.462165
														-0.730166	-7.72714	-0.633573	-11.1829	-0.634696	-0.288667	-0.633672	-0.352625	-0.633689	0.094204	-0.637748	-0.525667	-0.636612	-0.246217	-0.634796	-0.461587
														-0.728915	-7.77104	-0.632325	-11.1828	-0.63345	-0.289641	-0.632424	-0.352712	-0.632441	0.094151	-0.636503	-0.524748	-0.635366	-0.246879	-0.633549	-0.46138
														-0.727663	-7.81666	-0.631077	-11.1839	-0.632203	-0.289269	-0.631176	-0.352055	-0.631193	0.094197	-0.635259	-0.524701	-0.634121	-0.247448	-0.632302	-0.460355
														-0.726412	-7.86248	-0.62983	-11.1836	-0.630956	-0.290215	-0.629928	-0.352055	-0.629946	0.094154	-0.634014	-0.525145	-0.632875	-0.247701	-0.631055	-0.460837
														-0.72516	-7.90814	-0.628582	-11.1844	-0.629709	-0.29027	-0.628681	-0.352366	-0.628698	0.09274	-0.632769	-0.524609	-0.63163	-0.248059	-0.629808	-0.461147
														-0.723908	-7.95302	-0.627334	-11.1851	-0.628462	-0.290578	-0.627433	-0.352747	-0.62745	0.092353	-0.631524	-0.525511	-0.630384	-0.247987	-0.628561	-0.46119
														-0.722657	-7.99781	-0.626086	-11.1858	-0.627215	-0.290124	-0.626185	-0.352697	-0.626202	0.092558	-0.630279	-0.526474	-0.629139	-0.247374	-0.627314	-0.461134
														-0.721405	-8.04217	-0.624839	-11.1858	-0.625968	-0.29136	-0.624938	-0.353302	-0.624955	0.092981	-0.629035	-0.52614	-0.627893	-0.247091	-0.626068	-0.460531
														-0.720153	-8.08719	-0.623591	-11.1835	-0.624721	-0.291029	-0.62369	-0.354487	-0.623707	0.093634	-0.62779	-0.525882	-0.626648	-0.247626	-0.624821	-0.459333
														-0.718902	-8.13232	-0.622343	-11.1822	-0.623474	-0.291207	-0.622442	-0.354178	-0.622459	0.093316	-0.626545	-0.526161	-0.625402	-0.247643	-0.623574	-0.460428
														-0.71765	-8.17584	-0.621096	-11.1821	-0.622228	-0.291337	-0.621194	-0.354898	-0.621212	0.092709	-0.6253	-0.526502	-0.624157	-0.247926	-0.622327	-0.459269
														-0.716398	-8.22046	-0.619848	-11.1827	-0.620981	-0.291172	-0.619947	-0.354637	-0.619964	0.092961	-0.624056	-0.526214	-0.622911	-0.249312	-0.62108	-0.459396
														-0.715147	-8.26473	-0.6186	-11.1824	-0.619734	-0.291211	-0.618699	-0.354746	-0.618716	0.092935	-0.622811	-0.526281	-0.621666	-0.250459	-0.619833	-0.460122
														-0.713895	-8.30764	-0.617352	-11.1826	-0.618487	-0.290942	-0.617451	-0.354873	-0.617469	0.092872	-0.621566	-0.526379	-0.62042	-0.251189	-0.618586	-0.460177
														-0.712644	-8.35127	-0.616105	-11.1837	-0.61724	-0.291676	-0.616204	-0.354939	-0.616221	0.093152	-0.620321	-0.526245	-0.619175	-0.251682	-0.617339	-0.460668
														-0.711392	-8.39399	-0.614857	-11.1841	-0.615993	-0.292264	-0.614956	-0.354203	-0.614973	0.093061	-0.619076	-0.526791	-0.617929	-0.251739	-0.616092	-0.461032
														-0.71014	-8.43584	-0.613609	-11.1843	-0.614746	-0.293738	-0.613708	-0.355255	-0.613725	0.093908	-0.617831	-0.527618	-0.616684	-0.252328	-0.614846	-0.460897
														-0.708889	-8.47786	-0.612362	-11.184	-0.613499	-0.295336	-0.61246	-0.355232	-0.612478	0.094236	-0.616587	-0.527417	-0.615438	-0.252672	-0.613599	-0.461708
														-0.707637	-8.51993	-0.611114	-11.1848	-0.612252	-0.29584	-0.611213	-0.355401	-0.61123	0.094027	-0.615342	-0.527141	-0.614193	-0.252443	-0.612352	-0.461321
														-0.706385	-8.56115	-0.609866	-11.1854	-0.611006	-0.29785	-0.609965	-0.354939	-0.609982	0.093546	-0.614097	-0.526753	-0.612947	-0.251973	-0.611105	-0.460523
														-0.705134	-8.60155	-0.608619	-11.1856	-0.609759	-0.29717	-0.608717	-0.355992	-0.608735	0.092744	-0.612852	-0.525996	-0.611701	-0.251459	-0.609858	-0.460914
														-0.703882	-8.64309	-0.607371	-11.1855	-0.608512	-0.298732	-0.60747	-0.356243	-0.607487	0.091398	-0.611608	-0.525718	-0.610456	-0.251244	-0.608611	-0.460514
														-0.702631	-8.68422	-0.606123	-11.1862	-0.607265	-0.300522	-0.606222	-0.356879	-0.606239	0.09155	-0.610363	-0.524774	-0.60921	-0.250997	-0.607364	-0.460857
														-0.701379	-8.72507	-0.604876	-11.1854	-0.606018	-0.299667	-0.604974	-0.357024	-0.604992	0.091124	-0.609118	-0.52338	-0.607965	-0.252025	-0.606117	-0.459806
														-0.700127	-8.7653	-0.603628	-11.1852	-0.604771	-0.299668	-0.603727	-0.357168	-0.603744	0.089542	-0.607873	-0.522777	-0.606719	-0.252281	-0.60487	-0.458671
														-0.698876	-8.8051	-0.60238	-11.1841	-0.603524	-0.299011	-0.602479	-0.356198	-0.602496	0.08776	-0.606628	-0.52272	-0.605474	-0.251802	-0.603624	-0.459248
														-0.697624	-8.84522	-0.601132	-11.1842	-0.602277	-0.299078	-0.601231	-0.356327	-0.601248	0.087589	-0.605384	-0.522091	-0.604228	-0.252698	-0.602377	-0.459461
														-0.696372	-8.88594	-0.599885	-11.184	-0.60103	-0.299287	-0.599983	-0.356538	-0.600001	0.088622	-0.604139	-0.521942	-0.602983	-0.253729	-0.60113	-0.459403
														-0.695121	-8.92527	-0.598637	-11.1842	-0.599784	-0.300104	-0.598736	-0.355923	-0.598753	0.088694	-0.602894	-0.521366	-0.601737	-0.253806	-0.599883	-0.459284
														-0.693869	-8.96417	-0.597389	-11.1848	-0.598537	-0.300671	-0.597488	-0.356754	-0.597505	0.088528	-0.601649	-0.521527	-0.600492	-0.253924	-0.598636	-0.458004
														-0.692617	-9.00292	-0.596142	-11.1839	-0.59729	-0.30075	-0.59624	-0.35757	-0.596258	0.089033	-0.600405	-0.521804	-0.599246	-0.254353	-0.597389	-0.459074
														-0.691366	-9.04221	-0.594894	-11.1835	-0.596043	-0.30204	-0.594993	-0.35699	-0.59501	0.089216	-0.59916	-0.52257	-0.598001	-0.255055	-0.596142	-0.457825
														-0.690114	-9.08188	-0.593646	-11.1831	-0.594796	-0.301728	-0.593745	-0.357804	-0.593762	0.088815	-0.597915	-0.522788	-0.596755	-0.255662	-0.594895	-0.458505
														-0.688863	-9.12078	-0.592399	-11.1854	-0.593549	-0.302208	-0.592497	-0.358229	-0.592515	0.091176	-0.59667	-0.522047	-0.59551	-0.254959	-0.593648	-0.457382
														-0.687611	-9.15959	-0.591151	-11.1855	-0.592302	-0.303229	-0.59125	-0.35873	-0.591267	0.090294	-0.595425	-0.521854	-0.594264	-0.253594	-0.592402	-0.458154
														-0.686359	-9.19862	-0.589903	-11.1864	-0.591055	-0.303798	-0.590002	-0.359744	-0.590019	0.089238	-0.594181	-0.521893	-0.593019	-0.253625	-0.591155	-0.45851
														-0.685108	-9.23751	-0.588655	-11.1855	-0.589808	-0.304547	-0.588754	-0.359691	-0.588771	0.088528	-0.592936	-0.522496	-0.591773	-0.253951	-0.589908	-0.458593
														-0.683856	-9.2741	-0.587408	-11.1848	-0.588561	-0.30428	-0.587507	-0.360929	-0.587524	0.086582	-0.591691	-0.522785	-0.590528	-0.2538	-0.588661	-0.458176
														-0.682604	-9.3118	-0.58616	-11.1858	-0.587315	-0.304589	-0.586259	-0.360656	-0.586276	0.08584	-0.590446	-0.522604	-0.589282	-0.254167	-0.587414	-0.45787
														-0.681353	-9.34855	-0.584912	-11.1854	-0.586068	-0.305185	-0.585011	-0.360013	-0.585028	0.085153	-0.589201	-0.521872	-0.588037	-0.254189	-0.586167	-0.459128
														-0.680101	-9.38617	-0.583665	-11.1852	-0.584821	-0.305437	-0.583763	-0.360863	-0.583781	0.084523	-0.587957	-0.521497	-0.586791	-0.25468	-0.58492	-0.459804
														-0.678849	-9.4225	-0.582417	-11.1842	-0.583574	-0.306874	-0.582516	-0.359449	-0.582533	0.084178	-0.586712	-0.521256	-0.585546	-0.255536	-0.583673	-0.460955
														-0.677598	-9.45626	-0.581169	-11.1843	-0.582327	-0.307057	-0.581268	-0.359099	-0.581285	0.083425	-0.585467	-0.520579	-0.5843	-0.255692	-0.582426	-0.460936
														-0.676346	-9.48985	-0.579922	-11.1839	-0.58108	-0.30669	-0.58002	-0.359951	-0.580037	0.083249	-0.584222	-0.520922	-0.583054	-0.255736	-0.581179	-0.460743
														-0.675095	-9.52525	-0.578674	-11.1832	-0.579833	-0.307341	-0.578773	-0.360845	-0.57879	0.083361	-0.582977	-0.520986	-0.581809	-0.255259	-0.579933	-0.460489
														-0.673843	-9.55997	-0.577426	-11.1836	-0.578586	-0.307273	-0.577525	-0.362838	-0.577542	0.082826	-0.581733	-0.52056	-0.580563	-0.254342	-0.578686	-0.461174
														-0.672591	-9.59587	-0.576178	-11.1845	-0.577339	-0.307361	-0.576277	-0.362863	-0.576294	0.082114	-0.580488	-0.520303	-0.579318	-0.254789	-0.577439	-0.46136
														-0.67134	-9.6325	-0.574931	-11.1847	-0.576092	-0.307429	-0.575029	-0.362678	-0.575047	0.080908	-0.579243	-0.520445	-0.578072	-0.254761	-0.576192	-0.460942
														-0.670088	-9.66821	-0.573683	-11.1841	-0.574846	-0.306789	-0.573782	-0.363081	-0.573799	0.080615	-0.577998	-0.520884	-0.576827	-0.254352	-0.574945	-0.461468
														-0.668836	-9.70374	-0.572435	-11.1842	-0.573599	-0.30777	-0.572534	-0.36313	-0.572551	0.08099	-0.576753	-0.520627	-0.575581	-0.253558	-0.573698	-0.461072
														-0.667585	-9.74029	-0.571188	-11.1834	-0.572352	-0.308194	-0.571286	-0.364086	-0.571303	0.080386	-0.575509	-0.520681	-0.574336	-0.253168	-0.572451	-0.461388
														-0.666333	-9.77537	-0.56994	-11.1843	-0.571105	-0.307792	-0.570039	-0.364643	-0.570056	0.080837	-0.574264	-0.520554	-0.57309	-0.252074	-0.571204	-0.46123
														-0.665082	-9.80943	-0.568692	-11.1855	-0.569858	-0.307684	-0.568791	-0.364911	-0.568808	0.081026	-0.573019	-0.519074	-0.571845	-0.251383	-0.569957	-0.461267
														-0.66383	-9.84334	-0.567445	-11.185	-0.568611	-0.307537	-0.567543	-0.364459	-0.56756	0.08108	-0.571774	-0.517995	-0.570599	-0.250982	-0.568711	-0.461892
														-0.662578	-9.87701	-0.566197	-11.1848	-0.567364	-0.307444	-0.566296	-0.364167	-0.566313	0.081474	-0.57053	-0.517387	-0.569354	-0.249964	-0.567464	-0.462327
														-0.661327	-9.91068	-0.564949	-11.1853	-0.566117	-0.308184	-0.565048	-0.364484	-0.565065	0.081017	-0.569285	-0.515968	-0.568108	-0.249808	-0.566217	-0.462869
														-0.660075	-9.94517	-0.563702	-11.1847	-0.56487	-0.308301	-0.5638	-0.365411	-0.563817	0.080259	-0.56804	-0.514472	-0.566863	-0.250705	-0.56497	-0.463411
														-0.658823	-9.97943	-0.562454	-11.1844	-0.563624	-0.308534	-0.562552	-0.366506	-0.56257	0.079628	-0.566795	-0.513935	-0.565617	-0.251038	-0.563723	-0.463665
														-0.657572	-10.013	-0.561206	-11.1854	-0.562377	-0.307683	-0.561305	-0.367446	-0.561322	0.078691	-0.56555	-0.514095	-0.564372	-0.250258	-0.562476	-0.463488
														-0.65632	-10.0454	-0.559958	-11.1866	-0.56113	-0.308715	-0.560057	-0.367126	-0.560074	0.078888	-0.564306	-0.514013	-0.563126	-0.249024	-0.561229	-0.463817
														-0.655069	-10.0792	-0.558711	-11.1875	-0.559883	-0.30973	-0.558809	-0.36704	-0.558826	0.078562	-0.563061	-0.513058	-0.56188	-0.247807	-0.559982	-0.464209
														-0.653817	-10.1118	-0.557463	-11.1868	-0.558636	-0.3104	-0.557562	-0.366948	-0.557579	0.078129	-0.561816	-0.512839	-0.560635	-0.246205	-0.558735	-0.464468
														-0.652565	-10.1437	-0.556215	-11.1866	-0.557389	-0.310363	-0.556314	-0.367902	-0.556331	0.077638	-0.560571	-0.512539	-0.559389	-0.245952	-0.557488	-0.463693
														-0.651314	-10.1764	-0.554968	-11.1861	-0.556142	-0.310274	-0.555066	-0.368584	-0.555083	0.07703	-0.559327	-0.511659	-0.558144	-0.245883	-0.556242	-0.463705
														-0.650062	-10.2082	-0.55372	-11.1854	-0.554895	-0.309344	-0.553818	-0.369079	-0.553836	0.077487	-0.558082	-0.511745	-0.556898	-0.24622	-0.554995	-0.462624
														-0.64881	-10.2416	-0.552472	-11.185	-0.553648	-0.309927	-0.552571	-0.370818	-0.552588	0.077408	-0.556837	-0.511474	-0.555653	-0.245614	-0.553748	-0.461949
														-0.647559	-10.2739	-0.551224	-11.1832	-0.552402	-0.311461	-0.551323	-0.370662	-0.55134	0.076822	-0.555592	-0.511765	-0.554407	-0.244513	-0.552501	-0.461511
														-0.646307	-10.3057	-0.549977	-11.1825	-0.551155	-0.311115	-0.550075	-0.370016	-0.550093	0.076985	-0.554347	-0.511891	-0.553162	-0.243329	-0.551254	-0.461092
														-0.645055	-10.337	-0.548729	-11.1819	-0.549908	-0.311896	-0.548828	-0.37068	-0.548845	0.076762	-0.553103	-0.511681	-0.551916	-0.243703	-0.550007	-0.461569
														-0.643804	-10.3683	-0.547481	-11.182	-0.548661	-0.311384	-0.54758	-0.370505	-0.547597	0.077116	-0.551858	-0.511301	-0.550671	-0.244687	-0.54876	-0.462615
														-0.642552	-10.4	-0.546234	-11.1815	-0.547414	-0.310729	-0.546332	-0.370092	-0.546349	0.077011	-0.550613	-0.511427	-0.549425	-0.245324	-0.547513	-0.463533
														-0.641301	-10.4301	-0.544986	-11.1813	-0.546167	-0.310511	-0.545085	-0.370481	-0.545102	0.077869	-0.549368	-0.511695	-0.54818	-0.245293	-0.546266	-0.463449
														-0.640049	-10.4607	-0.543738	-11.1801	-0.54492	-0.31057	-0.543837	-0.371269	-0.543854	0.078278	-0.548123	-0.512349	-0.546934	-0.245479	-0.54502	-0.463851
														-0.638797	-10.4896	-0.542491	-11.181	-0.543673	-0.311907	-0.542589	-0.370889	-0.542606	0.078909	-0.546879	-0.513464	-0.545689	-0.244947	-0.543773	-0.465443
														-0.637546	-10.52	-0.541243	-11.1816	-0.542426	-0.312983	-0.541341	-0.372249	-0.541359	0.080264	-0.545634	-0.513681	-0.544443	-0.244125	-0.542526	-0.465285
														-0.636294	-10.5504	-0.539995	-11.1811	-0.541179	-0.312329	-0.540094	-0.373388	-0.540111	0.081782	-0.544389	-0.513118	-0.543198	-0.244336	-0.541279	-0.465244
														-0.635042	-10.5803	-0.538748	-11.1814	-0.539933	-0.313103	-0.538846	-0.374771	-0.538863	0.081264	-0.543144	-0.512939	-0.541952	-0.243635	-0.540032	-0.465833
														-0.633791	-10.6095	-0.5375	-11.1805	-0.538686	-0.313069	-0.537598	-0.374154	-0.537616	0.080428	-0.541899	-0.512875	-0.540707	-0.24254	-0.538785	-0.466626
														-0.632539	-10.6392	-0.536252	-11.1807	-0.537439	-0.312538	-0.536351	-0.374819	-0.536368	0.080161	-0.540655	-0.513186	-0.539461	-0.242346	-0.537538	-0.466812
														-0.631287	-10.6681	-0.535004	-11.1808	-0.536192	-0.312689	-0.535103	-0.374685	-0.53512	0.080583	-0.53941	-0.513095	-0.538216	-0.242805	-0.536291	-0.467364
														-0.630036	-10.6983	-0.533757	-11.1804	-0.534945	-0.31295	-0.533855	-0.374309	-0.533872	0.080384	-0.538165	-0.512891	-0.53697	-0.242878	-0.535044	-0.4678
														-0.628784	-10.7263	-0.532509	-11.1809	-0.533698	-0.312614	-0.532608	-0.375219	-0.532625	0.07927	-0.53692	-0.512697	-0.535725	-0.241908	-0.533798	-0.469215
														-0.627533	-10.7543	-0.531261	-11.1826	-0.532451	-0.311813	-0.53136	-0.374995	-0.531377	0.078862	-0.535676	-0.512061	-0.534479	-0.240806	-0.532551	-0.468971
														-0.626281	-10.7833	-0.530014	-11.1812	-0.531204	-0.313082	-0.530112	-0.374577	-0.530129	0.076712	-0.534431	-0.512234	-0.533233	-0.24104	-0.531304	-0.469614
														-0.625029	-10.8111	-0.528766	-11.1817	-0.529957	-0.313478	-0.528864	-0.374001	-0.528882	0.076761	-0.533186	-0.511575	-0.531988	-0.242058	-0.530057	-0.4696
														-0.623778	-10.8358	-0.527518	-11.1804	-0.52871	-0.312871	-0.527617	-0.373641	-0.527634	0.077676	-0.531941	-0.51108	-0.530742	-0.242651	-0.52881	-0.469264
														-0.622526	-10.863	-0.526271	-11.1806	-0.527464	-0.313123	-0.526369	-0.373787	-0.526386	0.077659	-0.530696	-0.510577	-0.529497	-0.242938	-0.527563	-0.469266
														-0.621274	-10.8899	-0.525023	-11.1804	-0.526217	-0.313872	-0.525121	-0.373704	-0.525138	0.078146	-0.529452	-0.510147	-0.528251	-0.24381	-0.526316	-0.469121
														-0.620023	-10.9174	-0.523775	-11.1797	-0.52497	-0.314645	-0.523874	-0.373691	-0.523891	0.077726	-0.528207	-0.511187	-0.527006	-0.243735	-0.525069	-0.469347
														-0.618771	-10.945	-0.522527	-11.1803	-0.523723	-0.315318	-0.522626	-0.37349	-0.522643	0.076932	-0.526962	-0.512611	-0.52576	-0.244771	-0.523822	-0.469424
														-0.617519	-10.9721	-0.52128	-11.1793	-0.522476	-0.315902	-0.521378	-0.373637	-0.521395	0.077203	-0.525717	-0.513123	-0.524515	-0.24446	-0.522575	-0.469864
														-0.616268	-10.9988	-0.520032	-11.1784	-0.521229	-0.315071	-0.520131	-0.374574	-0.520148	0.077696	-0.524472	-0.513245	-0.523269	-0.24354	-0.521329	-0.469207
														-0.615016	-11.0257	-0.518784	-11.1781	-0.519982	-0.316214	-0.518883	-0.374806	-0.5189	0.0779	-0.523228	-0.514053	-0.522024	-0.243098	-0.520082	-0.469052
														-0.613765	-11.0525	-0.517537	-11.1784	-0.518735	-0.315472	-0.517635	-0.374807	-0.517652	0.07763	-0.521983	-0.515038	-0.520778	-0.242702	-0.518835	-0.468661
														-0.612513	-11.0783	-0.516289	-11.1792	-0.517488	-0.314464	-0.516387	-0.375126	-0.516405	0.077537	-0.520738	-0.515668	-0.519533	-0.242713	-0.517588	-0.46841
														-0.611261	-11.1052	-0.515041	-11.1791	-0.516242	-0.314376	-0.51514	-0.374937	-0.515157	0.077308	-0.519493	-0.515785	-0.518287	-0.243641	-0.516341	-0.468778
														-0.61001	-11.1319	-0.513794	-11.1787	-0.514995	-0.314513	-0.513892	-0.375304	-0.513909	0.077607	-0.518249	-0.517117	-0.517042	-0.243522	-0.515094	-0.469135
														-0.608758	-11.157	-0.512546	-11.1777	-0.513748	-0.315581	-0.512644	-0.375589	-0.512661	0.077754	-0.517004	-0.517964	-0.515796	-0.244564	-0.513847	-0.46835
														-0.607506	-11.1822	-0.511298	-11.1783	-0.512501	-0.316522	-0.511397	-0.376221	-0.511414	0.077798	-0.515759	-0.518019	-0.514551	-0.244078	-0.5126	-0.467442
														-0.606255	-11.2075	-0.51005	-11.1779	-0.511254	-0.316675	-0.510149	-0.376499	-0.510166	0.077309	-0.514514	-0.518519	-0.513305	-0.243805	-0.511353	-0.467468
														-0.605003	-11.2316	-0.508803	-11.1785	-0.510007	-0.31727	-0.508901	-0.376523	-0.508918	0.07834	-0.513269	-0.519415	-0.51206	-0.243884	-0.510107	-0.466537
														-0.603752	-11.2568	-0.507555	-11.1787	-0.50876	-0.316568	-0.507653	-0.376368	-0.507671	0.077662	-0.512025	-0.519477	-0.510814	-0.244973	-0.50886	-0.466754
														-0.6025	-11.2828	-0.506307	-11.1775	-0.507513	-0.316905	-0.506406	-0.376225	-0.506423	0.077055	-0.51078	-0.521747	-0.509568	-0.246259	-0.507613	-0.467302
														-0.601248	-11.3079	-0.50506	-11.178	-0.506266	-0.316848	-0.505158	-0.37731	-0.505175	0.076556	-0.509535	-0.522719	-0.508323	-0.247115	-0.506366	-0.467122
														-0.599997	-11.3322	-0.503812	-11.1781	-0.50502	-0.316828	-0.50391	-0.377976	-0.503927	0.075879	-0.50829	-0.523081	-0.507077	-0.247368	-0.505119	-0.467009
														-0.598745	-11.3555	-0.502564	-11.1786	-0.503773	-0.316204	-0.502663	-0.378455	-0.50268	0.075608	-0.507045	-0.524687	-0.505832	-0.247065	-0.503872	-0.466359
														-0.597493	-11.3803	-0.501317	-11.1776	-0.502526	-0.316558	-0.501415	-0.378894	-0.501432	0.075243	-0.505801	-0.525616	-0.504586	-0.24645	-0.502625	-0.464733
														-0.596242	-11.4043	-0.500069	-11.1791	-0.501279	-0.316227	-0.500167	-0.378071	-0.500184	0.074453	-0.504556	-0.525878	-0.503341	-0.245711	-0.501378	-0.464854
														-0.59499	-11.4281	-0.498821	-11.1788	-0.500032	-0.318027	-0.49892	-0.376618	-0.498937	0.074509	-0.503311	-0.525771	-0.502095	-0.24586	-0.500131	-0.466376
														-0.593738	-11.4515	-0.497573	-11.1787	-0.498785	-0.318262	-0.497672	-0.37689	-0.497689	0.073868	-0.502066	-0.525889	-0.50085	-0.247122	-0.498885	-0.466321
														-0.592487	-11.474	-0.496326	-11.1786	-0.497538	-0.317181	-0.496424	-0.378046	-0.496441	0.073482	-0.500821	-0.527262	-0.499604	-0.248269	-0.497638	-0.4658
														-0.591235	-11.497	-0.495078	-11.1782	-0.496291	-0.316748	-0.495176	-0.379025	-0.495194	0.073707	-0.499577	-0.528185	-0.498359	-0.249143	-0.496391	-0.465316
														-0.589984	-11.52	-0.49383	-11.1784	-0.495044	-0.316446	-0.493929	-0.379509	-0.493946	0.073905	-0.498332	-0.528026	-0.497113	-0.248448	-0.495144	-0.466222
														-0.588732	-11.5422	-0.492583	-11.1788	-0.493798	-0.316912	-0.492681	-0.380444	-0.492698	0.073133	-0.497087	-0.528096	-0.495868	-0.248793	-0.493897	-0.466331
														-0.58748	-11.5654	-0.491335	-11.1792	-0.492551	-0.317402	-0.491433	-0.381155	-0.49145	0.072044	-0.495842	-0.527916	-0.494622	-0.24808	-0.49265	-0.467184
														-0.586229	-11.5861	-0.490087	-11.1788	-0.491304	-0.317375	-0.490186	-0.381221	-0.490203	0.071585	-0.494598	-0.52823	-0.493377	-0.248577	-0.491403	-0.467917
														-0.584977	-11.6079	-0.48884	-11.1799	-0.490057	-0.314705	-0.488938	-0.381062	-0.488955	0.071712	-0.493353	-0.528019	-0.492131	-0.249218	-0.490156	-0.468663
														-0.583725	-11.6294	-0.487592	-11.1806	-0.48881	-0.313984	-0.48769	-0.381583	-0.487707	0.071811	-0.492108	-0.528544	-0.490886	-0.249572	-0.488909	-0.468654
														-0.582474	-11.6519	-0.486344	-11.1817	-0.487563	-0.313186	-0.486443	-0.381409	-0.48646	0.071543	-0.490863	-0.52984	-0.48964	-0.249882	-0.487662	-0.468922
														-0.581222	-11.6741	-0.485096	-11.1814	-0.486316	-0.312166	-0.485195	-0.382261	-0.485212	0.070667	-0.489618	-0.529962	-0.488395	-0.248473	-0.486416	-0.468259
														-0.57997	-11.6947	-0.483849	-11.181	-0.485069	-0.312571	-0.483947	-0.382867	-0.483964	0.069912	-0.488374	-0.530276	-0.487149	-0.248659	-0.485169	-0.467669
														-0.578719	-11.7172	-0.482601	-11.1813	-0.483822	-0.313326	-0.482699	-0.383031	-0.482717	0.069414	-0.487129	-0.530239	-0.485904	-0.248826	-0.483922	-0.467665
														-0.577467	-11.7382	-0.481353	-11.1823	-0.482575	-0.313185	-0.481452	-0.383121	-0.481469	0.069391	-0.485884	-0.529501	-0.484658	-0.248967	-0.482675	-0.467254
														-0.576216	-11.7593	-0.480106	-11.1825	-0.481329	-0.312102	-0.480204	-0.3839	-0.480221	0.069433	-0.484639	-0.529483	-0.483413	-0.249474	-0.481428	-0.467393
														-0.574964	-11.7805	-0.478858	-11.1814	-0.480082	-0.311321	-0.478956	-0.382828	-0.478973	0.068556	-0.483395	-0.528969	-0.482167	-0.249626	-0.480181	-0.468883
														-0.573712	-11.8017	-0.47761	-11.1817	-0.478835	-0.311201	-0.477709	-0.382465	-0.477726	0.067665	-0.48215	-0.529621	-0.480921	-0.248801	-0.478934	-0.469433
														-0.572461	-11.8213	-0.476363	-11.1817	-0.477588	-0.310325	-0.476461	-0.381182	-0.476478	0.067095	-0.480905	-0.529649	-0.479676	-0.248795	-0.477687	-0.469905
														-0.571209	-11.8404	-0.475115	-11.1829	-0.476341	-0.311743	-0.475213	-0.38179	-0.47523	0.066342	-0.47966	-0.529987	-0.47843	-0.249146	-0.47644	-0.468535
														-0.569957	-11.8587	-0.473867	-11.1832	-0.475094	-0.311553	-0.473966	-0.381861	-0.473983	0.066191	-0.478415	-0.52878	-0.477185	-0.248697	-0.475194	-0.467316
														-0.568706	-11.8779	-0.47262	-11.1829	-0.473847	-0.312513	-0.472718	-0.382386	-0.472735	0.066369	-0.477171	-0.528702	-0.475939	-0.248994	-0.473947	-0.466623
														-0.567454	-11.8975	-0.471372	-11.1832	-0.4726	-0.312734	-0.47147	-0.382877	-0.471487	0.066668	-0.475926	-0.529396	-0.474694	-0.249369	-0.4727	-0.465712
														-0.566203	-11.9171	-0.470124	-11.1832	-0.471353	-0.313353	-0.470222	-0.383474	-0.47024	0.066653	-0.474681	-0.529394	-0.473448	-0.250154	-0.471453	-0.465268
														-0.564951	-11.9361	-0.468876	-11.1823	-0.470106	-0.314502	-0.468975	-0.38446	-0.468992	0.066445	-0.473436	-0.529672	-0.472203	-0.251505	-0.470206	-0.465802
														-0.563699	-11.9544	-0.467629	-11.1835	-0.46886	-0.313297	-0.467727	-0.385019	-0.467744	0.066485	-0.472191	-0.528993	-0.470957	-0.252107	-0.468959	-0.465109
														-0.562448	-11.9736	-0.466381	-11.183	-0.467613	-0.311916	-0.466479	-0.385297	-0.466496	0.067088	-0.470947	-0.529053	-0.469712	-0.253247	-0.467712	-0.464663
														-0.561196	-11.9924	-0.465133	-11.1833	-0.466366	-0.312233	-0.465232	-0.38621	-0.465249	0.067692	-0.469702	-0.529622	-0.468466	-0.253967	-0.466465	-0.464335
														-0.559944	-12.0109	-0.463886	-11.1841	-0.465119	-0.311821	-0.463984	-0.38606	-0.464001	0.068269	-0.468457	-0.529803	-0.467221	-0.25426	-0.465218	-0.464054
														-0.558693	-12.0298	-0.462638	-11.1846	-0.463872	-0.311523	-0.462736	-0.38577	-0.462753	0.068212	-0.467212	-0.531684	-0.465975	-0.254053	-0.463971	-0.464465
														-0.557441	-12.0485	-0.46139	-11.185	-0.462625	-0.311471	-0.461488	-0.385753	-0.461506	0.068698	-0.465967	-0.531274	-0.46473	-0.253823	-0.462725	-0.464322
														-0.55619	-12.067	-0.460142	-11.1856	-0.461378	-0.31074	-0.460241	-0.386524	-0.460258	0.068806	-0.464723	-0.530486	-0.463484	-0.252991	-0.461478	-0.463781
														-0.554938	-12.0848	-0.458895	-11.1868	-0.460131	-0.310828	-0.458993	-0.387031	-0.45901	0.068418	-0.463478	-0.530614	-0.462239	-0.253826	-0.460231	-0.462651
														-0.553686	-12.1033	-0.457647	-11.1878	-0.458884	-0.310654	-0.457745	-0.386819	-0.457762	0.068158	-0.462233	-0.531399	-0.460993	-0.254246	-0.458984	-0.462808
														-0.552435	-12.1201	-0.456399	-11.1889	-0.457638	-0.310297	-0.456498	-0.387077	-0.456515	0.068852	-0.460988	-0.530615	-0.459748	-0.254277	-0.457737	-0.463609
														-0.551183	-12.1379	-0.455152	-11.1899	-0.456391	-0.311403	-0.45525	-0.387754	-0.455267	0.069669	-0.459743	-0.529671	-0.458502	-0.254327	-0.45649	-0.465025
														-0.549931	-12.1568	-0.453904	-11.1911	-0.455144	-0.311854	-0.454002	-0.387898	-0.454019	0.069626	-0.458499	-0.528976	-0.457256	-0.254217	-0.455243	-0.465985
														-0.54868	-12.1734	-0.452656	-11.1918	-0.453897	-0.312318	-0.452755	-0.388498	-0.452772	0.06978	-0.457254	-0.529265	-0.456011	-0.253942	-0.453996	-0.466109
														-0.547428	-12.1905	-0.451409	-11.1924	-0.45265	-0.313528	-0.451507	-0.388356	-0.451524	0.069876	-0.456009	-0.529298	-0.454765	-0.255036	-0.452749	-0.46513
														-0.546176	-12.2086	-0.450161	-11.1929	-0.451403	-0.313202	-0.450259	-0.388255	-0.450276	0.071236	-0.454764	-0.527583	-0.45352	-0.254486	-0.451503	-0.465697
														-0.544925	-12.226	-0.448913	-11.193	-0.450156	-0.313407	-0.449011	-0.387942	-0.449029	0.071965	-0.45352	-0.526203	-0.452274	-0.254533	-0.450256	-0.466208
														-0.543673	-12.2432	-0.447666	-11.1931	-0.448909	-0.312918	-0.447764	-0.388101	-0.447781	0.07188	-0.452275	-0.525855	-0.451029	-0.254446	-0.449009	-0.465978
														-0.542422	-12.2607	-0.446418	-11.1934	-0.447662	-0.311305	-0.446516	-0.388994	-0.446533	0.071988	-0.45103	-0.525132	-0.449783	-0.254719	-0.447762	-0.466914
														-0.54117	-12.2769	-0.44517	-11.1931	-0.446416	-0.311853	-0.445268	-0.388992	-0.445285	0.072495	-0.449785	-0.524823	-0.448538	-0.254275	-0.446515	-0.468365
														-0.539918	-12.2931	-0.443922	-11.193	-0.445169	-0.312563	-0.444021	-0.388892	-0.444038	0.072935	-0.44854	-0.524342	-0.447292	-0.253498	-0.445268	-0.468981
														-0.538667	-12.3091	-0.442675	-11.1937	-0.443922	-0.313644	-0.442773	-0.388961	-0.44279	0.073045	-0.447296	-0.523773	-0.446047	-0.253205	-0.444021	-0.468776
														-0.537415	-12.326	-0.441427	-11.1936	-0.442675	-0.314119	-0.441525	-0.388857	-0.441542	0.072671	-0.446051	-0.523703	-0.444801	-0.254057	-0.442774	-0.468257
														-0.536163	-12.3437	-0.440179	-11.1928	-0.441428	-0.314387	-0.440278	-0.388925	-0.440295	0.071885	-0.444806	-0.523417	-0.443556	-0.25508	-0.441527	-0.46769
														-0.534912	-12.3583	-0.438932	-11.1929	-0.440181	-0.314444	-0.43903	-0.389619	-0.439047	0.071824	-0.443561	-0.522266	-0.44231	-0.255195	-0.440281	-0.467876
														-0.53366	-12.3745	-0.437684	-11.1922	-0.438934	-0.315033	-0.437782	-0.390402	-0.437799	0.072227	-0.442317	-0.522499	-0.441065	-0.256246	-0.439034	-0.467984
														-0.532408	-12.3893	-0.436436	-11.1927	-0.437687	-0.31467	-0.436534	-0.391469	-0.436552	0.072655	-0.441072	-0.523077	-0.439819	-0.256874	-0.437787	-0.467833
														-0.531157	-12.4052	-0.435189	-11.1931	-0.43644	-0.314179	-0.435287	-0.391883	-0.435304	0.072904	-0.439827	-0.522264	-0.438574	-0.255622	-0.43654	-0.467327
														-0.529905	-12.4217	-0.433941	-11.1927	-0.435194	-0.31473	-0.434039	-0.392047	-0.434056	0.073633	-0.438582	-0.52134	-0.437328	-0.25567	-0.435293	-0.468599
														-0.528654	-12.4364	-0.432693	-11.1935	-0.433947	-0.3142	-0.432791	-0.391522	-0.432808	0.073081	-0.437337	-0.521555	-0.436083	-0.255335	-0.434046	-0.470239
														-0.527402	-12.4511	-0.431445	-11.1941	-0.4327	-0.313335	-0.431544	-0.390958	-0.431561	0.07324	-0.436093	-0.522868	-0.434837	-0.255804	-0.432799	-0.470938
														-0.52615	-12.4656	-0.430198	-11.1945	-0.431453	-0.312445	-0.430296	-0.39034	-0.430313	0.073583	-0.434848	-0.523129	-0.433591	-0.254972	-0.431552	-0.471139
														-0.524899	-12.4806	-0.42895	-11.1937	-0.430206	-0.312628	-0.429048	-0.389865	-0.429065	0.074052	-0.433603	-0.522724	-0.432346	-0.255473	-0.430305	-0.472051
														-0.523647	-12.4971	-0.427702	-11.1945	-0.428959	-0.313052	-0.427801	-0.390032	-0.427818	0.073862	-0.432358	-0.522043	-0.4311	-0.255898	-0.429059	-0.4714
														-0.522395	-12.5117	-0.426455	-11.1944	-0.427712	-0.31458	-0.426553	-0.391127	-0.42657	0.073861	-0.431113	-0.521433	-0.429855	-0.256126	-0.427812	-0.470966
														-0.521144	-12.5259	-0.425207	-11.1954	-0.426465	-0.314994	-0.425305	-0.391621	-0.425322	0.074062	-0.429869	-0.521081	-0.428609	-0.256778	-0.426565	-0.471686
														-0.519892	-12.5403	-0.423959	-11.1962	-0.425218	-0.31518	-0.424057	-0.392093	-0.424075	0.074009	-0.428624	-0.520328	-0.427364	-0.256624	-0.425318	-0.471463
														-0.518641	-12.5535	-0.422712	-11.1961	-0.423971	-0.316095	-0.42281	-0.392843	-0.422827	0.074935	-0.427379	-0.519981	-0.426118	-0.258179	-0.424071	-0.471071
														-0.517389	-12.5666	-0.421464	-11.1971	-0.422725	-0.317364	-0.421562	-0.392976	-0.421579	0.0757	-0.426134	-0.519812	-0.424873	-0.259163	-0.422824	-0.470991
														-0.516137	-12.5803	-0.420216	-11.1973	-0.421478	-0.317188	-0.420314	-0.393621	-0.420331	0.076087	-0.424889	-0.519818	-0.423627	-0.259852	-0.421577	-0.471048
														-0.514886	-12.5934	-0.418968	-11.1975	-0.420231	-0.316557	-0.419067	-0.393934	-0.419084	0.075379	-0.423645	-0.519896	-0.422382	-0.261125	-0.42033	-0.471001
														-0.513634	-12.608	-0.417721	-11.1983	-0.418984	-0.317178	-0.417819	-0.393605	-0.417836	0.074918	-0.4224	-0.519801	-0.421136	-0.26087	-0.419083	-0.470257
														-0.512382	-12.6219	-0.416473	-11.1987	-0.417737	-0.316697	-0.416571	-0.394109	-0.416588	0.074591	-0.421155	-0.519589	-0.419891	-0.261616	-0.417837	-0.469423
														-0.511131	-12.6349	-0.415225	-11.1993	-0.41649	-0.317252	-0.415323	-0.395276	-0.415341	0.07407	-0.41991	-0.519311	-0.418645	-0.263103	-0.41659	-0.468439
														-0.509879	-12.6481	-0.413978	-11.2001	-0.415243	-0.317577	-0.414076	-0.396858	-0.414093	0.074306	-0.418666	-0.51904	-0.4174	-0.264979	-0.415343	-0.467367
														-0.508627	-12.662	-0.41273	-11.2015	-0.413996	-0.317018	-0.412828	-0.397623	-0.412845	0.074876	-0.417421	-0.518222	-0.416154	-0.266018	-0.414096	-0.467363
														-0.507376	-12.6747	-0.411482	-11.2016	-0.412749	-0.316525	-0.41158	-0.397504	-0.411597	0.074563	-0.416176	-0.519318	-0.414909	-0.266458	-0.412849	-0.468031
														-0.506124	-12.6883	-0.410235	-11.2015	-0.411502	-0.316054	-0.410333	-0.39738	-0.41035	0.0739	-0.414931	-0.520241	-0.413663	-0.266763	-0.411602	-0.467872
														-0.504873	-12.7005	-0.408987	-11.2015	-0.410256	-0.316234	-0.409085	-0.397595	-0.409102	0.073843	-0.413686	-0.519459	-0.412418	-0.265408	-0.410355	-0.467329
														-0.503621	-12.7137	-0.407739	-11.2013	-0.409009	-0.315645	-0.407837	-0.397685	-0.407854	0.074487	-0.412442	-0.518495	-0.411172	-0.265406	-0.409108	-0.467544
														-0.502369	-12.7268	-0.406492	-11.201	-0.407762	-0.314733	-0.40659	-0.397258	-0.406607	0.074742	-0.411197	-0.51783	-0.409927	-0.265528	-0.407861	-0.467325
														-0.501118	-12.7395	-0.405244	-11.2006	-0.406515	-0.315117	-0.405342	-0.396945	-0.405359	0.074481	-0.409952	-0.518281	-0.408681	-0.265212	-0.406614	-0.466963
														-0.499866	-12.7511	-0.403996	-11.2009	-0.405268	-0.315536	-0.404094	-0.396803	-0.404111	0.073836	-0.408707	-0.518955	-0.407436	-0.263737	-0.405368	-0.466687
														-0.498614	-12.7646	-0.402748	-11.2015	-0.404021	-0.315851	-0.402846	-0.396483	-0.402864	0.073008	-0.407462	-0.519247	-0.40619	-0.263113	-0.404121	-0.467035
														-0.497363	-12.777	-0.401501	-11.2007	-0.402774	-0.315603	-0.401599	-0.396223	-0.401616	0.072776	-0.406218	-0.519459	-0.404944	-0.262245	-0.402874	-0.467459
														-0.496111	-12.7899	-0.400253	-11.2004	-0.401527	-0.314986	-0.400351	-0.395452	-0.400368	0.073315	-0.404973	-0.518566	-0.403699	-0.262361	-0.401627	-0.467771
														-0.494859	-12.8017	-0.399005	-11.2001	-0.40028	-0.315068	-0.399103	-0.395593	-0.39912	0.07341	-0.403728	-0.518284	-0.402453	-0.263745	-0.40038	-0.467744
														-0.493608	-12.8139	-0.397758	-11.2004	-0.399034	-0.315634	-0.397856	-0.396138	-0.397873	0.073681	-0.402483	-0.516795	-0.401208	-0.263815	-0.399133	-0.467912
														-0.492356	-12.8263	-0.39651	-11.1999	-0.397787	-0.314697	-0.396608	-0.39683	-0.396625	0.073934	-0.401239	-0.517301	-0.399962	-0.263208	-0.397886	-0.46863
														-0.491105	-12.8372	-0.395262	-11.1999	-0.39654	-0.314396	-0.39536	-0.397937	-0.395377	0.074325	-0.399994	-0.516297	-0.398717	-0.2634	-0.396639	-0.468006
														-0.489853	-12.8491	-0.394014	-11.1996	-0.395293	-0.314194	-0.394113	-0.398542	-0.39413	0.073981	-0.398749	-0.515832	-0.397471	-0.263835	-0.395392	-0.466756
														-0.488601	-12.8609	-0.392767	-11.1988	-0.394046	-0.314368	-0.392865	-0.399035	-0.392882	0.073238	-0.397504	-0.515973	-0.396226	-0.263925	-0.394145	-0.465937
														-0.48735	-12.8716	-0.391519	-11.1978	-0.392799	-0.314956	-0.391617	-0.399401	-0.391634	0.073344	-0.396259	-0.515238	-0.39498	-0.264012	-0.392899	-0.465717
														-0.486098	-12.8832	-0.390271	-11.1974	-0.391552	-0.314797	-0.390369	-0.399123	-0.390386	0.074322	-0.395015	-0.51487	-0.393735	-0.263882	-0.391652	-0.465333
														-0.484846	-12.8937	-0.389024	-11.1968	-0.390305	-0.313978	-0.389122	-0.400188	-0.389139	0.075153	-0.39377	-0.514651	-0.392489	-0.263043	-0.390405	-0.465541
														-0.483595	-12.9032	-0.387776	-11.1972	-0.389058	-0.314033	-0.387874	-0.401782	-0.387891	0.074746	-0.392525	-0.515283	-0.391244	-0.263553	-0.389158	-0.465358
														-0.482343	-12.9146	-0.386528	-11.197	-0.387812	-0.313029	-0.386626	-0.402549	-0.386643	0.074172	-0.39128	-0.515582	-0.389998	-0.263877	-0.387911	-0.464651
														-0.481091	-12.9253	-0.385281	-11.1972	-0.386565	-0.312335	-0.385379	-0.402552	-0.385396	0.074282	-0.390035	-0.515137	-0.388753	-0.264257	-0.386664	-0.464614
														-0.47984	-12.9372	-0.384033	-11.1973	-0.385318	-0.313532	-0.384131	-0.402712	-0.384148	0.074229	-0.388791	-0.515337	-0.387507	-0.26448	-0.385417	-0.464597
														-0.478588	-12.9488	-0.382785	-11.1965	-0.384071	-0.313605	-0.382883	-0.403898	-0.3829	0.074118	-0.387546	-0.515266	-0.386262	-0.264855	-0.38417	-0.463638
														-0.477337	-12.9597	-0.381538	-11.1966	-0.382824	-0.313556	-0.381636	-0.405802	-0.381653	0.073949	-0.386301	-0.514647	-0.385016	-0.266243	-0.382923	-0.463391
														-0.476085	-12.9706	-0.38029	-11.1957	-0.381577	-0.313103	-0.380388	-0.406733	-0.380405	0.073415	-0.385056	-0.514014	-0.38377	-0.265266	-0.381677	-0.463847
														-0.474833	-12.9811	-0.379042	-11.1954	-0.38033	-0.312865	-0.37914	-0.40774	-0.379157	0.073582	-0.383811	-0.513466	-0.382525	-0.264932	-0.38043	-0.465465
														-0.473582	-12.991	-0.377795	-11.1963	-0.379083	-0.313134	-0.377892	-0.407938	-0.377909	0.074849	-0.382567	-0.513721	-0.381279	-0.264137	-0.379183	-0.46741
														-0.47233	-13.0013	-0.376547	-11.1968	-0.377836	-0.31261	-0.376645	-0.406626	-0.376662	0.075372	-0.381322	-0.514342	-0.380034	-0.264189	-0.377936	-0.468991
														-0.471078	-13.0112	-0.375299	-11.1967	-0.37659	-0.312766	-0.375397	-0.406342	-0.375414	0.075763	-0.380077	-0.514734	-0.378788	-0.264225	-0.376689	-0.469267
														-0.469827	-13.0227	-0.374051	-11.1973	-0.375343	-0.313392	-0.374149	-0.406977	-0.374166	0.075707	-0.378832	-0.514328	-0.377543	-0.264698	-0.375442	-0.468435
														-0.468575	-13.0329	-0.372804	-11.1972	-0.374096	-0.31425	-0.372902	-0.408072	-0.372919	0.075568	-0.377588	-0.515562	-0.376297	-0.266376	-0.374195	-0.468135
														-0.467324	-13.0417	-0.371556	-11.1971	-0.372849	-0.315186	-0.371654	-0.408569	-0.371671	0.075345	-0.376343	-0.516707	-0.375052	-0.265765	-0.372948	-0.467584
														-0.466072	-13.052	-0.370308	-11.1963	-0.371602	-0.317565	-0.370406	-0.409	-0.370423	0.075358	-0.375098	-0.515617	-0.373806	-0.26569	-0.371701	-0.466475
														-0.46482	-13.0617	-0.369061	-11.1951	-0.370355	-0.319008	-0.369159	-0.409216	-0.369175	0.074919	-0.373853	-0.5148	-0.372561	-0.265547	-0.370455	-0.465264
														-0.463569	-13.0714	-0.367813	-11.1945	-0.369108	-0.319708	-0.367911	-0.410081	-0.367928	0.075288	-0.372608	-0.515509	-0.371315	-0.26615	-0.369208	-0.464533
														-0.462317	-13.0791	-0.366565	-11.1944	-0.367861	-0.320281	-0.366663	-0.410784	-0.36668	0.075512	-0.371364	-0.515875	-0.37007	-0.26562	-0.367961	-0.463974
														-0.461065	-13.0877	-0.365317	-11.1946	-0.366614	-0.320798	-0.365415	-0.410085	-0.365433	0.075476	-0.370119	-0.515697	-0.368824	-0.265118	-0.366714	-0.463661
														-0.459814	-13.0973	-0.36407	-11.1949	-0.365367	-0.321328	-0.364168	-0.409431	-0.364185	0.07534	-0.368874	-0.51713	-0.367579	-0.265138	-0.365467	-0.463825
														-0.458562	-13.1079	-0.362822	-11.1947	-0.36412	-0.321521	-0.36292	-0.409254	-0.362937	0.074766	-0.367629	-0.516647	-0.366333	-0.265136	-0.36422	-0.463058
														-0.45731	-13.1172	-0.361574	-11.1944	-0.362874	-0.321929	-0.361672	-0.409454	-0.361689	0.074694	-0.366385	-0.515468	-0.365088	-0.265144	-0.362973	-0.462818
														-0.456059	-13.1271	-0.360327	-11.1958	-0.361627	-0.322357	-0.360425	-0.409896	-0.360442	0.074571	-0.36514	-0.515931	-0.363842	-0.264653	-0.361726	-0.463207
														-0.454807	-13.1368	-0.359079	-11.1966	-0.36038	-0.322504	-0.359177	-0.410447	-0.359194	0.073674	-0.363895	-0.517383	-0.362597	-0.264132	-0.360479	-0.463283
														-0.453556	-13.144	-0.357831	-11.196	-0.359133	-0.322491	-0.357929	-0.410913	-0.357946	0.072733	-0.36265	-0.517636	-0.361351	-0.263403	-0.359233	-0.463007
														-0.452304	-13.1529	-0.356584	-11.1953	-0.357886	-0.322654	-0.356681	-0.410915	-0.356699	0.072602	-0.361405	-0.517986	-0.360106	-0.262163	-0.357986	-0.463491
														-0.451052	-13.1617	-0.355336	-11.195	-0.356639	-0.322283	-0.355434	-0.411048	-0.355451	0.073061	-0.360161	-0.517881	-0.35886	-0.262254	-0.356739	-0.464155
														-0.449801	-13.1703	-0.354088	-11.1954	-0.355392	-0.322161	-0.354186	-0.411688	-0.354203	0.073682	-0.358916	-0.517922	-0.357615	-0.261855	-0.355492	-0.464233
														-0.448549	-13.1788	-0.35284	-11.1962	-0.354145	-0.322368	-0.352938	-0.412493	-0.352955	0.074573	-0.357671	-0.518825	-0.356369	-0.260368	-0.354245	-0.46492
														-0.447297	-13.1875	-0.351593	-11.1963	-0.352899	-0.322591	-0.351691	-0.413405	-0.351708	0.074878	-0.356426	-0.519269	-0.355124	-0.258819	-0.352998	-0.464975
														-0.446046	-13.1957	-0.350345	-11.1961	-0.351652	-0.323122	-0.350443	-0.41421	-0.35046	0.075048	-0.355181	-0.519576	-0.353878	-0.257765	-0.351751	-0.464648
														-0.444794	-13.2033	-0.349097	-11.1962	-0.350405	-0.323435	-0.349195	-0.414702	-0.349212	0.075976	-0.353937	-0.519422	-0.352633	-0.256706	-0.350504	-0.465137
														-0.443542	-13.212	-0.34785	-11.1961	-0.349158	-0.323524	-0.347948	-0.415212	-0.347965	0.076169	-0.352692	-0.519056	-0.351387	-0.256769	-0.349257	-0.466225
														-0.442291	-13.2206	-0.346602	-11.1963	-0.347911	-0.323262	-0.3467	-0.415534	-0.346717	0.075354	-0.351447	-0.518948	-0.350141	-0.257783	-0.348011	-0.467856
														-0.441039	-13.2278	-0.345354	-11.1964	-0.346664	-0.323838	-0.345452	-0.415457	-0.345469	0.075089	-0.350202	-0.519448	-0.348896	-0.258449	-0.346764	-0.468563
														-0.439788	-13.2368	-0.344106	-11.1965	-0.345417	-0.325286	-0.344204	-0.416108	-0.344221	0.075368	-0.348958	-0.519433	-0.34765	-0.258427	-0.345517	-0.468639
														-0.438536	-13.2449	-0.342859	-11.1966	-0.34417	-0.32602	-0.342957	-0.416925	-0.342974	0.075216	-0.347713	-0.518918	-0.346405	-0.25963	-0.34427	-0.468946
														-0.437284	-13.2526	-0.341611	-11.1965	-0.342923	-0.326336	-0.341709	-0.418022	-0.341726	0.074957	-0.346468	-0.518447	-0.345159	-0.260202	-0.343023	-0.468977
														-0.436033	-13.2595	-0.340364	-11.1958	-0.341676	-0.326736	-0.340461	-0.418713	-0.340478	0.075665	-0.345223	-0.518343	-0.343914	-0.260654	-0.341776	-0.468309
														-0.434781	-13.2667	-0.339116	-11.196	-0.34043	-0.327927	-0.339214	-0.418891	-0.339231	0.075641	-0.343978	-0.518227	-0.342668	-0.262433	-0.340529	-0.467954
														-0.433529	-13.2736	-0.337868	-11.1966	-0.339183	-0.329326	-0.337966	-0.420213	-0.337983	0.07481	-0.342734	-0.517525	-0.341423	-0.263356	-0.339282	-0.467593
														-0.432278	-13.281	-0.33662	-11.1971	-0.337936	-0.330052	-0.336718	-0.420583	-0.336735	0.074939	-0.341489	-0.516769	-0.340177	-0.262634	-0.338035	-0.467771
														-0.431026	-13.2876	-0.335373	-11.1968	-0.336689	-0.32955	-0.33547	-0.420283	-0.335488	0.074508	-0.340244	-0.517708	-0.338932	-0.26254	-0.336788	-0.468039
														-0.429775	-13.2946	-0.334125	-11.1975	-0.335442	-0.32974	-0.334223	-0.420212	-0.33424	0.073737	-0.338999	-0.517889	-0.337686	-0.262953	-0.335541	-0.46737
														-0.428523	-13.3023	-0.332877	-11.1978	-0.334195	-0.330675	-0.332975	-0.420518	-0.332992	0.072655	-0.337754	-0.518195	-0.336441	-0.262401	-0.334295	-0.467662
														-0.427271	-13.3097	-0.33163	-11.1981	-0.332948	-0.331452	-0.331728	-0.42041	-0.331744	0.071824	-0.33651	-0.519009	-0.335195	-0.261398	-0.333048	-0.468366
														-0.42602	-13.3165	-0.330382	-11.1982	-0.331701	-0.331652	-0.33048	-0.419239	-0.330497	0.071791	-0.335265	-0.519108	-0.33395	-0.260355	-0.331801	-0.468265
														-0.424768	-13.3244	-0.329134	-11.1984	-0.330454	-0.330983	-0.329232	-0.418864	-0.329249	0.071225	-0.33402	-0.519708	-0.332704	-0.25938	-0.330554	-0.467986
														-0.423517	-13.3313	-0.327887	-11.1987	-0.329207	-0.330187	-0.327984	-0.41938	-0.328001	0.070109	-0.332775	-0.520095	-0.331459	-0.259875	-0.329307	-0.467914
														-0.422265	-13.3388	-0.326639	-11.1986	-0.327961	-0.330068	-0.326737	-0.419795	-0.326754	0.069279	-0.33153	-0.519576	-0.330213	-0.260131	-0.32806	-0.467764
														-0.421013	-13.3469	-0.325391	-11.1969	-0.326714	-0.330163	-0.325489	-0.419616	-0.325506	0.068572	-0.330286	-0.51923	-0.328967	-0.259385	-0.326813	-0.467207
														-0.419761	-13.3535	-0.324143	-11.1958	-0.325467	-0.33078	-0.324241	-0.419495	-0.324258	0.067738	-0.329041	-0.51906	-0.327722	-0.259046	-0.325567	-0.466661
														-0.41851	-13.3602	-0.322896	-11.1952	-0.32422	-0.332503	-0.322994	-0.419738	-0.32301	0.067316	-0.327796	-0.519719	-0.326476	-0.259544	-0.32432	-0.466527
														-0.417258	-13.3658	-0.321648	-11.195	-0.322973	-0.333328	-0.321746	-0.418876	-0.321763	0.06671	-0.326551	-0.519453	-0.325231	-0.259674	-0.323073	-0.466377
														-0.416007	-13.3714	-0.3204	-11.1954	-0.321726	-0.333598	-0.320498	-0.418177	-0.320515	0.06645	-0.325306	-0.519636	-0.323985	-0.259621	-0.321826	-0.466124
														-0.414755	-13.3783	-0.319153	-11.1952	-0.320479	-0.333851	-0.31925	-0.418216	-0.319267	0.065831	-0.324062	-0.519854	-0.32274	-0.258797	-0.320579	-0.465603
														-0.413503	-13.3838	-0.317905	-11.1953	-0.319232	-0.333787	-0.318003	-0.418284	-0.31802	0.065148	-0.322817	-0.520146	-0.321494	-0.25882	-0.319332	-0.465366
														-0.412252	-13.3898	-0.316657	-11.1955	-0.317986	-0.333798	-0.316755	-0.417735	-0.316772	0.065247	-0.321572	-0.520428	-0.320249	-0.259288	-0.318085	-0.465301
														-0.411	-13.3956	-0.315409	-11.1949	-0.316739	-0.333648	-0.315507	-0.417586	-0.315524	0.06468	-0.320327	-0.519844	-0.319003	-0.259191	-0.316838	-0.46425
														-0.409749	-13.402	-0.314162	-11.1945	-0.315492	-0.334039	-0.31426	-0.418633	-0.314276	0.06432	-0.319082	-0.518646	-0.317758	-0.259131	-0.315591	-0.462186
														-0.408497	-13.4077	-0.312914	-11.1953	-0.314245	-0.334112	-0.313012	-0.418568	-0.313029	0.063894	-0.317838	-0.518746	-0.316512	-0.258793	-0.314344	-0.461197
														-0.407245	-13.4125	-0.311666	-11.1948	-0.312998	-0.333609	-0.311764	-0.417568	-0.311781	0.063254	-0.316593	-0.519224	-0.315267	-0.258064	-0.313097	-0.461928
														-0.405993	-13.4177	-0.310419	-11.1939	-0.311751	-0.332653	-0.310516	-0.416392	-0.310534	0.063165	-0.315348	-0.519115	-0.314021	-0.257273	-0.311851	-0.46279
														-0.404742	-13.4242	-0.309171	-11.1943	-0.310504	-0.332033	-0.309269	-0.415584	-0.309286	0.063071	-0.314103	-0.518973	-0.312776	-0.257646	-0.310604	-0.46282
														-0.40349	-13.4301	-0.307923	-11.1962	-0.309257	-0.331165	-0.308021	-0.41561	-0.308038	0.063144	-0.312859	-0.519642	-0.31153	-0.259104	-0.309357	-0.463012
														-0.402239	-13.4348	-0.306676	-11.1977	-0.30801	-0.330653	-0.306773	-0.416318	-0.30679	0.063817	-0.311614	-0.520118	-0.310285	-0.259912	-0.30811	-0.463406
														-0.400987	-13.4395	-0.305428	-11.1983	-0.306763	-0.331746	-0.305526	-0.416476	-0.305543	0.06333	-0.310369	-0.519475	-0.309039	-0.260318	-0.306863	-0.462879
														-0.399735	-13.4451	-0.30418	-11.1988	-0.305516	-0.332883	-0.304278	-0.415771	-0.304295	0.062599	-0.309124	-0.519227	-0.307794	-0.260353	-0.305616	-0.462222
														-0.398484	-13.4508	-0.302933	-11.1989	-0.30427	-0.333027	-0.30303	-0.415728	-0.303047	0.062801	-0.307879	-0.519597	-0.306548	-0.260395	-0.304369	-0.462463
														-0.397232	-13.4549	-0.301685	-11.1988	-0.303023	-0.332786	-0.301783	-0.416066	-0.3018	0.063273	-0.306635	-0.518664	-0.305302	-0.260663	-0.303122	-0.46206
														-0.395981	-13.4592	-0.300437	-11.1993	-0.301776	-0.332329	-0.300535	-0.416761	-0.300552	0.063226	-0.30539	-0.518171	-0.304057	-0.260913	-0.301876	-0.462814
														-0.394729	-13.4634	-0.299189	-11.1992	-0.300529	-0.332394	-0.299287	-0.417587	-0.299304	0.06363	-0.304145	-0.519096	-0.302811	-0.261223	-0.300629	-0.463596
														-0.393477	-13.4675	-0.297942	-11.1984	-0.299282	-0.332138	-0.298039	-0.4177	-0.298056	0.064423	-0.3029	-0.520129	-0.301566	-0.261974	-0.299382	-0.463282
														-0.392226	-13.4732	-0.296694	-11.1977	-0.298035	-0.332594	-0.296792	-0.417363	-0.296809	0.065053	-0.301656	-0.519791	-0.30032	-0.262129	-0.298135	-0.463029
														-0.390974	-13.478	-0.295446	-11.1982	-0.296788	-0.332976	-0.295544	-0.416693	-0.295561	0.065679	-0.300411	-0.51937	-0.299075	-0.261388	-0.296888	-0.4641
														-0.389722	-13.483	-0.294199	-11.1984	-0.295541	-0.332597	-0.294296	-0.416006	-0.294313	0.065847	-0.299166	-0.519159	-0.297829	-0.260722	-0.295641	-0.46454
														-0.388471	-13.4873	-0.292951	-11.1973	-0.294295	-0.332683	-0.293049	-0.415888	-0.293066	0.064838	-0.297921	-0.519213	-0.296584	-0.260694	-0.294394	-0.464568
														-0.387219	-13.4913	-0.291703	-11.1962	-0.293048	-0.332634	-0.291801	-0.415859	-0.291818	0.064003	-0.296676	-0.519979	-0.295338	-0.260474	-0.293147	-0.465161
														-0.385967	-13.4969	-0.290456	-11.1954	-0.291801	-0.332225	-0.290553	-0.414276	-0.29057	0.063221	-0.295432	-0.520465	-0.294093	-0.260679	-0.2919	-0.464905
														-0.384716	-13.5022	-0.289208	-11.1945	-0.290554	-0.33188	-0.289305	-0.412246	-0.289322	0.062459	-0.294187	-0.52052	-0.292847	-0.261256	-0.290653	-0.464571
														-0.383464	-13.5071	-0.28796	-11.1932	-0.289307	-0.331969	-0.288058	-0.411508	-0.288075	0.062226	-0.292942	-0.520455	-0.291602	-0.26229	-0.289407	-0.465463
														-0.382213	-13.5124	-0.286712	-11.1937	-0.28806	-0.332756	-0.28681	-0.412043	-0.286827	0.06215	-0.291697	-0.520782	-0.290356	-0.263354	-0.28816	-0.465442
														-0.380961	-13.5156	-0.285465	-11.1949	-0.286813	-0.333473	-0.285562	-0.412821	-0.285579	0.061976	-0.290452	-0.520908	-0.289111	-0.263691	-0.286913	-0.464776
														-0.379709	-13.5194	-0.284217	-11.195	-0.285566	-0.333982	-0.284315	-0.413498	-0.284332	0.062269	-0.289208	-0.520496	-0.287865	-0.262925	-0.285666	-0.463885
														-0.378458	-13.5237	-0.282969	-11.1952	-0.284319	-0.334693	-0.283067	-0.414666	-0.283084	0.062561	-0.287963	-0.519517	-0.28662	-0.261766	-0.284419	-0.463083
														-0.377206	-13.5275	-0.281722	-11.1951	-0.283072	-0.334808	-0.281819	-0.415246	-0.281836	0.062715	-0.286718	-0.519425	-0.285374	-0.260844	-0.283172	-0.463302
														-0.375954	-13.532	-0.280474	-11.1949	-0.281826	-0.334681	-0.280571	-0.415087	-0.280589	0.063231	-0.285473	-0.52044	-0.284129	-0.260111	-0.281925	-0.46322
														-0.374703	-13.5361	-0.279226	-11.1956	-0.280579	-0.334681	-0.279324	-0.414607	-0.279341	0.063805	-0.284229	-0.520692	-0.282883	-0.259994	-0.280678	-0.46294
														-0.373451	-13.5402	-0.277978	-11.1969	-0.279332	-0.333935	-0.278076	-0.414229	-0.278093	0.063101	-0.282984	-0.520798	-0.281637	-0.259569	-0.279431	-0.463559
														-0.3722	-13.5437	-0.276731	-11.1981	-0.278085	-0.332878	-0.276829	-0.414815	-0.276845	0.062702	-0.281739	-0.521095	-0.280392	-0.258021	-0.278184	-0.463759
														-0.370948	-13.5474	-0.275483	-11.1983	-0.276838	-0.33224	-0.275581	-0.415066	-0.275598	0.062875	-0.280494	-0.521597	-0.279146	-0.256649	-0.276938	-0.463575
														-0.369696	-13.5515	-0.274235	-11.1979	-0.275591	-0.332177	-0.274333	-0.415221	-0.27435	0.062524	-0.279249	-0.522793	-0.277901	-0.256362	-0.275691	-0.463218
														-0.368445	-13.5554	-0.272988	-11.1982	-0.274344	-0.332713	-0.273085	-0.41558	-0.273102	0.063164	-0.278005	-0.523367	-0.276655	-0.256566	-0.274444	-0.463125
														-0.367193	-13.559	-0.27174	-11.1985	-0.273097	-0.333323	-0.271838	-0.416247	-0.271855	0.063865	-0.27676	-0.523507	-0.27541	-0.256602	-0.273197	-0.464129
														-0.365941	-13.5628	-0.270492	-11.1989	-0.27185	-0.333196	-0.27059	-0.41679	-0.270607	0.063097	-0.275515	-0.523478	-0.274164	-0.25751	-0.27195	-0.464389
														-0.36469	-13.5661	-0.269245	-11.1986	-0.270603	-0.332696	-0.269342	-0.417253	-0.269359	0.062112	-0.27427	-0.523492	-0.272919	-0.258348	-0.270703	-0.464301
														-0.363438	-13.5691	-0.267997	-11.1985	-0.269356	-0.332022	-0.268095	-0.418229	-0.268111	0.062221	-0.273026	-0.523956	-0.271673	-0.258709	-0.269456	-0.464499
														-0.362186	-13.5715	-0.266749	-11.1984	-0.26811	-0.332481	-0.266847	-0.418677	-0.266864	0.062043	-0.271781	-0.524051	-0.270428	-0.258461	-0.268209	-0.464298
														-0.360935	-13.5736	-0.265501	-11.1981	-0.266863	-0.333847	-0.265599	-0.418633	-0.265616	0.060901	-0.270536	-0.524068	-0.269182	-0.257809	-0.266963	-0.464097
														-0.359683	-13.576	-0.264254	-11.1989	-0.265616	-0.33399	-0.264351	-0.417989	-0.264368	0.05998	-0.269291	-0.524002	-0.267937	-0.256787	-0.265716	-0.464409
														-0.358432	-13.5774	-0.263006	-11.2003	-0.264369	-0.333504	-0.263104	-0.417515	-0.263121	0.059471	-0.268046	-0.523692	-0.266691	-0.256274	-0.264469	-0.464984
														-0.35718	-13.5799	-0.261758	-11.2021	-0.263122	-0.333575	-0.261856	-0.417289	-0.261873	0.059593	-0.266802	-0.52408	-0.265446	-0.256353	-0.263222	-0.46587
														-0.355928	-13.5826	-0.260511	-11.2029	-0.261875	-0.333505	-0.260608	-0.417755	-0.260625	0.059555	-0.265557	-0.524937	-0.2642	-0.255988	-0.261975	-0.465797
														-0.354677	-13.5848	-0.259263	-11.203	-0.260628	-0.333413	-0.259361	-0.41938	-0.259377	0.059098	-0.264312	-0.52624	-0.262955	-0.255735	-0.260728	-0.465262
														-0.353425	-13.5882	-0.258015	-11.2029	-0.259382	-0.333786	-0.258113	-0.420008	-0.25813	0.058623	-0.263067	-0.527181	-0.261709	-0.255628	-0.259481	-0.464385
														-0.352173	-13.5905	-0.256768	-11.2034	-0.258135	-0.334204	-0.256865	-0.419678	-0.256882	0.058257	-0.261822	-0.52764	-0.260464	-0.256028	-0.258234	-0.464397
														-0.350922	-13.5932	-0.25552	-11.2042	-0.256888	-0.334762	-0.255618	-0.419471	-0.255635	0.059019	-0.260578	-0.52808	-0.259218	-0.257066	-0.256987	-0.463078
														-0.34967	-13.5949	-0.254272	-11.2048	-0.255641	-0.335399	-0.25437	-0.419662	-0.254387	0.058633	-0.259333	-0.52854	-0.257972	-0.257693	-0.25574	-0.461939
														-0.348418	-13.597	-0.253025	-11.2054	-0.254394	-0.335855	-0.253122	-0.420378	-0.253139	0.058662	-0.258088	-0.52944	-0.256727	-0.258046	-0.254493	-0.461151
														-0.347167	-13.5988	-0.251777	-11.2063	-0.253147	-0.336474	-0.251874	-0.419953	-0.251891	0.059534	-0.256843	-0.530634	-0.255481	-0.257948	-0.253247	-0.461726
														-0.345915	-13.6012	-0.250529	-11.2066	-0.2519	-0.336929	-0.250627	-0.420115	-0.250644	0.05957	-0.255598	-0.532096	-0.254236	-0.258079	-0.252	-0.462364
														-0.344664	-13.6037	-0.249281	-11.2067	-0.250653	-0.336775	-0.249379	-0.420621	-0.249396	0.059651	-0.254354	-0.532228	-0.25299	-0.258074	-0.250753	-0.462078
														-0.343412	-13.6051	-0.248034	-11.2082	-0.249406	-0.33759	-0.248131	-0.420858	-0.248148	0.058709	-0.253109	-0.531563	-0.251745	-0.257833	-0.249506	-0.461846
														-0.34216	-13.607	-0.246786	-11.2098	-0.248159	-0.338655	-0.246884	-0.4209	-0.246901	0.058274	-0.251864	-0.530189	-0.250499	-0.258264	-0.248259	-0.462327
														-0.340909	-13.6076	-0.245538	-11.2097	-0.246912	-0.339072	-0.245636	-0.420376	-0.245653	0.057714	-0.250619	-0.529241	-0.249254	-0.257876	-0.247012	-0.462135
														-0.339657	-13.61	-0.244291	-11.2089	-0.245666	-0.339335	-0.244388	-0.420395	-0.244405	0.056697	-0.249374	-0.528568	-0.248008	-0.257455	-0.245765	-0.462513
														-0.338405	-13.6115	-0.243043	-11.209	-0.244419	-0.339359	-0.24314	-0.420596	-0.243157	0.057029	-0.24813	-0.529056	-0.246763	-0.257306	-0.244519	-0.463241
														-0.337154	-13.6132	-0.241795	-11.2085	-0.243172	-0.338682	-0.241893	-0.421505	-0.24191	0.05782	-0.246885	-0.529375	-0.245517	-0.257507	-0.243272	-0.464046
														-0.335902	-13.6148	-0.240548	-11.208	-0.241925	-0.338481	-0.240645	-0.422342	-0.240662	0.057822	-0.24564	-0.529592	-0.244272	-0.258088	-0.242025	-0.463773
														-0.334651	-13.6182	-0.2393	-11.2079	-0.240678	-0.338681	-0.239397	-0.423519	-0.239414	0.056414	-0.244395	-0.531339	-0.243026	-0.258389	-0.240778	-0.464566
														-0.333399	-13.6208	-0.238052	-11.2076	-0.239431	-0.339367	-0.23815	-0.423802	-0.238167	0.055976	-0.24315	-0.532112	-0.241781	-0.258662	-0.239531	-0.464366
														-0.332147	-13.6227	-0.236804	-11.2074	-0.238184	-0.339406	-0.236902	-0.424032	-0.236919	0.055614	-0.241906	-0.532715	-0.240535	-0.258524	-0.238284	-0.464686
														-0.330896	-13.6244	-0.235557	-11.2074	-0.236937	-0.339332	-0.235654	-0.424742	-0.235671	0.054018	-0.240661	-0.532388	-0.23929	-0.258268	-0.237037	-0.465494
														-0.329644	-13.6255	-0.234309	-11.2072	-0.23569	-0.338258	-0.234406	-0.425295	-0.234424	0.053431	-0.239416	-0.531439	-0.238044	-0.258592	-0.23579	-0.465999
														-0.328392	-13.6271	-0.233061	-11.2077	-0.234444	-0.337809	-0.233159	-0.425942	-0.233176	0.053473	-0.238171	-0.53211	-0.236799	-0.259843	-0.234543	-0.465126
														-0.327141	-13.6289	-0.231814	-11.2087	-0.233197	-0.338952	-0.231911	-0.426198	-0.231928	0.052822	-0.236927	-0.532555	-0.235553	-0.26092	-0.233296	-0.464426
														-0.325889	-13.6306	-0.230566	-11.2096	-0.23195	-0.340057	-0.230664	-0.426168	-0.23068	0.052156	-0.235682	-0.532764	-0.234308	-0.260755	-0.232049	-0.464291
														-0.324637	-13.6322	-0.229318	-11.2102	-0.230703	-0.340966	-0.229416	-0.425499	-0.229433	0.051676	-0.234437	-0.532634	-0.233062	-0.2605	-0.230803	-0.464294
														-0.323386	-13.6326	-0.22807	-11.2111	-0.229456	-0.341489	-0.228168	-0.426646	-0.228185	0.051714	-0.233192	-0.532112	-0.231817	-0.260967	-0.229556	-0.463206
														-0.322134	-13.6332	-0.226823	-11.2125	-0.228209	-0.341773	-0.22692	-0.428108	-0.226937	0.052392	-0.231947	-0.531659	-0.230571	-0.260528	-0.228309	-0.463321
														-0.320883	-13.6337	-0.225575	-11.2141	-0.226962	-0.341543	-0.225673	-0.428305	-0.22569	0.051937	-0.230703	-0.532102	-0.229326	-0.259399	-0.227062	-0.46292
														-0.319631	-13.6338	-0.224328	-11.214	-0.225715	-0.341125	-0.224425	-0.428397	-0.224442	0.050783	-0.229458	-0.531619	-0.22808	-0.258849	-0.225815	-0.462048
														-0.318379	-13.6357	-0.22308	-11.2139	-0.224468	-0.340867	-0.223177	-0.427825	-0.223194	0.050098	-0.228213	-0.531332	-0.226835	-0.258877	-0.224568	-0.462371
														-0.317128	-13.6376	-0.221832	-11.2148	-0.223222	-0.340547	-0.22193	-0.427067	-0.221946	0.049632	-0.226968	-0.53147	-0.225589	-0.259059	-0.223321	-0.462792
														-0.315876	-13.6381	-0.220584	-11.2145	-0.221975	-0.339983	-0.220682	-0.426369	-0.220699	0.048768	-0.225724	-0.532225	-0.224343	-0.259506	-0.222074	-0.462798
														-0.314624	-13.6387	-0.219337	-11.2142	-0.220728	-0.338815	-0.219434	-0.425313	-0.219451	0.048446	-0.224479	-0.532634	-0.223098	-0.259178	-0.220828	-0.462197
														-0.313373	-13.6391	-0.218089	-11.2144	-0.219481	-0.338647	-0.218186	-0.425649	-0.218203	0.047951	-0.223234	-0.532338	-0.221852	-0.258919	-0.219581	-0.463255
														-0.312121	-13.6404	-0.216841	-11.2137	-0.218234	-0.339055	-0.216939	-0.42682	-0.216956	0.047276	-0.221989	-0.532204	-0.220607	-0.258544	-0.218334	-0.463907
														-0.310869	-13.6413	-0.215594	-11.2129	-0.216987	-0.340151	-0.215691	-0.427661	-0.215708	0.047081	-0.220744	-0.532511	-0.219361	-0.258512	-0.217087	-0.464191
														-0.309618	-13.6419	-0.214346	-11.213	-0.21574	-0.341138	-0.214443	-0.42813	-0.21446	0.046459	-0.2195	-0.532342	-0.218116	-0.259281	-0.21584	-0.464954
														-0.308366	-13.6423	-0.213098	-11.2138	-0.214493	-0.341565	-0.213196	-0.428812	-0.213212	0.045695	-0.218255	-0.532195	-0.21687	-0.259223	-0.214593	-0.465387
														-0.307115	-13.643	-0.21185	-11.2147	-0.213246	-0.340862	-0.211948	-0.429861	-0.211965	0.045646	-0.21701	-0.53156	-0.215625	-0.258733	-0.213346	-0.464983
														-0.305863	-13.644	-0.210603	-11.2147	-0.211999	-0.34079	-0.2107	-0.430023	-0.210717	0.045154	-0.215765	-0.531105	-0.214379	-0.258153	-0.212099	-0.465262
														-0.304611	-13.644	-0.209355	-11.2137	-0.210752	-0.340906	-0.209452	-0.429792	-0.20947	0.044255	-0.21452	-0.531005	-0.213134	-0.257727	-0.210852	-0.464373
														-0.30336	-13.644	-0.208107	-11.2139	-0.209506	-0.34097	-0.208205	-0.429639	-0.208222	0.044215	-0.213276	-0.531045	-0.211888	-0.257848	-0.209605	-0.462826
														-0.302108	-13.6444	-0.20686	-11.2154	-0.208259	-0.341098	-0.206957	-0.430163	-0.206974	0.045254	-0.212031	-0.53132	-0.210643	-0.257879	-0.208359	-0.462452
														-0.300856	-13.6452	-0.205612	-11.2168	-0.207012	-0.341909	-0.205709	-0.43145	-0.205726	0.045283	-0.210786	-0.531574	-0.209397	-0.257976	-0.207112	-0.463235
														-0.299605	-13.6455	-0.204364	-11.2177	-0.205765	-0.342381	-0.204462	-0.431516	-0.204479	0.044842	-0.209541	-0.532152	-0.208152	-0.258333	-0.205865	-0.46372
														-0.298353	-13.6463	-0.203117	-11.2184	-0.204518	-0.34225	-0.203214	-0.4306	-0.203231	0.045933	-0.208297	-0.532709	-0.206906	-0.258915	-0.204618	-0.464835
														-0.297101	-13.6469	-0.201869	-11.2182	-0.203271	-0.342622	-0.201966	-0.430111	-0.201983	0.046808	-0.207052	-0.532712	-0.205661	-0.25941	-0.203371	-0.465493
														-0.29585	-13.6479	-0.200621	-11.2178	-0.202024	-0.343265	-0.200719	-0.429634	-0.200736	0.046263	-0.205807	-0.533198	-0.204415	-0.259894	-0.202124	-0.465468
														-0.294598	-13.6483	-0.199373	-11.2175	-0.200778	-0.343129	-0.199471	-0.430144	-0.199488	0.046357	-0.204562	-0.533947	-0.20317	-0.259937	-0.200877	-0.466354
														-0.293347	-13.6473	-0.198126	-11.2174	-0.199531	-0.343637	-0.198223	-0.430796	-0.19824	0.045878	-0.203317	-0.533275	-0.201924	-0.259693	-0.19963	-0.467528
														-0.292095	-13.647	-0.196878	-11.2184	-0.198284	-0.3438	-0.196975	-0.43011	-0.196992	0.046003	-0.202073	-0.532417	-0.200678	-0.260117	-0.198383	-0.467389
														-0.290843	-13.6463	-0.19563	-11.2191	-0.197037	-0.343827	-0.195728	-0.430541	-0.195745	0.045933	-0.200828	-0.531899	-0.199433	-0.259677	-0.197136	-0.468221
														-0.289592	-13.6447	-0.194383	-11.22	-0.19579	-0.34385	-0.19448	-0.431415	-0.194497	0.045918	-0.199583	-0.532216	-0.198187	-0.259156	-0.19589	-0.468911
														-0.28834	-13.6439	-0.193135	-11.2191	-0.194543	-0.343628	-0.193232	-0.431642	-0.193249	0.045001	-0.198338	-0.532848	-0.196942	-0.258827	-0.194643	-0.470008
														-0.287088	-13.6436	-0.191887	-11.2193	-0.193296	-0.343623	-0.191985	-0.432423	-0.192002	0.045305	-0.197093	-0.533613	-0.195696	-0.258225	-0.193396	-0.471009
														-0.285837	-13.6436	-0.19064	-11.2202	-0.192049	-0.343559	-0.190737	-0.432709	-0.190754	0.045175	-0.195849	-0.53325	-0.194451	-0.257087	-0.192149	-0.470915
														-0.284585	-13.6431	-0.189392	-11.2204	-0.190802	-0.343233	-0.189489	-0.43368	-0.189506	0.044103	-0.194604	-0.534222	-0.193205	-0.257568	-0.190902	-0.471934
														-0.283334	-13.6417	-0.188144	-11.2205	-0.189555	-0.341834	-0.188241	-0.43438	-0.188258	0.043015	-0.193359	-0.534842	-0.19196	-0.257861	-0.189655	-0.471582
														-0.282082	-13.6408	-0.186897	-11.2203	-0.188308	-0.341673	-0.186994	-0.435065	-0.187011	0.042186	-0.192114	-0.534084	-0.190714	-0.2573	-0.188408	-0.472026
														-0.28083	-13.6411	-0.185649	-11.2198	-0.187062	-0.341194	-0.185746	-0.435564	-0.185763	0.042317	-0.19087	-0.533947	-0.189469	-0.258088	-0.187161	-0.471864
														-0.279579	-13.6407	-0.184401	-11.2188	-0.185815	-0.34012	-0.184499	-0.436051	-0.184515	0.041587	-0.189625	-0.536049	-0.188223	-0.257548	-0.185915	-0.471374
														-0.278327	-13.6408	-0.183153	-11.2175	-0.184568	-0.339182	-0.183251	-0.437673	-0.183268	0.040986	-0.18838	-0.536821	-0.186978	-0.257484	-0.184668	-0.471185
														-0.277075	-13.6402	-0.181906	-11.2172	-0.183321	-0.339133	-0.182003	-0.438755	-0.18202	0.040441	-0.187135	-0.537215	-0.185732	-0.257404	-0.183421	-0.470368
														-0.275824	-13.6404	-0.180658	-11.2176	-0.182074	-0.339567	-0.180755	-0.439516	-0.180772	0.039452	-0.18589	-0.536529	-0.184487	-0.256953	-0.182174	-0.470095
														-0.274572	-13.6403	-0.17941	-11.2185	-0.180827	-0.339642	-0.179508	-0.439742	-0.179525	0.038663	-0.184646	-0.536225	-0.183241	-0.257283	-0.180927	-0.470437
														-0.27332	-13.6394	-0.178163	-11.2193	-0.17958	-0.339665	-0.17826	-0.440382	-0.178277	0.038755	-0.183401	-0.537109	-0.181996	-0.257064	-0.17968	-0.470734
														-0.272069	-13.6381	-0.176915	-11.2196	-0.178333	-0.339609	-0.177012	-0.440689	-0.177029	0.038968	-0.182156	-0.535597	-0.18075	-0.256148	-0.178433	-0.470682
														-0.270817	-13.6368	-0.175667	-11.2199	-0.177086	-0.338799	-0.175765	-0.441068	-0.175781	0.038822	-0.180911	-0.535306	-0.179504	-0.254969	-0.177186	-0.471615
														-0.269566	-13.6356	-0.17442	-11.22	-0.17584	-0.338659	-0.174517	-0.441171	-0.174534	0.038461	-0.179667	-0.535327	-0.178259	-0.254329	-0.175939	-0.47049
														-0.268314	-13.6348	-0.173172	-11.2201	-0.174593	-0.339244	-0.173269	-0.440637	-0.173286	0.03879	-0.178421	-0.535007	-0.177013	-0.253688	-0.174692	-0.469491
														-0.267062	-13.6334	-0.171924	-11.2207	-0.173346	-0.340814	-0.172021	-0.439864	-0.172038	0.038797	-0.177177	-0.535282	-0.175768	-0.252351	-0.173445	-0.469663
														-0.265811	-13.6318	-0.170676	-11.2203	-0.172099	-0.341133	-0.170774	-0.439025	-0.170791	0.039234	-0.175932	-0.533274	-0.174522	-0.251159	-0.172199	-0.4702
														-0.264559	-13.6302	-0.169429	-11.2199	-0.170852	-0.341429	-0.169526	-0.438551	-0.169543	0.0396	-0.174687	-0.532373	-0.173277	-0.249973	-0.170952	-0.470503
														-0.263307	-13.629	-0.168181	-11.2208	-0.169605	-0.340809	-0.168278	-0.438729	-0.168295	0.040463	-0.173442	-0.5332	-0.172031	-0.249215	-0.169705	-0.470328
														-0.262056	-13.6273	-0.166933	-11.2222	-0.168358	-0.340444	-0.167031	-0.439157	-0.167048	0.039625	-0.172198	-0.532553	-0.170786	-0.249004	-0.168458	-0.47016
														-0.260804	-13.6264	-0.165686	-11.222	-0.167111	-0.340632	-0.165783	-0.439495	-0.1658	0.039081	-0.170953	-0.533218	-0.16954	-0.247995	-0.167211	-0.471372
														-0.259552	-13.6243	-0.164438	-11.2217	-0.165864	-0.34066	-0.164535	-0.439854	-0.164552	0.039266	-0.169708	-0.533462	-0.168295	-0.247333	-0.165964	-0.470688
														-0.258301	-13.6229	-0.16319	-11.2216	-0.164618	-0.340913	-0.163287	-0.44004	-0.163304	0.039844	-0.168463	-0.533543	-0.167049	-0.2476	-0.164717	-0.470279
														-0.257049	-13.6219	-0.161942	-11.2207	-0.163371	-0.341253	-0.16204	-0.439788	-0.162057	0.040372	-0.167218	-0.533827	-0.165804	-0.247258	-0.163471	-0.470161
														-0.255798	-13.6199	-0.160695	-11.2203	-0.162124	-0.341338	-0.160792	-0.439691	-0.160809	0.040918	-0.165974	-0.533561	-0.164558	-0.246467	-0.162224	-0.46905
														-0.254546	-13.6183	-0.159447	-11.2195	-0.160877	-0.341089	-0.159544	-0.439978	-0.159561	0.041241	-0.164729	-0.533992	-0.163313	-0.245481	-0.160977	-0.468884
														-0.253294	-13.6177	-0.1582	-11.2194	-0.15963	-0.340253	-0.158297	-0.439844	-0.158314	0.04191	-0.163484	-0.53423	-0.162067	-0.244943	-0.15973	-0.470136
														-0.252043	-13.6156	-0.156952	-11.2196	-0.158383	-0.340767	-0.157049	-0.440082	-0.157066	0.041856	-0.162239	-0.53547	-0.160822	-0.245134	-0.158483	-0.471147
														-0.250791	-13.6127	-0.155704	-11.2198	-0.157136	-0.341393	-0.155801	-0.44031	-0.155818	0.042216	-0.160995	-0.535994	-0.159576	-0.245046	-0.157236	-0.470037
														-0.249539	-13.6098	-0.154456	-11.2204	-0.155889	-0.34055	-0.154554	-0.440158	-0.154571	0.042717	-0.15975	-0.536957	-0.158331	-0.245188	-0.155989	-0.469493
														-0.248288	-13.6072	-0.153209	-11.221	-0.154642	-0.340436	-0.153306	-0.440513	-0.153323	0.043437	-0.158505	-0.537182	-0.157085	-0.245688	-0.154742	-0.468521
														-0.247036	-13.605	-0.151961	-11.221	-0.153395	-0.340483	-0.152058	-0.440511	-0.152075	0.044094	-0.15726	-0.537359	-0.155839	-0.244919	-0.153495	-0.468463
														-0.245785	-13.6031	-0.150713	-11.2213	-0.152148	-0.339538	-0.15081	-0.439889	-0.150827	0.043971	-0.156015	-0.537248	-0.154594	-0.244302	-0.152248	-0.4685
														-0.244533	-13.6009	-0.149466	-11.222	-0.150902	-0.33943	-0.149563	-0.439956	-0.14958	0.043737	-0.154771	-0.53817	-0.153348	-0.24494	-0.151001	-0.468905
														-0.243281	-13.5979	-0.148218	-11.2231	-0.149655	-0.339237	-0.148315	-0.440559	-0.148332	0.043015	-0.153526	-0.538744	-0.152103	-0.245304	-0.149755	-0.468746
														-0.24203	-13.5955	-0.14697	-11.224	-0.148408	-0.339367	-0.147067	-0.441443	-0.147084	0.043026	-0.152281	-0.539034	-0.150857	-0.245557	-0.148508	-0.469525
														-0.240778	-13.5934	-0.145722	-11.2233	-0.147161	-0.339354	-0.14582	-0.441606	-0.145837	0.043063	-0.151036	-0.539094	-0.149612	-0.244817	-0.147261	-0.470458
														-0.239526	-13.591	-0.144475	-11.2218	-0.145914	-0.339955	-0.144572	-0.441984	-0.144589	0.043648	-0.149791	-0.539184	-0.148366	-0.244013	-0.146014	-0.471629
														-0.238275	-13.5883	-0.143227	-11.2213	-0.144667	-0.339925	-0.143324	-0.441551	-0.143341	0.042525	-0.148547	-0.539035	-0.147121	-0.244403	-0.144767	-0.47083
														-0.237023	-13.5858	-0.141979	-11.2208	-0.14342	-0.339713	-0.142076	-0.44198	-0.142093	0.043451	-0.147302	-0.538793	-0.145875	-0.243949	-0.14352	-0.471221
														-0.235771	-13.5836	-0.140732	-11.2203	-0.142174	-0.339668	-0.140829	-0.444042	-0.140846	0.04369	-0.146057	-0.537277	-0.14463	-0.243288	-0.142273	-0.469887
														-0.23452	-13.5808	-0.139484	-11.2199	-0.140927	-0.339503	-0.139581	-0.445366	-0.139598	0.04363	-0.144812	-0.537425	-0.143384	-0.242766	-0.141026	-0.469653
														-0.233268	-13.5786	-0.138236	-11.2201	-0.13968	-0.339395	-0.138334	-0.445744	-0.13835	0.043477	-0.143568	-0.538909	-0.142139	-0.242926	-0.13978	-0.468739
														-0.232017	-13.576	-0.136989	-11.22	-0.138433	-0.340169	-0.137086	-0.446241	-0.137103	0.043816	-0.142323	-0.537844	-0.140893	-0.242136	-0.138533	-0.468135
														-0.230765	-13.5736	-0.135741	-11.2198	-0.137186	-0.339835	-0.135838	-0.446397	-0.135855	0.043777	-0.141078	-0.538555	-0.139648	-0.24203	-0.137286	-0.46815
														-0.229513	-13.5707	-0.134493	-11.2195	-0.135939	-0.338746	-0.13459	-0.44759	-0.134607	0.043541	-0.139833	-0.538826	-0.138402	-0.242555	-0.136039	-0.468551
														-0.228262	-13.5685	-0.133245	-11.219	-0.134692	-0.338721	-0.133343	-0.446789	-0.133359	0.043208	-0.138588	-0.539063	-0.137157	-0.242834	-0.134792	-0.468509
														-0.22701	-13.5667	-0.131998	-11.2184	-0.133445	-0.338077	-0.132095	-0.445568	-0.132112	0.042292	-0.137344	-0.538737	-0.135911	-0.243439	-0.133545	-0.468248
														-0.225758	-13.565	-0.13075	-11.2198	-0.132198	-0.33792	-0.130847	-0.445092	-0.130864	0.043392	-0.136099	-0.538286	-0.134666	-0.242214	-0.132298	-0.468744
														-0.224507	-13.563	-0.129502	-11.2193	-0.130951	-0.337982	-0.1296	-0.444637	-0.129616	0.043156	-0.134854	-0.536572	-0.13342	-0.24121	-0.131051	-0.468406
														-0.223255	-13.5603	-0.128255	-11.2186	-0.129704	-0.337609	-0.128352	-0.444511	-0.128369	0.042026	-0.133609	-0.537037	-0.132174	-0.241261	-0.129804	-0.468485
														-0.222003	-13.5571	-0.127007	-11.2187	-0.128458	-0.337861	-0.127104	-0.444057	-0.127121	0.040947	-0.132365	-0.536829	-0.130929	-0.240933	-0.128557	-0.468904
														-0.220752	-13.5549	-0.125759	-11.2185	-0.127211	-0.339036	-0.125856	-0.443397	-0.125873	0.040794	-0.13112	-0.535078	-0.129683	-0.240485	-0.127311	-0.469309
														-0.2195	-13.5524	-0.124511	-11.2189	-0.125964	-0.339535	-0.124609	-0.44341	-0.124626	0.040829	-0.129875	-0.534207	-0.128438	-0.240173	-0.126064	-0.468988
														-0.218249	-13.549	-0.123264	-11.2192	-0.124717	-0.340509	-0.123361	-0.444337	-0.123378	0.040343	-0.12863	-0.535271	-0.127192	-0.239879	-0.124817	-0.468792
														-0.216997	-13.5451	-0.122016	-11.219	-0.12347	-0.341491	-0.122113	-0.445097	-0.12213	0.040461	-0.127385	-0.533704	-0.125947	-0.239886	-0.12357	-0.468859
														-0.215745	-13.5422	-0.120769	-11.2197	-0.122223	-0.342141	-0.120866	-0.44542	-0.120883	0.040677	-0.126141	-0.532299	-0.124701	-0.239255	-0.122323	-0.46951
														-0.214494	-13.5388	-0.119521	-11.2205	-0.120976	-0.343418	-0.119618	-0.44488	-0.119635	0.041173	-0.124896	-0.531708	-0.123456	-0.239445	-0.121076	-0.470515
														-0.213242	-13.5347	-0.118273	-11.2201	-0.119729	-0.343295	-0.11837	-0.443676	-0.118387	0.042479	-0.123651	-0.532478	-0.12221	-0.239614	-0.119829	-0.471741
														-0.21199	-13.5311	-0.117025	-11.2202	-0.118482	-0.344063	-0.117122	-0.443466	-0.117139	0.043524	-0.122406	-0.533849	-0.120965	-0.239289	-0.118582	-0.471667
														-0.210739	-13.5274	-0.115778	-11.2214	-0.117236	-0.344081	-0.115875	-0.444113	-0.115892	0.044045	-0.121161	-0.534149	-0.119719	-0.238519	-0.117335	-0.470616
														-0.209487	-13.524	-0.11453	-11.2216	-0.115989	-0.344409	-0.114627	-0.443264	-0.114644	0.045009	-0.119917	-0.534684	-0.118474	-0.239221	-0.116088	-0.470193
														-0.208236	-13.5218	-0.113282	-11.2213	-0.114742	-0.345097	-0.113379	-0.443349	-0.113396	0.045082	-0.118672	-0.534742	-0.117228	-0.238954	-0.114842	-0.468757
														-0.206984	-13.5188	-0.112035	-11.221	-0.113495	-0.34539	-0.112132	-0.444018	-0.112149	0.044719	-0.117427	-0.533973	-0.115983	-0.238495	-0.113595	-0.469149
														-0.205732	-13.5152	-0.110787	-11.2212	-0.112248	-0.344909	-0.110884	-0.444578	-0.110901	0.044939	-0.116182	-0.534952	-0.114737	-0.23877	-0.112348	-0.469911
														-0.204481	-13.5124	-0.109539	-11.2209	-0.111001	-0.343775	-0.109636	-0.446262	-0.109653	0.045066	-0.114938	-0.535521	-0.113492	-0.238528	-0.111101	-0.470134
														-0.203229	-13.5097	-0.108292	-11.2212	-0.109754	-0.343579	-0.108389	-0.447493	-0.108405	0.043902	-0.113693	-0.536886	-0.112246	-0.238724	-0.109854	-0.470146
														-0.201977	-13.5064	-0.107044	-11.222	-0.108507	-0.342706	-0.107141	-0.448859	-0.107158	0.043629	-0.112448	-0.536112	-0.111001	-0.238666	-0.108607	-0.470003
														-0.200726	-13.5028	-0.105796	-11.2216	-0.10726	-0.343179	-0.105893	-0.449403	-0.10591	0.043992	-0.111203	-0.535637	-0.109755	-0.23883	-0.10736	-0.470243
														-0.199474	-13.4987	-0.104548	-11.2201	-0.106014	-0.34392	-0.104645	-0.450598	-0.104662	0.045356	-0.109958	-0.535635	-0.10851	-0.238987	-0.106113	-0.470412
														-0.198222	-13.4951	-0.103301	-11.2196	-0.104767	-0.343928	-0.103398	-0.45194	-0.103415	0.045632	-0.108714	-0.534838	-0.107264	-0.239892	-0.104867	-0.469852
														-0.196971	-13.493	-0.102053	-11.2196	-0.10352	-0.344461	-0.10215	-0.452834	-0.102167	0.045115	-0.107469	-0.535937	-0.106019	-0.240479	-0.10362	-0.471224
														-0.195719	-13.4904	-0.100805	-11.2185	-0.102273	-0.344497	-0.100902	-0.453699	-0.100919	0.044169	-0.106224	-0.536175	-0.104773	-0.240756	-0.102373	-0.471708
														-0.194468	-13.4864	-0.099558	-11.2189	-0.101026	-0.344508	-0.099655	-0.453553	-0.099672	0.043152	-0.104979	-0.536569	-0.103528	-0.241401	-0.101126	-0.472286
														-0.193216	-13.4821	-0.09831	-11.2184	-0.099779	-0.3445	-0.098407	-0.454096	-0.098424	0.042868	-0.103734	-0.537878	-0.102282	-0.24178	-0.099879	-0.472692
														-0.191964	-13.4778	-0.097062	-11.2194	-0.098532	-0.345158	-0.097159	-0.454994	-0.097176	0.042065	-0.10249	-0.538538	-0.101037	-0.242386	-0.098632	-0.472861
														-0.190713	-13.4733	-0.095814	-11.2216	-0.097285	-0.345677	-0.095912	-0.45602	-0.095928	0.04183	-0.101245	-0.539694	-0.099791	-0.242894	-0.097385	-0.472077
														-0.189461	-13.4694	-0.094567	-11.2223	-0.096038	-0.345636	-0.094664	-0.457577	-0.094681	0.040788	-0.1	-0.539851	-0.098545	-0.243311	-0.096138	-0.471265
														-0.18821	-13.4665	-0.093319	-11.2222	-0.094791	-0.345464	-0.093416	-0.458494	-0.093433	0.039433	-0.098755	-0.539746	-0.0973	-0.243851	-0.094891	-0.472227
														-0.186958	-13.4635	-0.092072	-11.2219	-0.093544	-0.345786	-0.092168	-0.459361	-0.092185	0.03919	-0.09751	-0.539597	-0.096054	-0.244676	-0.093644	-0.473109
														-0.185706	-13.46	-0.090824	-11.2215	-0.092298	-0.345426	-0.090921	-0.459971	-0.090938	0.038737	-0.096266	-0.53893	-0.094809	-0.244591	-0.092397	-0.474142
														-0.184454	-13.4566	-0.089576	-11.2215	-0.091051	-0.344964	-0.089673	-0.460306	-0.08969	0.037172	-0.095021	-0.538919	-0.093563	-0.244897	-0.091151	-0.473464
														-0.183203	-13.4526	-0.088328	-11.2206	-0.089804	-0.345032	-0.088425	-0.460933	-0.088442	0.037489	-0.093776	-0.539192	-0.092318	-0.245887	-0.089904	-0.472685
														-0.181951	-13.4481	-0.087081	-11.2197	-0.088557	-0.345341	-0.087178	-0.460475	-0.087194	0.03764	-0.092531	-0.539862	-0.091072	-0.244873	-0.088657	-0.473584
														-0.1807	-13.4444	-0.085833	-11.2189	-0.08731	-0.345913	-0.08593	-0.461084	-0.085947	0.037171	-0.091286	-0.540952	-0.089827	-0.243581	-0.08741	-0.47376
														-0.179448	-13.4409	-0.084585	-11.2186	-0.086063	-0.34586	-0.084682	-0.461238	-0.084699	0.037003	-0.090042	-0.541027	-0.088581	-0.243982	-0.086163	-0.473349
														-0.178196	-13.4369	-0.083338	-11.2195	-0.084816	-0.34597	-0.083435	-0.46169	-0.083451	0.036737	-0.088797	-0.540902	-0.087336	-0.24336	-0.084916	-0.473125
														-0.176945	-13.4325	-0.08209	-11.2207	-0.08357	-0.34578	-0.082187	-0.46148	-0.082204	0.035533	-0.087552	-0.541253	-0.08609	-0.242884	-0.083669	-0.472635
														-0.175693	-13.4287	-0.080842	-11.22	-0.082323	-0.344617	-0.080939	-0.461762	-0.080956	0.036087	-0.086307	-0.542121	-0.084845	-0.242434	-0.082422	-0.472296
														-0.174442	-13.4249	-0.079594	-11.22	-0.081076	-0.344938	-0.079691	-0.462616	-0.079708	0.035215	-0.085063	-0.542431	-0.083599	-0.242016	-0.081176	-0.471237
														-0.17319	-13.4209	-0.078347	-11.2209	-0.079829	-0.345704	-0.078444	-0.462199	-0.07846	0.03477	-0.083818	-0.543848	-0.082354	-0.243345	-0.079929	-0.472106
														-0.171938	-13.4169	-0.077099	-11.2216	-0.078582	-0.346265	-0.077196	-0.462279	-0.077213	0.034956	-0.082573	-0.544874	-0.081108	-0.24387	-0.078682	-0.472158
														-0.170686	-13.4127	-0.075851	-11.2226	-0.077335	-0.346052	-0.075948	-0.464081	-0.075965	0.035362	-0.081328	-0.543814	-0.079863	-0.243764	-0.077435	-0.472865
														-0.169435	-13.4088	-0.074604	-11.2231	-0.076088	-0.34522	-0.074701	-0.465198	-0.074718	0.035507	-0.080083	-0.544428	-0.078617	-0.244319	-0.076188	-0.47262
														-0.168183	-13.4057	-0.073356	-11.2232	-0.074841	-0.345094	-0.073453	-0.464955	-0.07347	0.034694	-0.078839	-0.543767	-0.077372	-0.244279	-0.074941	-0.471544
														-0.166932	-13.4019	-0.072108	-11.2234	-0.073594	-0.346381	-0.072205	-0.465178	-0.072222	0.034694	-0.077594	-0.543718	-0.076126	-0.242383	-0.073694	-0.472422
														-0.16568	-13.3969	-0.070861	-11.2243	-0.072347	-0.34624	-0.070957	-0.466213	-0.070974	0.034836	-0.076349	-0.543496	-0.07488	-0.242406	-0.072447	-0.472629
														-0.164428	-13.3919	-0.069613	-11.2255	-0.0711	-0.347258	-0.06971	-0.46713	-0.069727	0.036366	-0.075104	-0.544334	-0.073635	-0.240917	-0.0712	-0.472751
														-0.163177	-13.3872	-0.068365	-11.2257	-0.069854	-0.348312	-0.068462	-0.468506	-0.068479	0.03551	-0.073859	-0.544988	-0.072389	-0.240719	-0.069953	-0.47383
														-0.161925	-13.3821	-0.067117	-11.2261	-0.068607	-0.349541	-0.067214	-0.469916	-0.067231	0.034938	-0.072615	-0.54605	-0.071144	-0.241013	-0.068707	-0.474526
														-0.160674	-13.3771	-0.06587	-11.2254	-0.06736	-0.350208	-0.065967	-0.471007	-0.065984	0.034241	-0.07137	-0.546643	-0.069898	-0.241075	-0.06746	-0.474513
														-0.159422	-13.3722	-0.064622	-11.225	-0.066113	-0.349418	-0.064719	-0.472975	-0.064736	0.035462	-0.070125	-0.547249	-0.068653	-0.241198	-0.066213	-0.474658
														-0.15817	-13.3668	-0.063374	-11.2257	-0.064866	-0.349682	-0.063471	-0.473537	-0.063488	0.036345	-0.06888	-0.546772	-0.067407	-0.24034	-0.064966	-0.473406
														-0.156919	-13.3614	-0.062127	-11.2268	-0.063619	-0.350249	-0.062224	-0.474472	-0.06224	0.037228	-0.067636	-0.548497	-0.066162	-0.240854	-0.063719	-0.47423
														-0.155667	-13.3567	-0.060879	-11.2276	-0.062372	-0.350006	-0.060976	-0.474101	-0.060993	0.038194	-0.066391	-0.54884	-0.064916	-0.240531	-0.062472	-0.475594
														-0.154415	-13.3526	-0.059631	-11.2286	-0.061125	-0.349663	-0.059728	-0.474824	-0.059745	0.037776	-0.065146	-0.549745	-0.063671	-0.240402	-0.061225	-0.476233
														-0.153164	-13.3479	-0.058383	-11.2288	-0.059878	-0.348844	-0.058481	-0.474767	-0.058497	0.03732	-0.063901	-0.551347	-0.062425	-0.240917	-0.059978	-0.476094
														-0.151912	-13.3434	-0.057136	-11.2287	-0.058631	-0.348474	-0.057233	-0.475583	-0.05725	0.036513	-0.062656	-0.552592	-0.06118	-0.240784	-0.058731	-0.475236
														-0.150661	-13.3392	-0.055888	-11.2289	-0.057385	-0.34723	-0.055985	-0.476808	-0.056002	0.035058	-0.061412	-0.552572	-0.059934	-0.241143	-0.057485	-0.474605
														-0.149409	-13.3343	-0.054641	-11.2293	-0.056138	-0.346685	-0.054737	-0.477221	-0.054754	0.034294	-0.060167	-0.552159	-0.058689	-0.241587	-0.056238	-0.474632
														-0.148157	-13.3291	-0.053393	-11.2284	-0.054891	-0.347648	-0.05349	-0.47684	-0.053506	0.033081	-0.058922	-0.550055	-0.057443	-0.242799	-0.054991	-0.475614
														-0.146906	-13.3232	-0.052145	-11.2279	-0.053644	-0.348038	-0.052242	-0.478321	-0.052259	0.033132	-0.057677	-0.54995	-0.056198	-0.241932	-0.053744	-0.476804
														-0.145654	-13.3172	-0.050897	-11.2282	-0.052397	-0.348414	-0.050994	-0.479084	-0.051011	0.033394	-0.056432	-0.55073	-0.054952	-0.241867	-0.052497	-0.478173
														-0.144402	-13.3122	-0.04965	-11.2286	-0.05115	-0.348484	-0.049747	-0.478845	-0.049763	0.033517	-0.055188	-0.552502	-0.053707	-0.24245	-0.05125	-0.477899
														-0.143151	-13.3076	-0.048402	-11.2293	-0.049903	-0.349736	-0.048499	-0.479319	-0.048516	0.033014	-0.053943	-0.551997	-0.052461	-0.242706	-0.050003	-0.47785
														-0.141899	-13.3024	-0.047154	-11.2307	-0.048656	-0.349776	-0.047251	-0.479009	-0.047268	0.032266	-0.052698	-0.55185	-0.051215	-0.243349	-0.048756	-0.477875
														-0.140647	-13.2966	-0.045907	-11.2316	-0.04741	-0.349695	-0.046003	-0.479392	-0.04602	0.032915	-0.051453	-0.552304	-0.04997	-0.24298	-0.047509	-0.478125
														-0.139396	-13.2907	-0.044659	-11.2311	-0.046163	-0.350213	-0.044756	-0.47977	-0.044773	0.033774	-0.050209	-0.553928	-0.048724	-0.243506	-0.046263	-0.477957
														-0.138144	-13.2854	-0.043411	-11.2309	-0.044916	-0.350246	-0.043508	-0.480196	-0.043525	0.032772	-0.048964	-0.553877	-0.047479	-0.244062	-0.045016	-0.478354
														-0.136893	-13.2809	-0.042164	-11.2315	-0.043669	-0.350058	-0.04226	-0.480358	-0.042277	0.031403	-0.047719	-0.554391	-0.046233	-0.24532	-0.043769	-0.478693
														-0.135641	-13.2755	-0.040916	-11.2324	-0.042422	-0.350097	-0.041013	-0.479356	-0.041029	0.031124	-0.046474	-0.555586	-0.044988	-0.244922	-0.042522	-0.478201
														-0.134389	-13.2692	-0.039668	-11.2319	-0.041175	-0.350597	-0.039765	-0.47845	-0.039782	0.030506	-0.045229	-0.555718	-0.043742	-0.244338	-0.041275	-0.47804
														-0.133138	-13.2632	-0.03842	-11.233	-0.039928	-0.350707	-0.038517	-0.477948	-0.038534	0.031091	-0.043985	-0.554818	-0.042497	-0.242847	-0.040028	-0.478746
														-0.131886	-13.2582	-0.037173	-11.2332	-0.038681	-0.350492	-0.03727	-0.47811	-0.037286	0.032797	-0.04274	-0.55464	-0.041251	-0.241587	-0.038781	-0.47934
														-0.130634	-13.2533	-0.035925	-11.2341	-0.037434	-0.350171	-0.036022	-0.478466	-0.036039	0.032452	-0.041495	-0.554032	-0.040006	-0.241403	-0.037534	-0.479704
														-0.129383	-13.2484	-0.034677	-11.2333	-0.036187	-0.349786	-0.034774	-0.478348	-0.034791	0.032376	-0.04025	-0.553372	-0.03876	-0.241425	-0.036287	-0.481273
														-0.128131	-13.2433	-0.03343	-11.2314	-0.03494	-0.349871	-0.033526	-0.479175	-0.033543	0.032072	-0.039006	-0.552162	-0.037515	-0.24148	-0.03504	-0.48185
														-0.126879	-13.2378	-0.032182	-11.2307	-0.033694	-0.351079	-0.032279	-0.479745	-0.032295	0.033363	-0.037761	-0.551064	-0.036269	-0.240764	-0.033794	-0.482203
														-0.125628	-13.2318	-0.030934	-11.2315	-0.032447	-0.350796	-0.031031	-0.478639	-0.031048	0.034168	-0.036516	-0.550934	-0.035024	-0.239774	-0.032547	-0.480959
														-0.124376	-13.2262	-0.029686	-11.2313	-0.0312	-0.351391	-0.029783	-0.478803	-0.0298	0.034404	-0.035271	-0.550917	-0.033778	-0.239044	-0.0313	-0.481191
														-0.123125	-13.2212	-0.028439	-11.231	-0.029953	-0.352443	-0.028536	-0.478288	-0.028553	0.034138	-0.034026	-0.551199	-0.032533	-0.237943	-0.030053	-0.481403
														-0.121873	-13.2154	-0.027191	-11.2312	-0.028706	-0.352671	-0.027288	-0.477463	-0.027305	0.034383	-0.032782	-0.550528	-0.031287	-0.237093	-0.028806	-0.480641
														-0.120621	-13.209	-0.025944	-11.231	-0.027459	-0.353019	-0.02604	-0.478983	-0.026057	0.034629	-0.031537	-0.550817	-0.030041	-0.23509	-0.027559	-0.480275
														-0.11937	-13.2023	-0.024696	-11.2311	-0.026212	-0.354171	-0.024792	-0.478976	-0.024809	0.03384	-0.030292	-0.550623	-0.028796	-0.235591	-0.026312	-0.480361
														-0.118118	-13.196	-0.023448	-11.2316	-0.024965	-0.353919	-0.023545	-0.478953	-0.023562	0.034828	-0.029047	-0.549561	-0.02755	-0.236644	-0.025065	-0.480282
														-0.116866	-13.19	-0.0222	-11.2318	-0.023719	-0.354812	-0.022297	-0.479695	-0.022314	0.034656	-0.027802	-0.549501	-0.026305	-0.235347	-0.023818	-0.479599
														-0.115615	-13.1837	-0.020953	-11.2314	-0.022472	-0.355509	-0.021049	-0.480033	-0.021066	0.034295	-0.026558	-0.549418	-0.025059	-0.234335	-0.022572	-0.480944
														-0.114363	-13.1774	-0.019705	-11.2311	-0.021225	-0.356283	-0.019802	-0.480503	-0.019819	0.035225	-0.025313	-0.548833	-0.023814	-0.234477	-0.021325	-0.481086
														-0.113111	-13.171	-0.018457	-11.2319	-0.019978	-0.356946	-0.018554	-0.481368	-0.018571	0.034159	-0.024068	-0.548384	-0.022568	-0.233864	-0.020078	-0.480711
														-0.11186	-13.1648	-0.01721	-9.30541	-0.018731	-0.357343	-0.017306	-0.436333	-0.017323	0.031753	-0.022823	-0.54851	-0.021323	-0.233221	-0.018831	-0.482557
														-0.110608	-13.158	-0.015962	-5.8e-05	-0.017484	-0.35581	-0.016059	-0.000119	-0.016075	-8.1e-05	-0.021578	-0.548631	-0.020077	-0.232177	-0.017584	-0.48211
														-0.109357	-13.151	-0.014714	-0.000229	-0.016237	-0.012737	-0.014811	-0.001222	-0.014828	-0.000892	-0.020334	-0.548848	-0.018832	-0.230955	-0.016337	-0.063291
														-0.108105	-13.1442	-0.013466	0.000217	-0.01499	-0.000431	-0.013563	-0.00081	-0.01358	-0.000334	-0.019089	-0.549413	-0.017586	-0.230065	-0.01509	7.8e-05
														-0.106853	-13.1368	-0.012219	0.000162	-0.013743	-0.001081	-0.012316	0.000401	-0.012332	-0.001165	-0.017844	-0.549605	-0.016341	-0.030302	-0.013843	-0.000559
														-0.105602	-13.1298	-0.010971	0.000374	-0.012496	-0.001074	-0.011068	-0.000246	-0.011085	0.000334	-0.016599	-0.186	-0.015095	-0.000104	-0.012596	-0.002008
														-0.10435	-13.1232	-0.009723	0.000736	-0.01125	-0.00093	-0.00982	0.000442	-0.009837	0.001024	-0.015354	-7.9e-05	-0.01385	0.000321	-0.011349	-0.002023
														-0.103098	-13.1165	-0.008476	0.00207	-0.010003	-0.000322	-0.008572	0.000592	-0.008589	0.001284	-0.01411	-0.000258	-0.012604	0.000284	-0.010103	-0.002652
														-0.101847	-13.1107	-0.007228	0.002367	-0.008756	4.6e-05	-0.007325	1.5e-05	-0.007341	0.000345	-0.012865	-0.000605	-0.011359	-0.000431	-0.008856	-0.002506
														-0.100595	-13.1045	-0.00598	0.002377	-0.007509	0.000232	-0.006077	-0.000661	-0.006094	0.001598	-0.01162	-0.000548	-0.010113	-0.000562	-0.007609	-0.000927
														-0.099344	-13.0983	-0.004733	0.002647	-0.006262	0.00151	-0.004829	-0.001329	-0.004846	0.002391	-0.010375	-0.000408	-0.008868	-0.001401	-0.006362	-0.000162
														-0.098092	-13.0919	-0.003485	0.00236	-0.005015	0.001232	-0.003582	-0.000893	-0.003598	0.003469	-0.00913	0.000184	-0.007622	-0.001964	-0.005115	0.000228
														-0.09684	-13.0862	-0.002237	0.002343	-0.003768	0.0007	-0.002334	-4.8e-05	-0.002351	0.003835	-0.007886	0.001228	-0.006377	-0.001453	-0.003868	0.00011
														-0.095589	-13.0806	-0.000989	0.002763	-0.002521	0.001758	-0.001086	-0.000141	-0.001103	0.004007	-0.006641	0.000698	-0.005131	-0.001685	-0.002621	-0.001761
														-0.094337	-13.0743	0.000258	0.003121	-0.001274	0.000741	0.000162	-3.6e-05	0.000145	0.004067	-0.005396	0.000895	-0.003886	-0.001755	-0.001374	-0.001387
														-0.093085	-13.0678	0.001506	0.002918	-2.7e-05	0.001356	0.001409	-0.00112	0.001392	0.003809	-0.004151	0.001202	-0.00264	-0.001497	-0.000128	-0.00059
														-0.091834	-13.061	0.002754	0.003014	0.001219	0.000992	0.002657	-0.001292	0.00264	0.0045	-0.002907	0.001192	-0.001395	-0.000597	0.001119	-0.000328
														-0.090582	-13.0548	0.004001	0.00247	0.002466	0.001188	0.003905	-0.000506	0.003888	0.005359	-0.001662	0.002125	-0.000149	4.8e-05	0.002366	-0.000163
														-0.08933	-13.0492	0.005249	0.001648	0.003713	0.001602	0.005152	-0.000866	0.005136	0.007063	-0.000417	0.002395	0.001096	0.000593	0.003613	-0.000463
														-0.088079	-13.043	0.006497	0.000361	0.00496	-0.000242	0.0064	0.000298	0.006383	0.007644	0.000828	0.002235	0.002342	0.001523	0.00486	-0.000468
														-0.086827	-13.036	0.007745	0.000443	0.006207	-0.000386	0.007648	-0.000491	0.007631	0.007534	0.002073	0.002345	0.003587	0.003165	0.006107	-5.3e-05
														-0.085576	-13.0299	0.008992	-7.2e-05	0.007454	0.000556	0.008895	-0.00096	0.008879	0.00748	0.003317	0.001996	0.004833	0.004207	0.007354	0.00039
														-0.084324	-13.0237	0.01024	-0.001499	0.008701	0.00166	0.010143	-0.001213	0.010126	0.007509	0.004562	0.001571	0.006079	0.004616	0.008601	0.000636
														-0.083072	-13.0167	0.011487	-0.001911	0.009948	0.002349	0.011391	-0.001532	0.011374	0.007027	0.005807	0.001847	0.007324	0.003679	0.009848	0.001576
														-0.081821	-13.0094	0.012735	-0.002448	0.011194	0.001603	0.012639	-0.001025	0.012622	0.007402	0.007052	0.003113	0.00857	0.003603	0.011095	0.002887
														-0.080569	-13.0028	0.013983	-0.002049	0.012441	0.002669	0.013886	-0.000197	0.01387	0.008196	0.008296	0.003398	0.009815	0.005152	0.012341	0.003751
														-0.079317	-12.9966	0.015231	-0.000999	0.013688	0.002746	0.015134	0.00055	0.015117	0.00834	0.009541	0.002509	0.011061	0.005543	0.013588	0.004547
														-0.078066	-12.9899	0.016478	-0.0005	0.014935	0.002176	0.016382	0.000801	0.016365	0.007971	0.010786	0.002367	0.012306	0.0065	0.014835	0.00536
														-0.076814	-12.9836	0.017726	-0.001302	0.016182	0.001156	0.017629	0.001479	0.017613	0.006145	0.012031	0.002227	0.013552	0.006881	0.016082	0.005968
														-0.075562	-12.9771	0.018974	-0.00117	0.017429	0.0011	0.018877	0.002108	0.01886	0.007723	0.013276	0.001881	0.014797	0.006626	0.017329	0.007165
														-0.074311	-12.97	0.020221	-0.00123	0.018676	0.001084	0.020125	0.002412	0.020108	0.010408	0.01452	0.00186	0.016043	0.007506	0.018576	0.009395
														-0.073059	-12.9632	0.021469	-0.000563	0.019923	0.001441	0.021373	0.003632	0.021356	0.012088	0.015765	0.002653	0.017288	0.008388	0.019823	0.009889
														-0.071808	-12.9574	0.022717	-0.00112	0.02117	0.002747	0.02262	0.004557	0.022604	0.012943	0.01701	0.003893	0.018534	0.008854	0.02107	0.010942
														-0.070556	-12.9517	0.023965	0.000843	0.022417	0.002667	0.023868	0.005541	0.023851	0.013342	0.018255	0.005067	0.019779	0.00845	0.022317	0.012125
														-0.069304	-12.9454	0.025212	0.001669	0.023664	0.002175	0.025116	0.005423	0.025099	0.014083	0.0195	0.006362	0.021025	0.008435	0.023563	0.013692
														-0.068053	-12.9382	0.02646	0.001946	0.02491	0.00152	0.026363	0.005068	0.026346	0.015555	0.020744	0.007004	0.02227	0.00951	0.02481	0.014551
														-0.066801	-12.9311	0.027708	0.001428	0.026157	0.001401	0.027611	0.006025	0.027594	0.016994	0.021989	0.007427	0.023516	0.011271	0.026057	0.016688
														-0.065549	-12.9246	0.028955	0.001739	0.027404	0.001873	0.028859	0.006894	0.028842	0.01737	0.023234	0.008132	0.024761	0.013012	0.027304	0.018354
														-0.064298	-12.9179	0.030203	0.001877	0.028651	0.002514	0.030107	0.007856	0.03009	0.017582	0.024479	0.009017	0.026007	0.013437	0.028551	0.01981
														-0.063046	-12.9117	0.031451	0.002245	0.029898	0.002722	0.031354	0.006935	0.031337	0.018262	0.025723	0.010327	0.027253	0.013706	0.029798	0.020492
														-0.061795	-12.9047	0.032698	0.002977	0.031145	0.003788	0.032602	0.008886	0.032585	0.018685	0.026968	0.011405	0.028498	0.015137	0.031045	0.021407
														-0.060543	-12.8971	0.033946	0.003583	0.032392	0.003818	0.033849	0.009237	0.033833	0.019548	0.028213	0.01224	0.029744	0.015507	0.032292	0.022494
														-0.059291	-12.8907	0.035194	0.004157	0.033639	0.003459	0.035097	0.009176	0.03508	0.02113	0.029458	0.012739	0.030989	0.015903	0.033539	0.022322
														-0.05804	-12.8845	0.036442	0.003789	0.034885	0.002997	0.036345	0.010325	0.036328	0.021011	0.030703	0.013617	0.032235	0.01531	0.034786	0.022847
														-0.056788	-12.8796	0.037689	0.004163	0.036132	0.003299	0.037593	0.009566	0.037576	0.022002	0.031947	0.014702	0.03348	0.016345	0.036032	0.023518
														-0.055536	-12.8741	0.038937	0.004886	0.037379	0.003393	0.03884	0.009547	0.038824	0.023425	0.033192	0.015151	0.034726	0.018045	0.037279	0.023347
														-0.054285	-12.8675	0.040184	0.005188	0.038626	0.00418	0.040088	0.009913	0.040071	0.023437	0.034437	0.015538	0.035971	0.018804	0.038526	0.023201
														-0.053033	-12.861	0.041432	0.005689	0.039873	0.004397	0.041336	0.010511	0.041319	0.024966	0.035682	0.015692	0.037217	0.01867	0.039773	0.023777
														-0.051781	-12.8544	0.04268	0.005851	0.04112	0.005399	0.042583	0.011436	0.042567	0.024299	0.036927	0.015703	0.038462	0.019524	0.04102	0.02387
														-0.05053	-12.848	0.043928	0.007348	0.042367	0.006032	0.043831	0.012346	0.043814	0.025084	0.038171	0.01638	0.039708	0.020633	0.042267	0.023979
														-0.049278	-12.8413	0.045175	0.007448	0.043614	0.005677	0.045079	0.012649	0.045062	0.024615	0.039416	0.017862	0.040953	0.020579	0.043514	0.025367
														-0.048027	-12.8352	0.046423	0.007226	0.044861	0.005014	0.046327	0.013926	0.04631	0.025961	0.040661	0.018903	0.042199	0.020294	0.044761	0.02555
														-0.046775	-12.8287	0.047671	0.007583	0.046108	0.004841	0.047574	0.014151	0.047558	0.026117	0.041906	0.019659	0.043444	0.019807	0.046008	0.025803
														-0.045523	-12.8223	0.048918	0.007658	0.047354	0.005291	0.048822	0.013991	0.048805	0.026473	0.04315	0.02031	0.04469	0.019447	0.047254	0.024906
														-0.044272	-12.8158	0.050166	0.00732	0.048601	0.005803	0.05007	0.013561	0.050053	0.026735	0.044395	0.020282	0.045935	0.019264	0.048501	0.026004
														-0.04302	-12.8089	0.051414	0.006673	0.049848	0.00618	0.051317	0.013585	0.051301	0.025827	0.04564	0.019863	0.047181	0.019544	0.049748	0.028236
														-0.041768	-12.8023	0.052662	0.007099	0.051095	0.005918	0.052565	0.013451	0.052548	0.02553	0.046885	0.01959	0.048426	0.019476	0.050995	0.028457
														-0.040517	-12.7961	0.053909	0.005655	0.052342	0.005586	0.053813	0.013046	0.053796	0.02607	0.04813	0.019772	0.049672	0.020698	0.052242	0.029375
														-0.039265	-12.7893	0.055157	0.0058	0.053589	0.005934	0.05506	0.013538	0.055044	0.025901	0.049374	0.020937	0.050918	0.021579	0.053489	0.029023
														-0.038013	-12.7819	0.056405	0.005633	0.054836	0.005808	0.056308	0.014316	0.056291	0.025964	0.050619	0.022215	0.052163	0.021121	0.054736	0.028698
														-0.036762	-12.7752	0.057652	0.004945	0.056083	0.006405	0.057556	0.015038	0.057539	0.026146	0.051864	0.022162	0.053409	0.021087	0.055983	0.028868
														-0.03551	-12.7694	0.0589	0.004447	0.05733	0.006549	0.058804	0.014859	0.058787	0.026862	0.053109	0.02211	0.054654	0.021312	0.05723	0.028998
														-0.034259	-12.7633	0.060148	0.00494	0.058577	0.007395	0.060051	0.015153	0.060035	0.02648	0.054354	0.02239	0.0559	0.02102	0.058476	0.029844
														-0.033007	-12.7568	0.061395	0.004516	0.059823	0.006171	0.061299	0.015378	0.061282	0.026761	0.055598	0.023053	0.057145	0.020794	0.059723	0.030887
														-0.031755	-12.7504	0.062643	0.005758	0.06107	0.006703	0.062547	0.015813	0.06253	0.026708	0.056843	0.023139	0.058391	0.02174	0.06097	0.031764
														-0.030504	-12.7435	0.063891	0.007306	0.062317	0.006583	0.063794	0.016073	0.063778	0.028043	0.058088	0.02233	0.059636	0.022143	0.062217	0.032472
														-0.029252	-12.7365	0.065139	0.008225	0.063564	0.006662	0.065042	0.016285	0.065025	0.029774	0.059333	0.022122	0.060882	0.021924	0.063464	0.032857
														-0.028	-12.7295	0.066386	0.0094	0.064811	0.005997	0.06629	0.015825	0.066273	0.030927	0.060578	0.021788	0.062127	0.022243	0.064711	0.03338
														-0.026749	-12.7224	0.067634	0.009538	0.066058	0.006565	0.067538	0.017197	0.067521	0.030578	0.061822	0.020527	0.063373	0.023343	0.065958	0.033264
														-0.025497	-12.716	0.068882	0.010263	0.067305	0.007123	0.068785	0.016228	0.068769	0.030809	0.063067	0.021333	0.064618	0.023557	0.067205	0.033167
														-0.024246	-12.7095	0.070129	0.009818	0.068552	0.007539	0.070033	0.017912	0.070016	0.031431	0.064312	0.022361	0.065864	0.022628	0.068452	0.032928
														-0.022994	-12.7026	0.071377	0.01033	0.069798	0.007574	0.071281	0.018333	0.071264	0.033346	0.065557	0.022263	0.067109	0.022767	0.069699	0.03252
														-0.021742	-12.6962	0.072625	0.012004	0.071045	0.006963	0.072528	0.018707	0.072512	0.033879	0.066802	0.022658	0.068355	0.023814	0.070946	0.032837
														-0.020491	-12.6899	0.073873	0.012449	0.072292	0.005536	0.073776	0.019041	0.073759	0.034103	0.068046	0.023141	0.0696	0.026103	0.072192	0.033166
														-0.019239	-12.6832	0.07512	0.014329	0.073539	0.005411	0.075024	0.017676	0.075007	0.034582	0.069291	0.02306	0.070846	0.027021	0.073439	0.032178
														-0.017987	-12.6762	0.076368	0.013156	0.074786	0.005457	0.076272	0.017389	0.076255	0.034226	0.070536	0.022842	0.072091	0.026164	0.074686	0.03102
														-0.016736	-5.51043	0.077615	0.012673	0.076033	0.005446	0.077519	0.017429	0.077502	0.034697	0.071781	0.023674	0.073337	0.026175	0.075933	0.03036
														-0.015484	0.003706	0.078863	0.013342	0.07728	0.005737	0.078767	0.017434	0.07875	0.035319	0.073025	0.024179	0.074583	0.026481	0.07718	0.029764
														-0.014232	0.011056	0.080111	0.014945	0.078527	0.005645	0.080014	0.016944	0.079998	0.037034	0.07427	0.024091	0.075828	0.026561	0.078427	0.029138
														-0.012981	0.01866	0.081359	0.01505	0.079774	0.005377	0.081262	0.016131	0.081245	0.037248	0.075515	0.025183	0.077074	0.026998	0.079674	0.02838
														-0.011729	0.025549	0.082606	0.014247	0.081021	0.004516	0.08251	0.015297	0.082493	0.035992	0.07676	0.024688	0.078319	0.027366	0.08092	0.027733
														-0.010478	0.032843	0.083854	0.014275	0.082268	0.004166	0.083758	0.014216	0.083741	0.035087	0.078005	0.023372	0.079565	0.02777	0.082167	0.027197
														-0.009226	0.040681	0.085102	0.013559	0.083514	0.002935	0.085005	0.013021	0.084989	0.034715	0.079249	0.022833	0.08081	0.02801	0.083414	0.025498
														-0.007974	0.048455	0.086349	0.011978	0.084761	0.001579	0.086253	0.011998	0.086236	0.033421	0.080494	0.021685	0.082056	0.028119	0.084661	0.024116
														-0.006723	0.055446	0.087597	0.010604	0.086008	0.002134	0.087501	0.012447	0.087484	0.032046	0.081739	0.019839	0.083301	0.027367	0.085908	0.022841
														-0.005471	0.06208	0.088845	0.009852	0.087255	0.002089	0.088748	0.013153	0.088732	0.031533	0.082984	0.019345	0.084547	0.026401	0.087155	0.022004
														-0.00422	0.069801	0.090093	0.008241	0.088502	0.0021	0.089996	0.011811	0.089979	0.031501	0.084229	0.019477	0.085792	0.025427	0.088402	0.020995
														-0.002968	0.077584	0.09134	0.007028	0.089749	0.001589	0.091244	0.012464	0.091227	0.031111	0.085473	0.018605	0.087038	0.02374	0.089649	0.019154
														-0.001716	0.085127	0.092588	0.006665	0.090996	0.001065	0.092492	0.013575	0.092475	0.030832	0.086718	0.017274	0.088283	0.022617	0.090896	0.017718
														-0.000464	0.093085	0.093836	0.005876	0.092243	0.000103	0.093739	0.013818	0.093723	0.030172	0.087963	0.015759	0.089529	0.021751	0.092143	0.016005
														0.000787	0.099847	0.095083	0.004499	0.093489	-0.001459	0.094987	0.011551	0.09497	0.02856	0.089208	0.014447	0.090774	0.020317	0.09339	0.015016
														0.002039	0.106472	0.096331	0.004391	0.094736	-0.00109	0.096235	0.010399	0.096218	0.027586	0.090452	0.012387	0.09202	0.019525	0.094636	0.014047
														0.00329	0.11328	0.097579	0.002444	0.095983	-0.001195	0.097482	0.008668	0.097466	0.027255	0.091697	0.010637	0.093265	0.018935	0.095883	0.013168
														0.004542	0.12044	0.098826	0.002443	0.09723	-0.00104	0.09873	0.008441	0.098713	0.026899	0.092942	0.009733	0.094511	0.018333	0.09713	0.011888
														0.005794	0.129101	0.100074	0.002366	0.098477	-0.000637	0.099978	0.008662	0.099961	0.026711	0.094187	0.008518	0.095756	0.017669	0.098377	0.011315
														0.007045	0.137895	0.101322	0.000914	0.099724	-0.000741	0.101226	0.009043	0.101209	0.024878	0.095432	0.007218	0.097002	0.016042	0.099624	0.011196
														0.008297	0.14592	0.10257	0.00059	0.100971	-0.001214	0.102473	0.009863	0.102457	0.02531	0.096676	0.007266	0.098248	0.014562	0.100871	0.010887
														0.009548	0.152817	0.103817	-0.001026	0.102218	-0.001773	0.103721	0.009089	0.103704	0.024073	0.097921	0.007146	0.099493	0.013248	0.102118	0.010699
														0.0108	0.158739	0.105065	-0.001423	0.103465	-0.002502	0.104969	0.006988	0.104952	0.024193	0.099166	0.006784	0.100739	0.011941	0.103365	0.01021
														0.012052	0.165567	0.106313	-0.004027	0.104712	-0.004496	0.106216	0.006022	0.1062	0.022991	0.100411	0.005717	0.101984	0.010578	0.104611	0.009283
														0.013304	0.171871	0.10756	-0.00412	0.105958	-0.004233	0.107464	0.005267	0.107447	0.022804	0.101655	0.004602	0.10323	0.00989	0.105858	0.007894
														0.014555	0.178317	0.108808	-0.00434	0.107205	-0.004823	0.108712	0.004898	0.108695	0.022973	0.1029	0.004219	0.104475	0.009623	0.107105	0.007089
														0.015807	0.183869	0.110056	-0.005874	0.108452	-0.006082	0.109959	0.004335	0.109943	0.021089	0.104145	0.003889	0.105721	0.010071	0.108352	0.006835
[truncated: 21,142 more rows]

## Sheet: 6 - Cofactor Determination
Cofactor / Fe-Determinations:						Feren-Test 1																	Feren-Test 2																	Feren-Test 3
Experiment	Date	Result	Average	StDev		Date	2022-12-15																Date	2023-03-06																Date	2023-12-06
		Fe/protein
1	2022-12-15	11.7323	10.8736	0.620853		Standard Sample			S1	S2	S3	S4	S5	S6	S7								Standard Sample			S1	S2	S3	S4	S5	S6	S7								Standard Sample			S1	S2	S3	S4	S5	S6	S7
2	2023-03-06	11.2223				Fe-Stock	Volume	[µL]	10	20	40	60	80	90	100								Fe-Stock	Volume	[µL]	10	20	30	40	60	80	100								Fe-Stock	Volume	[µL]	10	20	30	40	60	80	100
3	2023-12-06	10.5206				Fe-Stock	Concentration	[µM]	200	200	200	200	200	200	200								Fe-Stock	Concentration	[µM]	200	200	200	200	200	200	200								Fe-Stock	Concentration	[µM]	200	200	200	200	200	200	200
	2023-12-06	9.99355				Fe Standard			20	40	80	120	160	180	200								Fe Standard			20	40	60	80	120	160	200								Fe Standard			20	40	60	80	120	160	200
4	2024-04-26	10.5957					Amount	[nmol]	2	4	8	12	16	18	20									Amount	[nmol]	2	4	6	8	12	16	20									Amount	[nmol]	2	4	6	8	12	16	20
	2024-04-26	11.1769				Replicate 1	Absorbance (Blank corrected)	[AU]	0.026	0.054	0.096	0.153	0.2	0.233	0.251								Replicate 1	Absorbance (Blank corrected)	[AU]	0.028	0.058	0.084	0.116	0.169	0.23	0.276								Replicate 1	Absorbance (Blank corrected)	[AU]	0.027	0.055	0.082	0.116	0.17	0.228	0.286
						Replicate 2			0.026	0.053	0.101	0.153	0.211	0.231	0.268								Replicate 2			0.031	0.067	0.089	0.12	0.183	0.243	0.304								Replicate 2			0.03	0.063	0.095	0.119	0.181	0.236	0.304
						Replicate 3			0.027	0.048	0.1	0.158	0.203	0.233	0.264								Replicate 3			0.031	0.061	0.09	0.124	0.178	0.242	0.298								Replicate 3			0.031	0.058	0.086	0.123	0.177	0.238	0.306
						Replicate 4			0.025	0.049	0.101	0.156	0.218	0.235	0.264								Replicate 4			0.031	0.06	0.09	0.123	0.187	0.242	0.301								Replicate 4			0.03	0.058	0.088	0.12	0.187	0.239	0.299
						Average			0.026	0.051	0.0995	0.155	0.208	0.233	0.26175								Average			0.03025	0.0615	0.08825	0.12075	0.17925	0.23925	0.29475								Average			0.0295	0.0585	0.08775	0.1195	0.17875	0.23525	0.29875
						Standard Deviation			0.000816497	0.00294392	0.00238048	0.00244949	0.00812404	0.00163299	0.00741058								Standard Deviation			0.0015	0.00387298	0.00287228	0.00359398	0.00776209	0.00618466	0.0127377								Standard Deviation			0.00173205	0.00331662	0.00543906	0.00288675	0.00713559	0.00499166	0.00899537
						Slope	0.00131																Slope	0.001475																Slope	0.001491
						Y-intercept	-0.002017																Y-intercept	0.001604																Y-intercept	-0.0008183
						R^2	0.9975																R^2	0.9958																R^2	0.9971
						Sample			X1	X2	X3	X4											Sample			X1	X2													Sample			X1	X2	X3	X4	X5	X6	X7
						Protein Stock	Molecular Mass	[g/mol]	94617.7	94617.7	94617.7	94617.7											Protein Stock	Molecular Mass	[g/mol]	94617.7	94617.7													Protein Stock	Molecular Mass	[g/mol]	94617.7	94617.7	94617.7	94617.7	94617.7	94617.7	94617.7
							Concentration	[mg/mL]	8.59	8.59	4.18	4.18												Concentration	[mg/mL]	2.15	2.15														Concentration	[mg/mL]	2.08	2.08	2.08	2.08	2.11	2.11	2.11
								[µM]	90.7864	90.7864	44.1778	44.1778													[µM]	22.723	22.723															[µM]	21.9832	21.9832	21.9832	21.9832	22.3003	22.3003	22.3003
							Dilution Factor		0.5	0.5	1	1												Dilution Factor		1	1														Dilution Factor		1	1	1	1	1	1	1
						Sample	Volume	[µL]	25	35	20	30											Sample	Volume	[µL]	35	35													Sample	Volume	[µL]	30	30	40	40	30	30	40
							Concentration	[µM]	45.3932	45.3932	44.1778	44.1778												Concentration	[µM]	22.723	22.723														Concentration	[µM]	21.9832	21.9832	21.9832	21.9832	22.3003	22.3003	22.3003
							Amount	[nmol]	1.13483	1.58876	0.883556	1.32533												Amount	[nmol]	0.795306	0.795306														Amount	[nmol]	0.659496	0.659496	0.879328	0.879328	0.669008	0.669008	0.892011
						Replicate 1	Absorbance (Blank corrected)	[AU]	0.169	0.229	0.134	0.201											Replicate 1	Absorbance (Blank corrected)	[AU]	0.122	0.13													Replicate 1	Absorbance (Blank corrected)	[AU]	0.101	0.097	0.134	0.13	0.093	0.101	0.12
						Replicate 2			0.166	0.238	0.135	0.204											Replicate 2			0.13	0.134													Replicate 2			0.104	0.105	0.133	0.135	0.099	0.106	0.131
						Replicate 3			0.169	0.26	0.135	0.208											Replicate 3			0.131	0.155													Replicate 3			0.107	0.122	0.135	0.135	0.097	0.104	0.126
						Replicate 4			0.167	0.24	0.137	0.208											Replicate 4			0.127	0.137													Replicate 4			0.098	0.102	0.139	0.136	0.1	0.105	0.128
						Average			0.16775	0.24175	0.13525	0.20525											Average			0.1275	0.139													Average			0.1025	0.1065	0.13525	0.134	0.09725	0.104	0.12625
						Standard Deviation			0.0015	0.0130735	0.00125831	0.00340343											Standard Deviation			0.00404145	0.0110454													Standard Deviation			0.00387298	0.0108474	0.00262996	0.00270801	0.0030957	0.00216025	0.00464579
						Replicate 1	Concentration	[µM]	130.547	176.349	103.83	154.975											Replicate 1	Concentration	[µM]	81.6244	87.0481													Replicate 1	Concentration	[µM]	68.2886	65.6058	90.4214	87.7386	62.9231	68.2886	81.0317
						Replicate 2			128.257	183.219	104.593	157.265											Replicate 2			87.0481	89.76													Replicate 2			70.3007	70.9714	89.7507	91.0921	66.9472	71.6421	88.4093
						Replicate 3			130.547	200.013	104.593	160.318											Replicate 3			87.7261	103.997													Replicate 3			72.3127	82.3731	91.0921	91.0921	65.6058	70.3007	85.0559
						Replicate 4			129.021	184.746	106.12	160.318											Replicate 4			85.0142	91.7939													Replicate 4			66.2765	68.9593	93.7748	91.7628	67.6179	70.9714	86.3973
						Average			129.593	186.082	104.784	158.219											Average			85.3532	93.1498													Average			69.2946	71.9774	91.2598	90.4214	65.7735	70.3007	85.2235
						Standard Deviation			1.14504	9.97978	0.960539	2.59804											Standard Deviation			2.73997	7.48838													Standard Deviation			2.59757	7.27527	1.76389	1.81624	2.07625	1.44886	3.11589
						Replicate 1	Amount	[nmol]	13.0547	17.6349	10.383	15.4975											Replicate 1	Amount	[nmol]	8.16244	8.70481													Replicate 1	Amount	[nmol]	6.82886	6.56058	9.04214	8.77386	6.29231	6.82886	8.10317
						Replicate 2			12.8257	18.3219	10.4593	15.7265											Replicate 2			8.70481	8.976													Replicate 2			7.03007	7.09714	8.97507	9.10921	6.69472	7.16421	8.84093
						Replicate 3			13.0547	20.0013	10.4593	16.0318											Replicate 3			8.77261	10.3997													Replicate 3			7.23127	8.23731	9.10921	9.10921	6.56058	7.03007	8.50559
						Replicate 4			12.9021	18.4746	10.612	16.0318											Replicate 4			8.50142	9.17939													Replicate 4			6.62765	6.89593	9.37748	9.17628	6.76179	7.09714	8.63973
						Average			12.9593	18.6082	10.4784	15.8219											Average			8.53532	9.31498													Average			6.92946	7.19774	9.12598	9.04214	6.57735	7.03007	8.52235
						Standard Deviation			0.114504	0.997978	0.0960539	0.259804											Standard Deviation			0.273997	0.748838													Standard Deviation			0.259757	0.727527	0.176389	0.181624	0.207625	0.144886	0.311589
						Replicate 1	Fe/protein		11.5037	11.0998	11.7514	11.6933											Replicate 1	Fe/protein		10.2633	10.9452													Replicate 1	Fe/protein		10.3547	9.94787	10.283	9.97791	9.40543	10.2074	9.08416
						Replicate 2			11.3019	11.5322	11.8377	11.8661											Replicate 2			10.9452	11.2862													Replicate 2			10.6598	10.7615	10.2067	10.3593	10.0069	10.7087	9.91124
						Replicate 3			11.5037	12.5892	11.8377	12.0964											Replicate 3			11.0305	13.0764													Replicate 3			10.9648	12.4903	10.3593	10.3593	9.80643	10.5082	9.53529
						Replicate 4			11.3692	11.6283	12.0105	12.0964											Replicate 4			10.6895	11.542													Replicate 4			10.0496	10.4564	10.6644	10.4356	10.1072	10.6084	9.68567
						Average			11.4196	11.7124	11.8593	11.9381											Average			10.7321	11.7125													Average			10.5072	10.914	10.3783	10.283	9.83149	10.5082	9.55409
						Standard Deviation			0.1009	0.628148	0.108713	0.196029											Standard Deviation			0.344517	0.941572													Standard Deviation			0.393872	1.10316	0.200595	0.206548	0.310348	0.216568	0.34931
						Result: Fe/protein		AVERAGE	11.7323														Result: Fe/protein		AVERAGE	11.2223														Result: Fe/protein		AVERAGE	10.5206				9.99355
								STDEV	0.228511																STDEV	0.693197																STDEV	0.59394				0.456721
						Original data (Clariostar Platereader):																	Original data (Clariostar Platereader):																	Original data (Clariostar Platereader):
						User: USER																	User: USER																	User: USER
						Path: C:\Program Files (x86)\BMG\CLARIOstar\User\Data\																	Path: C:\Program Files (x86)\BMG\CLARIOstar\User\Data\																	Path: C:\Program Files (x86)\BMG\CLARIOstar\User\Data\
						Test ID: 13678																	Test ID: 13879																	Test ID: 14525
						Test Name: Ferene_593_nm																	Test Name: Ferene_593_nm																	Test Name: Ferene_593_nm
						Date: 12/15/2022																	Date: 3/6/2023																	Date: 12/6/2023
						Time: 2:53:24 PM																	Time: 2:15:27 PM																	Time: 10:48:46 AM
						ID1: 20221215_JF_Feren_Bzd																	ID1: 20230306_JF_BzdNO_Feren_Rawdata																	ID1: 20232306_JF_BzdNO_Ferene_Rawdata
						Absorbance			Absorbance values are displayed as OD														Absorbance			Absorbance values are displayed as OD														Absorbance			Absorbance values are displayed as OD
							1. Raw Data (593)																	1. Raw Data (593)																	1. Raw Data (593)
							1	2	3	4	5	6	7	8	9	10	11	12						1	2	3	4	5	6	7	8	9	10	11	12						1	2	3	4	5	6	7	8	9
						A	0.04	0.067	0.095	0.137	0.194	0.241	0.274	0.292	0.209	0.27	0.174	0.242					A	0.037	0.065	0.095	0.121	0.153	0.206	0.267	0.313	0.159	0.167							A	0.037	0.065	0.092	0.12	0.153	0.208	0.266	0.323	0.138
						B	0.041	0.067	0.094	0.142	0.193	0.251	0.272	0.308	0.207	0.279	0.176	0.245					B	0.037	0.068	0.104	0.126	0.157	0.22	0.28	0.341	0.167	0.171							B	0.038	0.067	0.101	0.133	0.157	0.218	0.274	0.341	0.141
						C	0.041	0.068	0.089	0.141	0.199	0.244	0.274	0.305	0.209	0.301	0.176	0.248					C	0.037	0.068	0.098	0.127	0.161	0.215	0.279	0.335	0.168	0.192							C	0.038	0.069	0.096	0.124	0.161	0.215	0.276	0.344	0.145
						D	0.041	0.066	0.089	0.141	0.197	0.259	0.276	0.305	0.208	0.281	0.178	0.249					D	0.037	0.068	0.097	0.127	0.16	0.224	0.279	0.338	0.164	0.174							D	0.038	0.067	0.096	0.126	0.158	0.225	0.277	0.337	0.136
						E																	E																	E	0.131	0.138	0.157	0.165
						F																	F																	F	0.136	0.143	0.169	0.171
						G																	G																	G	0.135	0.141	0.164	0.176
						H																	H																	H	0.137	0.143	0.166	0.172
							2. Blank corrected based on Raw Data (593)																	2. Blank corrected based on Raw Data (593)																	2. Blank corrected based on Raw Data (593)
							1	2	3	4	5	6	7	8	9	10	11	12		Average of all blanks used				1	2	3	4	5	6	7	8	9	10	11	12		Average of all blanks used				1	2	3	4	5	6	7	8	9
						A		0.026	0.054	0.096	0.153	0.2	0.233	0.251	0.169	0.229	0.134	0.201					A		0.028	0.058	0.084	0.116	0.169	0.23	0.276	0.122	0.13							A		0.027	0.055	0.082	0.116	0.17	0.228	0.286	0.101
						B		0.026	0.053	0.101	0.153	0.211	0.231	0.268	0.166	0.238	0.135	0.204					B		0.031	0.067	0.089	0.12	0.183	0.243	0.304	0.13	0.134							B		0.03	0.063	0.095	0.119	0.181	0.236	0.304	0.104
						C		0.027	0.048	0.1	0.158	0.203	0.233	0.264	0.169	0.26	0.135	0.208					C		0.031	0.061	0.09	0.124	0.178	0.242	0.298	0.131	0.155							C		0.031	0.058	0.086	0.123	0.177	0.238	0.306	0.107
						D		0.025	0.049	0.101	0.156	0.218	0.235	0.264	0.167	0.24	0.137	0.208					D		0.031	0.06	0.09	0.123	0.187	0.242	0.301	0.127	0.137							D		0.03	0.058	0.088	0.12	0.187	0.239	0.299	0.098
						E																	E																	E	0.093	0.101	0.12	0.127
						F																	F																	F	0.099	0.106	0.131	0.133
						G																	G																	G	0.097	0.104	0.126	0.138
						H																	H																	H	0.1	0.105	0.128	0.135
							3. Average over replicates based on Blank corrected (593)																	3. Average over replicates based on Blank corrected (593)																	3. Average over replicates based on Blank corrected (593)
							1	2	3	4	5	6	7	8	9	10	11	12						1	2	3	4	5	6	7	8	9	10	11	12						1	2	3	4	5	6	7	8	9
						A		0.026	0.051	0.099	0.155	0.208	0.233	0.262	0.167	0.242	0.135	0.205					A		0.03	0.061	0.088	0.121	0.179	0.239	0.295	0.127	0.139							A		0.029	0.059	0.088	0.12	0.179	0.236	0.299	0.102
						B		0.026	0.051	0.099	0.155	0.208	0.233	0.262	0.167	0.242	0.135	0.205					B		0.03	0.061	0.088	0.121	0.179	0.239	0.295	0.127	0.139							B		0.029	0.059	0.088	0.12	0.179	0.236	0.299	0.102
						C		0.026	0.051	0.099	0.155	0.208	0.233	0.262	0.167	0.242	0.135	0.205					C		0.03	0.061	0.088	0.121	0.179	0.239	0.295	0.127	0.139							C		0.029	0.059	0.088	0.12	0.179	0.236	0.299	0.102
						D		0.026	0.051	0.099	0.155	0.208	0.233	0.262	0.167	0.242	0.135	0.205					D		0.03	0.061	0.088	0.121	0.179	0.239	0.295	0.127	0.139							D		0.029	0.059	0.088	0.12	0.179	0.236	0.299	0.102
						E																	E																	E	0.097	0.104	0.126	0.133
						F																	F																	F	0.097	0.104	0.126	0.133
						G																	G																	G	0.097	0.104	0.126	0.133
						H																	H																	H	0.097	0.104	0.126	0.133
							4. Standard Concentrations																	4. Standard Concentrations																	4. Layout
							1	2	3	4	5	6	7	8	9	10	11	12		Plate: SBS STANDARD 96				1	2	3	4	5	6	7	8	9	10	11	12		Plate: SBS STANDARD 96				1	2	3	4	5	6	7	8	9
						A		10	20	40	60	80	0	0									A		5	10	20	40	60	80	100									A	B	S1	S2	S3	S4	S5	S6	S7	X1
						B		10	20	40	60	80	0	0									B		5	10	20	40	60	80	100									B	B	S1	S2	S3	S4	S5	S6	S7	X1
						C		10	20	40	60	80	0	0									C		5	10	20	40	60	80	100									C	B	S1	S2	S3	S4	S5	S6	S7	X1
						D		10	20	40	60	80	0	0									D		5	10	20	40	60	80	100									D	B	S1	S2	S3	S4	S5	S6	S7	X1
						E																	E																	E	X5	X6	X7	X8
						F																	F																	F	X5	X6	X7	X8
						G																	G																	G	X5	X6	X7	X8
						H																	H																	H	X5	X6	X7	X8
							5. Layout																	5. Layout																	5. Standard Concentrations
							1	2	3	4	5	6	7	8	9	10	11	12		Plate: SBS STANDARD 96				1	2	3	4	5	6	7	8	9	10	11	12		Plate: SBS STANDARD 96				1	2	3	4	5	6	7	8	9
						A	B	S1	S2	S3	S4	S5	S6	S7	X1	X2	X3	X4					A	B	S1	S2	S3	S4	S5	S6	S7	X1	X2							A		0	0	0	0	0	0	0
						B	B	S1	S2	S3	S4	S5	S6	S7	X1	X2	X3	X4					B	B	S1	S2	S3	S4	S5	S6	S7	X1	X2							B		0	0	0	0	0	0	0
						C	B	S1	S2	S3	S4	S5	S6	S7	X1	X2	X3	X4					C	B	S1	S2	S3	S4	S5	S6	S7	X1	X2							C		0	0	0	0	0	0	0
						D	B	S1	S2	S3	S4	S5	S6	S7	X1	X2	X3	X4					D	B	S1	S2	S3	S4	S5	S6	S7	X1	X2							D		0	0	0	0	0	0	0
						E																	E																	E
						F																	F																	F
						G																	G																	G
						H																	H																	H
[truncated: 17 more columns]

## Sheet: 7 - UPLC Data BzCoA
UPLC-Chromatograms				UPLC_260nm_Sample_A1		UPLC_260nm_Sample_A2		UPLC_260nm_Sample_B1		UPLC_260nm_Sample_B2		UPLC_260nm_Sample_C1		UPLC_260nm_Sample_C2		UPLC_260nm_Sample_D1		UPLC_260nm_Sample_D2
Date	2022-08-22	Composition		BzCoA	500 µM	BzCoA	500 µM	BzCoA	500 µM	BzCoA	500 µM	BzCoA	500 µM	BzCoA	500 µM	BzCoA	500 µM	BzCoA	500 µM
Device	Waters H-Class UPLC with PDA			Na2S2O4	5 mM	Na2S2O4	5 mM	Na2S2O4	5 mM	Na2S2O4	5 mM	Ti-(III)-Citrate	5 mM	Ti-(III)-Citrate	5 mM	Ti-(III)-Citrate	5 mM	Ti-(III)-Citrate	5 mM
Column	Waters UPLC BEH C18, 130 Å, 2.1×100mm column (1.7 μm particle size)			Methyl-Viologen	-	Methyl-Viologen	0.25 mM	Methyl-Viologen	-	Methyl-Viologen	0.25 mM	Methyl-Viologen	-	Methyl-Viologen	0.25 mM	Methyl-Viologen	-	Methyl-Viologen	0.25 mM
		Condition		BzdNO	-	BzdNO	-	BzdNO	1.4 mg/mL	BzdNO	1.4 mg/mL	BzdNO	-	BzdNO	-	BzdNO	1.4 mg/mL	BzdNO	1.4 mg/mL
				100 mM TAPS/KOH pH 8.9 @ 30 °C / 300 rpm / N2		100 mM TAPS/KOH pH 8.9 @ 30 °C / 300 rpm / N2		100 mM TAPS/KOH pH 8.9 @ 30 °C / 300 rpm / N2		100 mM TAPS/KOH pH 8.9 @ 30 °C / 300 rpm / N2		100 mM TAPS/KOH pH 8.9 @ 30 °C / 300 rpm / N2		100 mM TAPS/KOH pH 8.9 @ 30 °C / 300 rpm / N2		100 mM TAPS/KOH pH 8.9 @ 30 °C / 300 rpm / N2		100 mM TAPS/KOH pH 8.9 @ 30 °C / 300 rpm / N2
				Retention Time [min]	Absorbance [AU]	Retention Time [min]	Absorbance [AU]	Retention Time [min]	Absorbance [AU]	Retention Time [min]	Absorbance [AU]	Retention Time [min]	Absorbance [AU]	Retention Time [min]	Absorbance [AU]	Retention Time [min]	Absorbance [AU]	Retention Time [min]	Absorbance [AU]
				0	3e-07	0	-7.6e-06	0	5.7e-06	0	-7.9e-06	0	-1e-06	0	-6e-06	0	5.8e-06	0	-7.8e-06
				0.000833333	-1.2e-06	0.000833333	3e-07	0.000833333	2.05e-05	0.000833333	2.3e-06	0.000833333	-1.13e-05	0.000833333	-2.27e-05	0.000833333	1.92e-05	0.000833333	-7.3e-06
				0.00166667	1.11e-05	0.00166667	4.8e-06	0.00166667	3.5e-05	0.00166667	-1.1e-05	0.00166667	-1.21e-05	0.00166667	-2e-05	0.00166667	2.46e-05	0.00166667	-1e-05
				0.0025	1.47e-05	0.0025	3.1e-06	0.0025	4.53e-05	0.0025	-2.43e-05	0.0025	-1.6e-06	0.0025	-1.14e-05	0.0025	2.58e-05	0.0025	-5.6e-06
				0.00333333	2.31e-05	0.00333333	1.45e-05	0.00333333	5.01e-05	0.00333333	-3.74e-05	0.00333333	4.8e-06	0.00333333	2e-07	0.00333333	3.38e-05	0.00333333	-9.9e-06
				0.00416667	1.91e-05	0.00416667	2.44e-05	0.00416667	5.32e-05	0.00416667	-3.6e-05	0.00416667	1.26e-05	0.00416667	1.1e-06	0.00416667	2.88e-05	0.00416667	-5.5e-06
				0.005	1.63e-05	0.005	1.53e-05	0.005	5.47e-05	0.005	-4.4e-05	0.005	2.92e-05	0.005	2.27e-05	0.005	2.07e-05	0.005	-1.49e-05
				0.00583333	4.7e-06	0.00583333	1.65e-05	0.00583333	6.16e-05	0.00583333	-4.03e-05	0.00583333	4.31e-05	0.00583333	1.39e-05	0.00583333	1.65e-05	0.00583333	-1.3e-05
				0.00666667	9.8e-06	0.00666667	1.66e-05	0.00666667	5.87e-05	0.00666667	-3.17e-05	0.00666667	5.73e-05	0.00666667	7e-07	0.00666667	2.49e-05	0.00666667	-1.96e-05
				0.0075	7e-06	0.0075	7.5e-06	0.0075	6e-05	0.0075	-2.57e-05	0.0075	6.56e-05	0.0075	-1.57e-05	0.0075	3.09e-05	0.0075	-2.2e-05
				0.00833333	1.8e-05	0.00833333	-6e-06	0.00833333	4.6e-05	0.00833333	-3.01e-05	0.00833333	7.23e-05	0.00833333	-1.85e-05	0.00833333	4.09e-05	0.00833333	-3.22e-05
				0.00916667	2.79e-05	0.00916667	-1.94e-05	0.00916667	2.94e-05	0.00916667	-3.42e-05	0.00916667	7.79e-05	0.00916667	-3.93e-05	0.00916667	4.72e-05	0.00916667	-2.78e-05
				0.01	3.8e-05	0.01	-3.18e-05	0.01	1.31e-05	0.01	-3.25e-05	0.01	8.36e-05	0.01	-2.86e-05	0.01	5.33e-05	0.01	-3.37e-05
				0.0108333	4.01e-05	0.0108333	-3.24e-05	0.0108333	9.3e-06	0.0108333	-3.03e-05	0.0108333	8.03e-05	0.0108333	-2.16e-05	0.0108333	4.57e-05	0.0108333	-3.28e-05
				0.0116667	4.54e-05	0.0116667	-2.82e-05	0.0116667	-7e-07	0.0116667	-2.89e-05	0.0116667	8.47e-05	0.0116667	-1.42e-05	0.0116667	3.5e-05	0.0116667	-2.43e-05
				0.0125	3.52e-05	0.0125	-2.26e-05	0.0125	2.9e-06	0.0125	-3.44e-05	0.0125	8.2e-05	0.0125	-1.04e-05	0.0125	2.91e-05	0.0125	-1.73e-05
				0.0133333	2.16e-05	0.0133333	-7.5e-06	0.0133333	1.41e-05	0.0133333	-3.69e-05	0.0133333	6.86e-05	0.0133333	5.9e-06	0.0133333	2.91e-05	0.0133333	-2.15e-05
				0.0141667	1.3e-05	0.0141667	-1.19e-05	0.0141667	2.24e-05	0.0141667	-4.35e-05	0.0141667	4.57e-05	0.0141667	-2.2e-06	0.0141667	2.4e-05	0.0141667	-2.85e-05
				0.015	-4.3e-06	0.015	-2.76e-05	0.015	1.84e-05	0.015	-6.07e-05	0.015	2.85e-05	0.015	-2.1e-06	0.015	2.65e-05	0.015	-3.25e-05
				0.0158333	-2.06e-05	0.0158333	-4.38e-05	0.0158333	5.5e-06	0.0158333	-6.74e-05	0.0158333	7.4e-06	0.0158333	-6.1e-06	0.0158333	2.32e-05	0.0158333	-4.4e-05
				0.0166667	-2.87e-05	0.0166667	-5.6e-05	0.0166667	-3.5e-06	0.0166667	-5.71e-05	0.0166667	-6.3e-06	0.0166667	-1.48e-05	0.0166667	1.21e-05	0.0166667	-5.55e-05
				0.0175	-3.32e-05	0.0175	-7.64e-05	0.0175	-2.88e-05	0.0175	-4.67e-05	0.0175	-1.28e-05	0.0175	-2.64e-05	0.0175	5.6e-06	0.0175	-5.36e-05
				0.0183333	-4.21e-05	0.0183333	-6.91e-05	0.0183333	-5.44e-05	0.0183333	-4.23e-05	0.0183333	-7.6e-06	0.0183333	-2.22e-05	0.0183333	3.2e-06	0.0183333	-4.55e-05
				0.0191667	-4.79e-05	0.0191667	-5.64e-05	0.0191667	-6.32e-05	0.0191667	-2.64e-05	0.0191667	-2.5e-06	0.0191667	-2.82e-05	0.0191667	3e-06	0.0191667	-3.86e-05
				0.02	-5.23e-05	0.02	-4.79e-05	0.02	-5.13e-05	0.02	-1.74e-05	0.02	-1e-07	0.02	-3.04e-05	0.02	1.06e-05	0.02	-3.99e-05
				0.0208333	-5.57e-05	0.0208333	-3.87e-05	0.0208333	-4.31e-05	0.0208333	-2.38e-05	0.0208333	-4.6e-06	0.0208333	-2.42e-05	0.0208333	2.54e-05	0.0208333	-2.34e-05
				0.0216667	-6.15e-05	0.0216667	-2.19e-05	0.0216667	-1.99e-05	0.0216667	-3.44e-05	0.0216667	-1.3e-06	0.0216667	-2.06e-05	0.0216667	2.3e-05	0.0216667	-1.72e-05
				0.0225	-6.37e-05	0.0225	-3.78e-05	0.0225	2.7e-06	0.0225	-3.27e-05	0.0225	-5.5e-06	0.0225	-2.79e-05	0.0225	3.23e-05	0.0225	-6.5e-06
				0.0233333	-6.26e-05	0.0233333	-4.59e-05	0.0233333	8.1e-06	0.0233333	-4.11e-05	0.0233333	-1.06e-05	0.0233333	-3.02e-05	0.0233333	2.47e-05	0.0233333	-5e-07
				0.0241667	-6.17e-05	0.0241667	-4.36e-05	0.0241667	9.6e-06	0.0241667	-4.9e-05	0.0241667	-4e-07	0.0241667	-3.12e-05	0.0241667	1.62e-05	0.0241667	2.06e-05
				0.025	-5.8e-05	0.025	-5.22e-05	0.025	1.21e-05	0.025	-4.73e-05	0.025	7.5e-06	0.025	-3.74e-05	0.025	1.5e-06	0.025	1.89e-05
				0.0258333	-5.25e-05	0.0258333	-6.32e-05	0.0258333	1.44e-05	0.0258333	-4.1e-05	0.0258333	1.02e-05	0.0258333	-4.96e-05	0.0258333	-7.2e-06	0.0258333	1.44e-05
				0.0266667	-4.25e-05	0.0266667	-4.82e-05	0.0266667	1.84e-05	0.0266667	-4.77e-05	0.0266667	2e-05	0.0266667	-4.96e-05	0.0266667	-2.55e-05	0.0266667	3.8e-06
				0.0275	-2.89e-05	0.0275	-4.06e-05	0.0275	3.43e-05	0.0275	-4.08e-05	0.0275	2.36e-05	0.0275	-3.83e-05	0.0275	-2.6e-05	0.0275	-1.14e-05
				0.0283333	-2.39e-05	0.0283333	-4.51e-05	0.0283333	3.58e-05	0.0283333	-3.79e-05	0.0283333	9.4e-06	0.0283333	-3.63e-05	0.0283333	-3.08e-05	0.0283333	-3.28e-05
				0.0291667	-1.73e-05	0.0291667	-3.49e-05	0.0291667	2.95e-05	0.0291667	-3.71e-05	0.0291667	5.4e-06	0.0291667	-3.66e-05	0.0291667	-3.24e-05	0.0291667	-3.67e-05
				0.03	-1.02e-05	0.03	-2.19e-05	0.03	1.99e-05	0.03	-4.35e-05	0.03	-1.7e-06	0.03	-2.43e-05	0.03	-2.56e-05	0.03	-4.17e-05
				0.0308333	-1.68e-05	0.0308333	-2.05e-05	0.0308333	5.2e-06	0.0308333	-2.91e-05	0.0308333	-2.03e-05	0.0308333	-2.04e-05	0.0308333	-3.01e-05	0.0308333	-4.35e-05
				0.0316667	-3.3e-05	0.0316667	-2.44e-05	0.0316667	-1.35e-05	0.0316667	-2.79e-05	0.0316667	-2.5e-05	0.0316667	-2.73e-05	0.0316667	-3.82e-05	0.0316667	-3.81e-05
				0.0325	-3.26e-05	0.0325	-1.84e-05	0.0325	-1.74e-05	0.0325	-1.6e-05	0.0325	-2.75e-05	0.0325	-2.23e-05	0.0325	-3.52e-05	0.0325	-3.84e-05
				0.0333333	-3.56e-05	0.0333333	-1.75e-05	0.0333333	-2.17e-05	0.0333333	-1.21e-05	0.0333333	-2.8e-05	0.0333333	-2.04e-05	0.0333333	-3.74e-05	0.0333333	-4.43e-05
				0.0341667	-3.9e-05	0.0341667	-2.14e-05	0.0341667	-2.24e-05	0.0341667	-4e-06	0.0341667	-2.91e-05	0.0341667	-1.76e-05	0.0341667	-4.81e-05	0.0341667	-4.34e-05
				0.035	-3.35e-05	0.035	-2.11e-05	0.035	-1.63e-05	0.035	-1.97e-05	0.035	-1.4e-05	0.035	-2.29e-05	0.035	-4.76e-05	0.035	-4.37e-05
[truncated: 11,958 more rows]

## Sheet: 8 - UPLC Data Dienoyl-CoA
UPLC-Chromatograms				UPLC_260nm_Sample_t0		UPLC_260nm_Sample_t1		UPLC_260nm_Sample_t2		UPLC_260nm_Sample_t3
[truncated: 12,007 more rows]

[truncated: 6 more sheets: 9 - pH-Dependent Activity, 10 - UV-vis Data, 11 - EPR Data, 12 - g-values, 13 - EPR UV-vis Data of Samples, 14 - MS Data of Protein Samples]
