# Supplementary material for: Enzymatic Birch reduction via hydrogen atom transfer at [4Fe-4S]-OH2 and [8Fe-9S] clusters
Source: Nat Commun. 2025 Apr 4;16:3236. doi: 10.1038/s41467-025-58418-w (PMC11971306; doi:10.1038/s41467-025-58418-w)
Supplement: Supplementary file 6 — Source Data [file 41467_2025_58418_MOESM6_ESM.zip › Source Data/benz-red.neb-step2-red.TS.xyz]

14047
Coordinates from ORCA-job benz-red.ned-step-new.Red_NEB-CI_converged
  N   10.02600000000000      6.90500000000000    -19.54300000000000
  H   10.25100000000000      6.08600000000000    -18.94400000000000
  H   9.01500000000000      6.89800000000000    -19.78600000000000
  H   10.24800000000000      7.77900000000000    -19.01300000000000
  C   10.85400000000000      6.90900000000000    -20.77300000000000
  H   10.84600000000000      5.90600000000000    -21.18200000000000
  C   10.30400000000000      7.88000000000000    -21.78900000000000
  H   10.30900000000000      8.92800000000000    -21.41100000000000
  H   9.25900000000000      7.62500000000000    -22.07500000000000
  H   10.90500000000000      7.86600000000000    -22.72700000000000
  C   12.30300000000000      7.27400000000000    -20.45799999999999
  O   12.51300000000000      8.10600000000000    -19.55400000000000
  N   13.23300000000000      6.75800000000000    -21.25500000000000
  H   13.03000000000000      6.13600000000000    -22.00600000000000
  C   14.68500000000000      7.00400000000000    -21.04000000000000
  H   14.88300000000000      6.96900000000000    -19.97500000000000
  C   15.50700000000000      5.90900000000000    -21.71099999999999
  H   16.59000000000000      6.16700000000000    -21.64300000000000
  H   15.24000000000000      5.82900000000000    -22.78600000000000
  C   15.30500000000000      4.56800000000000    -21.03700000000000
  O   14.47800000000000      4.43800000000000    -20.13700000000000
  N   16.05900000000000      3.56700000000000    -21.46000000000000
  H   15.95300000000000      2.69200000000000    -20.99600000000000
  H   16.75300000000000      3.72200000000000    -22.15700000000000
  C   15.08700000000000      8.41400000000000    -21.48600000000000
  O   15.61200000000000      8.56000000000000    -22.59500000000000
  N   14.90800000000000      9.39100000000000    -20.60600000000000
  H   14.51600000000000      9.19600000000000    -19.71000000000000
  C   15.24900000000000     10.79300000000000    -20.90100000000000
  H   15.04800000000000     11.01700000000000    -21.94100000000000
  C   14.39500000000000     11.66600000000000    -19.98300000000000
  H   13.91000000000000     10.98600000000000    -19.23900000000000
  H   13.55400000000000     12.09600000000000    -20.56800000000000
  C   15.12100000000000     12.72900000000000    -19.17000000000000
  H   16.20800000000000     12.64400000000000    -19.00900000000000
  H   14.74500000000000     12.59200000000000    -18.12000000000000
  C   14.72000000000000     14.13400000000000    -19.54400000000000
  H   13.90700000000000     14.47100000000000    -18.86000000000000
  H   14.26700000000000     14.11200000000000    -20.56600000000000
  C   15.88500000000000     15.09700000000000    -19.62100000000000
  H   16.03300000000000     15.44400000000000    -20.66900000000000
  H   16.83600000000000     14.62700000000000    -19.28500000000000
  N   15.65600000000000     16.29000000000000    -18.77300000000000
  H   15.62200000000000     15.97600000000000    -17.77600000000000
  H   14.75700000000000     16.74300000000000    -19.02600000000000
  H   16.44100000000000     16.96200000000000    -18.88700000000000
  C   16.74000000000000     11.04100000000000    -20.66700000000000
  O   17.26200000000000     12.02900000000000    -21.20900000000000
  N   17.40600000000000     10.19500000000000    -19.88400000000000
  H   16.98900000000000      9.40400000000000    -19.43300000000000
  C   18.82200000000000     10.50100000000000    -19.58100000000000
  H   19.09300000000000     11.44400000000000    -20.02700000000000
  C   19.08800000000000     10.63100000000000    -18.07100000000000
  H   20.17200000000000     10.79800000000000    -17.87900000000000
  H   18.81900000000000      9.66900000000000    -17.57700000000000
  C   18.35800000000000     11.73000000000000    -17.35300000000000
  C   18.79500000000000     13.03700000000000    -17.42899999999999
  H   19.67000000000000     13.26500000000000    -18.02400000000000
  C   18.14000000000000     14.05200000000000    -16.75900000000000
  H   18.51500000000000     15.06500000000000    -16.81100000000000
  C   17.03200000000000     13.75900000000000    -15.99000000000000
  O   16.37900000000000     14.76100000000000    -15.32700000000000
  H   15.71100000000000     14.37200000000000    -14.72600000000000
  C   17.24800000000000     11.45400000000000    -16.57800000000000
  H   16.89600000000000     10.43300000000000    -16.49500000000000
  C   16.58100000000000     12.45800000000000    -15.90000000000000
  H   15.72100000000000     12.21500000000000    -15.29500000000000
  C   19.74800000000000      9.42700000000000    -20.13100000000000
  O   19.33400000000000      8.28500000000000    -20.29200000000000
  N   21.00000000000000      9.78500000000000    -20.45600000000000
  C   21.50300000000000     11.14800000000000    -20.59900000000000
  H   21.21400000000000     11.79400000000000    -19.73999999999999
  H   21.12100000000000     11.57600000000000    -21.55300000000000
  C   21.98000000000000      8.78600000000000    -20.79800000000000
  H   21.58500000000000      8.12700000000000    -21.55900000000000
  C   23.21000000000000      9.57900000000000    -21.23200000000000
  H   23.18300000000000      9.66500000000000    -22.34400000000000
  H   24.17900000000000      9.11600000000000    -20.96200000000000
  C   23.00100000000000     10.95300000000000    -20.64300000000000
  H   23.39500000000000     10.91600000000000    -19.60600000000000
  H   23.52900000000000     11.75800000000000    -21.19500000000000
  C   22.34500000000000      7.94300000000000    -19.56700000000000
  O   22.30300000000000      8.45300000000000    -18.48400000000000
  N   22.71700000000000      6.69400000000000    -19.79600000000000
  H   22.79900000000000      6.39300000000000    -20.74900000000000
  C   23.02700000000000      5.74800000000000    -18.72700000000000
  H   23.24700000000000      6.28800000000000    -17.81700000000000
  C   21.86800000000000      4.77200000000000    -18.48200000000000
  H   21.86499999999999      3.95900000000000    -19.24600000000000
  O   20.64399999999999      5.47700000000000    -18.63600000000000
  H   20.79800000000000      6.35400000000000    -18.26600000000000
  C   21.90500000000000      4.17600000000000    -17.07900000000000
  H   21.26400000000000      4.75300000000000    -16.38200000000000
  H   22.91200000000000      4.09700000000000    -16.63700000000000
  H   21.46300000000000      3.15600000000000    -17.10300000000000
  C   24.25600000000000      4.94100000000000    -19.11100000000000
  O   24.55600000000000      4.76900000000000    -20.29500000000000
  N   24.91900000000000      4.39500000000000    -18.09700000000000
  H   24.63200000000000      4.55800000000000    -17.15700000000000
  C   26.11300000000000      3.58400000000000    -18.26300000000000
  H   25.97400000000000      2.91600000000000    -19.10200000000000
  C   27.33200000000000      4.47100000000000    -18.49900000000000
  H   27.39900000000000      5.18500000000000    -17.64300000000000
  H   27.17100000000000      5.09000000000000    -19.41200000000000
  C   28.63300000000000      3.71900000000000    -18.62100000000000
  H   28.68000000000000      3.35800000000000    -19.67700000000000
  H   28.76000000000000      2.81800000000000    -18.05000000000000
  C   29.83100000000000      4.63700000000000    -18.47500000000000
  O   30.78600000000000      4.23100000000000    -17.78500000000000
  O   29.79800000000000      5.76300000000000    -19.04200000000000
  C   26.31500000000000      2.73900000000000    -17.01300000000000
  O   26.10800000000000      3.23100000000000    -15.89700000000000
  N   26.73400000000000      1.48900000000000    -17.20000000000000
  H   26.85700000000000      1.11400000000000    -18.12800000000000
  C   27.16700000000000      0.66200000000000    -16.07700000000000
  H   26.43400000000000      0.73000000000000    -15.28600000000000
  C   27.34700000000000     -0.79900000000000    -16.51100000000000
  H   27.63300000000000     -1.41300000000000    -15.64300000000000
  H   28.19300000000000     -0.83900000000000    -17.24100000000000
  C   26.14099999999999     -1.40900000000000    -17.17200000000000
  H   26.44900000000000     -2.37200000000000    -17.64699999999999
  H   25.71000000000000     -0.78300000000000    -17.97800000000000
  C   25.07300000000000     -1.75800000000000    -16.18300000000000
  O   24.88300000000000     -2.93400000000000    -15.83700000000000
  N   24.35300000000000     -0.74100000000000    -15.71500000000000
  H   23.66900000000000     -0.93300000000000    -15.01600000000000
  H   24.52700000000000      0.17900000000000    -16.05100000000000
  C   28.47800000000000      1.20300000000000    -15.50900000000000
  O   29.19900000000000      1.96400000000000    -16.16400000000000
  N   28.78300000000000      0.81000000000000    -14.27900000000000
  H   28.24300000000000      0.12800000000000    -13.78200000000000
  C   29.99500000000000      1.28200000000000    -13.61600000000000
  H   30.17100000000000      2.31400000000000    -13.88600000000000
  C   29.86300000000000      1.13400000000000    -12.10600000000000
  H   30.88500000000000      1.03000000000000    -11.65800000000000
  H   29.33500000000000      0.18000000000000    -11.88500000000000
  C   29.23600000000000      2.26000000000000    -11.33500000000000
  H   28.18500000000000      2.42300000000000    -11.67400000000000
  C   29.25500000000000      1.79100000000000     -9.89900000000000
  H   30.29800000000000      1.63800000000000     -9.54600000000000
  H   28.69900000000000      0.83700000000000     -9.78300000000000
  H   28.78100000000000      2.55400000000000     -9.24400000000000
  C   30.03800000000000      3.53700000000000    -11.52000000000000
  H   30.01000000000000      3.88600000000000    -12.57300000000000
  H   31.10400000000000      3.37600000000000    -11.24500000000000
  H   29.63300000000000      4.34800000000000    -10.87800000000000
  C   31.20900000000000      0.50900000000000    -14.08800000000000
  O   31.17700000000000     -0.72300000000000    -14.16000000000000
  N   32.27400000000000      1.23400000000000    -14.43700000000000
  H   32.29800000000000      2.24800000000000    -14.33900000000000
  C   33.48300000000000      0.58300000000000    -14.91400000000000
  H   33.21300000000000     -0.17800000000000    -15.63300000000000
  C   34.37700000000000      1.60600000000000    -15.60900000000000
  H   35.38900000000000      1.18300000000000    -15.80100000000000
  H   34.50500000000000      2.47600000000000    -14.92200000000000
  C   33.80200000000000      2.08800000000000    -16.94400000000000
  H   32.71800000000000      2.32100000000000    -16.79500000000000
  H   33.86800000000000      1.28600000000000    -17.71000000000000
  C   34.48100000000000      3.38400000000000    -17.43500000000000
  H   35.53499999999999      3.18700000000000    -17.72400000000000
  H   34.48500000000000      4.08000000000000    -16.56000000000000
  C   33.68000000000000      4.01500000000000    -18.55500000000000
  H   32.63500000000000      3.86000000000000    -18.58100000000000
  H   34.00000000000000      3.45000000000000    -19.46800000000000
  N   34.06799999999999      5.43700000000000    -18.84600000000000
  H   35.08900000000000      5.53100000000000    -18.98900000000000
  H   33.78000000000000      6.01200000000000    -18.02300000000000
  H   33.53700000000000      5.77600000000000    -19.67100000000000
  C   34.22199999999999     -0.12100000000000    -13.78200000000000
  O   34.82299999999999     -1.17200000000000    -14.01000000000000
  N   34.17100000000000      0.41500000000000    -12.56000000000000
  H   33.80800000000000      1.35100000000000    -12.45100000000000
  C   34.89200000000000     -0.14600000000000    -11.41600000000000
  H   35.79000000000000     -0.63300000000000    -11.76100000000000
  C   35.31999999999999      0.98700000000000    -10.46700000000000
  H   35.70900000000000      0.59800000000000     -9.50500000000000
  H   34.42200000000000      1.60800000000000    -10.24400000000000
  C   36.39600000000000      1.90400000000000    -11.06200000000000
  H   36.13100000000000      2.12500000000000    -12.12600000000000
  C   36.44700000000000      3.26600000000000    -10.34900000000000
  H   36.71099999999999      3.13500000000000     -9.27900000000000
  H   35.45900000000000      3.76800000000000    -10.42000000000000
  H   37.20300000000000      3.92200000000000    -10.82800000000000
  C   37.76199999999999      1.25100000000000    -11.03700000000000
  H   37.76800000000000      0.29500000000000    -11.59900000000000
  H   38.08400000000000      1.05100000000000     -9.99300000000000
  H   38.52399999999999      1.92300000000000    -11.49200000000000
  C   34.09300000000000     -1.20700000000000    -10.64200000000000
  O   34.51900000000000     -1.60700000000000     -9.54800000000000
  N   32.93000000000000     -1.62300000000000    -11.16300000000000
  H   32.60900000000000     -1.26400000000000    -12.03700000000000
  C   32.09200000000000     -2.61200000000000    -10.47500000000000
  H   31.78000000000000     -2.19400000000000     -9.52800000000000
  C   30.87200000000000     -2.91700000000000    -11.34800000000000
  H   31.20200000000000     -3.35400000000000    -12.31800000000000
  H   30.37600000000000     -1.95300000000000    -11.59700000000000
  C   29.82300000000000     -3.82800000000000    -10.71900000000000
  C   29.57000000000000     -5.13400000000000    -11.03200000000000
  H   30.09900000000000     -5.68900000000000    -11.79800000000000
  N   28.51300000000000     -5.60700000000000    -10.27900000000000
  H   27.99600000000000     -6.43400000000000    -10.39000000000000
  C   28.07900000000000     -4.59200000000000     -9.45600000000000
  C   28.87600000000000     -3.46100000000000     -9.71500000000000
  C   28.62600000000000     -2.27300000000000     -9.00300000000000
  H   29.22600000000000     -1.39300000000000     -9.17000000000000
  C   27.60600000000000     -2.26700000000000     -8.04400000000000
  H   27.44200000000000     -1.38700000000000     -7.43900000000000
  C   27.04300000000000     -4.57700000000000     -8.51500000000000
  H   26.42600000000000     -5.45000000000000     -8.36100000000000
  C   26.83200000000000     -3.40100000000000     -7.81600000000000
  H   26.04800000000000     -3.36300000000000     -7.07000000000000
  C   32.87000000000000     -3.89200000000000    -10.17600000000000
  O   32.88000000000000     -4.37900000000000     -9.03700000000000
  N   33.50600000000000     -4.45800000000000    -11.20800000000000
  H   33.46800000000000     -4.07100000000000    -12.13800000000000
  C   34.24100000000000     -5.70200000000000    -11.04600000000000
  H   34.75899999999999     -5.90200000000000    -11.97200000000000
  H   33.54900000000000     -6.48200000000000    -10.76200000000000
  C   35.28800000000000     -5.60200000000000     -9.95600000000000
  O   35.47200000000000     -6.53700000000000     -9.17400000000000
  N   35.97700000000000     -4.45700000000000     -9.88400000000000
  H   35.84999999999999     -3.74100000000000    -10.57300000000000
  C   37.00800000000000     -4.25900000000000     -8.87500000000000
  H   37.65500000000000     -5.12900000000000     -8.86900000000000
  C   37.84300000000000     -3.02100000000000     -9.20100000000000
  H   37.19800000000000     -2.11700000000000     -9.26300000000000
  H   38.27099999999999     -3.18500000000000    -10.21800000000000
  C   38.98500000000000     -2.79500000000000     -8.21500000000000
  H   39.43600000000000     -3.79000000000000     -7.98000000000000
  H   38.59900000000000     -2.37300000000000     -7.26000000000000
  C   40.07399999999999     -1.90200000000000     -8.79700000000000
  H   39.67200000000000     -0.87000000000000     -8.92800000000000
  H   40.36900000000000     -2.28500000000000     -9.80000000000000
  C   41.29300000000000     -1.88100000000000     -7.88000000000000
  H   41.74400000000000     -2.89500000000000     -7.81400000000000
  H   41.00700000000000     -1.55100000000000     -6.85700000000000
  N   42.34600000000000     -0.94700000000000     -8.37100000000000
  H   42.00500000000000      0.04900000000000     -8.22000000000000
  H   42.51700000000000     -1.06700000000000     -9.38200000000000
  H   43.24100000000000     -1.09600000000000     -7.83800000000000
  C   36.40500000000000     -4.13800000000000     -7.47600000000000
  O   36.95499999999999     -4.69200000000000     -6.51300000000000
  N   35.25700000000000     -3.44100000000000     -7.34600000000000
  H   34.84600000000000     -2.97700000000000     -8.13500000000000
  C   34.55099999999999     -3.38900000000000     -6.06600000000000
  H   35.22100000000000     -2.95900000000000     -5.33300000000000
  C   33.27800000000000     -2.53100000000000     -6.17700000000000
  H   32.56200000000000     -2.97500000000000     -6.90100000000000
  H   33.52800000000000     -1.51400000000000     -6.53600000000000
  H   32.77400000000000     -2.43600000000000     -5.19100000000000
  C   34.17899999999999     -4.79200000000000     -5.58200000000000
  O   34.30400000000000     -5.11100000000000     -4.38700000000000
  N   33.69600000000000     -5.63500000000000     -6.49100000000000
  H   33.56500000000000     -5.35300000000000     -7.44600000000000
  C   33.31500000000000     -6.99300000000000     -6.10200000000000
  H   32.68300000000000     -6.94500000000000     -5.22700000000000
  C   32.56100000000000     -7.67800000000000     -7.24900000000000
  H   32.36900000000000     -8.74800000000000     -7.00000000000000
  H   33.20900000000000     -7.66000000000000     -8.15800000000000
  C   31.22700000000000     -7.02200000000000     -7.60400000000000
  H   30.84600000000000     -7.45900000000000     -8.55500000000000
  H   31.33700000000000     -5.92800000000000     -7.75800000000000
  C   30.19400000000000     -7.30600000000000     -6.47700000000000
  H   30.55800000000000     -6.87500000000000     -5.52000000000000
  H   30.09100000000000     -8.40700000000000     -6.34300000000000
  C   28.85100000000000     -6.70500000000000     -6.83200000000000
  H   28.47500000000000     -7.11400000000000     -7.79600000000000
  H   28.96900000000000     -5.60300000000000     -6.92800000000000
  N   27.79400000000000     -6.94400000000000     -5.80900000000000
  H   28.20200000000000     -6.86200000000000     -4.84600000000000
  H   27.40200000000000     -7.91800000000000     -5.95200000000000
  H   27.01300000000000     -6.26000000000000     -5.89600000000000
  C   34.54200000000000     -7.81400000000000     -5.71400000000000
  O   34.50099999999999     -8.60500000000000     -4.75300000000000
  N   35.61700000000000     -7.69100000000000     -6.49700000000000
  H   35.61999999999999     -7.12200000000000     -7.32500000000000
  C   36.81200000000000     -8.48300000000000     -6.24400000000000
  H   36.53200000000000     -9.52400000000000     -6.15500000000000
  C   37.78500000000000     -8.34200000000000     -7.40700000000000
  H   38.05700000000000     -7.26900000000000     -7.55200000000000
  H   37.23899999999999     -8.65400000000000     -8.33200000000000
  C   39.02700000000000     -9.16900000000000     -7.26300000000000
  H   38.78000000000000    -10.22100000000000     -7.00200000000000
  H   39.70400000000000     -8.76700000000000     -6.48000000000000
  C   39.81000000000000     -9.19800000000000     -8.56100000000000
  O   39.79600000000000     -8.16300000000000     -9.26400000000000
  O   40.40999999999999    -10.24500000000000     -8.89200000000000
  C   37.47299999999999     -8.07700000000000     -4.93200000000000
  O   37.95099999999999     -8.94000000000000     -4.18800000000000
  N   37.51799999999999     -6.77200000000000     -4.63400000000000
  H   37.21999999999999     -6.07700000000000     -5.29600000000000
  C   38.06200000000000     -6.31800000000000     -3.35200000000000
  H   39.08300000000000     -6.66400000000000     -3.27000000000000
  C   38.01499999999999     -4.78900000000000     -3.28300000000000
  H   38.13500000000000     -4.45000000000000     -2.22700000000000
  H   37.00900000000000     -4.45200000000000     -3.62500000000000
  C   39.07900000000000     -4.04400000000000     -4.08400000000000
  H   39.04199999999999     -4.41600000000000     -5.13700000000000
  C   38.73100000000000     -2.51800000000000     -4.13700000000000
  H   38.71700000000000     -2.09000000000000     -3.11500000000000
  H   37.73500000000000     -2.36900000000000     -4.60400000000000
  H   39.48900000000000     -1.97700000000000     -4.74000000000000
  C   40.51199999999999     -4.24500000000000     -3.59000000000000
  H   40.80700000000000     -5.31400000000000     -3.66200000000000
  H   40.60899999999999     -3.92700000000000     -2.53200000000000
  H   41.21800000000000     -3.64700000000000     -4.20500000000000
  C   37.29900000000000     -6.92600000000000     -2.17200000000000
  O   37.90200000000000     -7.35800000000000     -1.18000000000000
  N   35.97700000000000     -6.98600000000000     -2.27000000000000
  H   35.50699999999999     -6.63900000000000     -3.08200000000000
  C   35.18200000000000     -7.59200000000000     -1.20600000000000
  H   35.46600000000000     -7.15000000000000     -0.26000000000000
  C   33.69900000000000     -7.33800000000000     -1.46300000000000
  H   33.42600000000000     -7.72200000000000     -2.47400000000000
  H   33.55400000000000     -6.23100000000000     -1.49600000000000
  C   32.79000000000000     -7.92200000000000     -0.43400000000000
  H   33.09600000000000     -7.65300000000000      0.59700000000000
  H   32.82900000000000     -9.03700000000000     -0.50300000000000
  C   31.33000000000000     -7.49100000000000     -0.67000000000000
  H   31.07200000000000     -7.58000000000000     -1.75000000000000
  H   31.21800000000000     -6.41500000000000     -0.40400000000000
  N   30.39400000000000     -8.26000000000000      0.15800000000000
  H   30.18900000000000     -7.97100000000000      1.10400000000000
  C   29.77100000000000     -9.37000000000000     -0.22100000000000
  N   29.99900000000000     -9.88200000000000     -1.44500000000000
  H   29.74000000000000    -10.81100000000000     -1.67300000000000
  H   30.61600000000000     -9.40800000000000     -2.07800000000000
  N   28.93200000000000     -9.97800000000000      0.60500000000000
  H   28.85000000000000     -9.56500000000000      1.51400000000000
  H   28.50800000000000    -10.82600000000000      0.32800000000000
  C   35.45500000000000     -9.09100000000000     -1.10300000000000
  O   35.66400000000000     -9.60300000000000     -0.00500000000000
  N   35.46500000000000     -9.80800000000000     -2.23400000000000
  H   35.26700000000000     -9.40700000000000     -3.13100000000000
  C   35.76400000000000    -11.23900000000000     -2.19800000000000
  H   35.03900000000000    -11.73100000000000     -1.56300000000000
  C   35.72100000000000    -11.83200000000000     -3.60600000000000
  H   36.14400000000000    -12.86800000000000     -3.59100000000000
  H   36.36799999999999    -11.22800000000000     -4.28500000000000
  C   34.33700000000000    -11.93300000000000     -4.19800000000000
  H   34.38300000000000    -12.41800000000000     -5.19800000000000
  H   33.88500000000000    -10.93200000000000     -4.32700000000000
  C   33.39200000000000    -12.77000000000000     -3.34000000000000
  O   32.37800000000000    -12.21300000000000     -2.85100000000000
  O   33.66900000000000    -13.98000000000000     -3.14400000000000
  C   37.13100000000000    -11.49100000000000     -1.59500000000000
  O   37.29900000000000    -12.42400000000000     -0.79400000000000
  N   38.12599999999999    -10.66600000000000     -1.97200000000000
  H   37.98300000000000     -9.96300000000000     -2.67800000000000
  C   39.49700000000000    -10.87400000000000     -1.49300000000000
  H   39.77300000000000    -11.89800000000000     -1.70300000000000
  C   40.46500000000000     -9.91600000000000     -2.18600000000000
  H   40.25300000000000     -8.86200000000000     -1.89600000000000
  H   40.29000000000000     -9.98300000000000     -3.28700000000000
  C   41.93700000000000    -10.25400000000000     -1.90800000000000
  H   42.15200000000000    -10.18200000000000     -0.83300000000000
  H   42.57600000000000     -9.51000000000000     -2.43300000000000
  C   42.34900000000000    -11.64100000000000     -2.45400000000000
  O   42.25700000000000    -11.89400000000000     -3.65200000000000
  N   42.79100000000000    -12.53700000000000     -1.56300000000000
  H   42.97299999999999    -12.27200000000000     -0.60900000000000
  H   43.08100000000000    -13.41600000000000     -1.92200000000000
  C   39.58899999999999    -10.66000000000000      0.01200000000000
  O   40.35299999999999    -11.34100000000000      0.70100000000000
  N   38.85700000000000     -9.68100000000000      0.52100000000000
  H   38.28800000000000     -9.10300000000000     -0.06700000000000
  C   38.85100000000000     -9.43900000000000      1.96500000000000
  H   39.86000000000000     -9.21500000000000      2.28400000000000
  C   37.93900000000000     -8.25900000000000      2.25900000000000
  H   36.99600000000000     -8.35700000000000      1.67700000000000
  H   38.42400000000000     -7.31500000000000      1.92200000000000
  C   37.54800000000000     -8.11700000000000      3.71000000000000
  C   38.32900000000000     -7.35100000000000      4.57900000000000
  H   39.22600000000000     -6.87600000000000      4.20700000000000
  C   37.98699999999999     -7.18300000000000      5.90900000000000
  H   38.62799999999999     -6.59900000000000      6.55700000000000
  C   36.81400000000000     -7.74000000000000      6.39800000000000
  O   36.51700000000000     -7.54700000000000      7.75200000000000
  H   37.30100000000000     -7.12600000000000      8.15300000000000
  C   36.36099999999999     -8.67900000000000      4.20000000000000
  H   35.71999999999999     -9.25100000000000      3.54800000000000
  C   35.99399999999999     -8.50800000000000      5.56900000000000
  H   35.09800000000000     -8.96300000000000      5.95100000000000
  C   38.40799999999999    -10.68600000000000      2.72700000000000
  O   39.06200000000000    -11.11100000000000      3.68300000000000
  N   37.29599999999999    -11.28800000000000      2.30300000000000
  H   36.77100000000000    -10.92500000000000      1.53200000000000
  C   36.80700000000000    -12.50700000000000      2.94300000000000
  H   36.76799999999999    -12.33400000000000      4.01100000000000
  C   35.41400000000000    -12.84800000000000      2.41600000000000
  H   35.09700000000000    -13.86800000000000      2.72600000000000
  H   35.37300000000000    -12.80000000000000      1.30500000000000
  C   34.40300000000000    -11.88100000000000      3.01500000000000
  C   34.14900000000000    -11.88800000000000      4.39500000000000
  H   34.64900000000000    -12.59700000000000      5.03000000000000
  C   33.23600000000000    -11.00800000000000      4.96300000000000
  H   33.04000000000000    -11.02900000000000      6.02400000000000
  C   32.60900000000000    -10.08100000000000      4.16300000000000
  O   31.70300000000000     -9.21300000000000      4.73200000000000
  H   32.04300000000000     -9.03400000000000      5.63100000000000
  C   33.75100000000000    -10.94200000000000      2.22500000000000
  H   33.92200000000000    -10.93200000000000      1.15800000000000
  C   32.82400000000000    -10.05900000000000      2.78700000000000
  H   32.30400000000000     -9.34500000000000      2.16800000000000
  C   37.76700000000000    -13.67300000000000      2.75700000000000
  O   37.99000000000000    -14.46000000000000      3.69100000000000
  N   38.33700000000000    -13.82300000000000      1.56700000000000
  H   38.08300000000000    -13.26200000000000      0.77500000000000
  C   39.29799999999999    -14.90500000000000      1.38200000000000
  H   38.87199999999999    -15.82100000000000      1.76600000000000
  C   39.61699999999999    -15.07400000000000     -0.11100000000000
  H   40.49100000000000    -15.75700000000000     -0.21800000000000
  H   39.89200000000000    -14.09400000000000     -0.55900000000000
  C   38.45900000000000    -15.71300000000000     -0.91100000000000
  H   38.85600000000000    -16.01800000000000     -1.90400000000000
  H   37.75100000000000    -14.89600000000000     -1.12100000000000
  S   37.59599999999999    -17.14200000000000     -0.14900000000000
  C   36.51900000000000    -17.70400000000000     -1.46400000000000
  H   36.05599999999999    -18.67800000000000     -1.19300000000000
  H   37.08000000000000    -17.84300000000000     -2.41100000000000
  H   35.68600000000000    -17.00200000000000     -1.66300000000000
  C   40.56100000000000    -14.67100000000000      2.21700000000000
  O   41.11000000000000    -15.61700000000000      2.79500000000000
  N   41.01100000000000    -13.41600000000000      2.34100000000000
  H   40.59899999999999    -12.65100000000000      1.83300000000000
  C   42.20500000000000    -13.14300000000000      3.14300000000000
  H   43.01799999999999    -13.76600000000000      2.79200000000000
  C   42.59600000000000    -11.66400000000000      3.06200000000000
  H   43.38199999999999    -11.45100000000000      3.82100000000000
  H   41.71200000000000    -11.02800000000000      3.28700000000000
  C   43.19299999999999    -11.27900000000000      1.73200000000000
  O   43.71200000000000    -12.11100000000000      1.00100000000000
  N   43.14700000000000     -9.98400000000000      1.43000000000000
  H   42.76199999999999     -9.33900000000000      2.08600000000000
  H   43.59000000000000     -9.68300000000000      0.59100000000000
  C   41.98500000000000    -13.50300000000000      4.60700000000000
  O   42.91000000000000    -13.96300000000000      5.28000000000000
  N   40.79200000000000    -13.23300000000000      5.13800000000000
  H   40.07399999999999    -12.77800000000000      4.61000000000000
  C   40.53499999999999    -13.61700000000000      6.52800000000000
  H   41.28299999999999    -13.15000000000000      7.15600000000000
  C   39.14500000000000    -13.15300000000000      6.94900000000000
  H   38.36000000000000    -13.60300000000000      6.30200000000000
  H   39.07000000000000    -12.05000000000000      6.82900000000000
  C   38.83200000000000    -13.46200000000000      8.38500000000000
  C   39.36800000000000    -12.67500000000000      9.41900000000000
  H   40.02199999999999    -11.85100000000000      9.16900000000000
  C   39.08400000000000    -12.94500000000000     10.76000000000000
  H   39.50700000000000    -12.32100000000000     11.53400000000000
  C   38.23200000000000    -13.98100000000000     11.09200000000000
  O   37.96900000000000    -14.22400000000000     12.43400000000000
  H   37.49400000000000    -15.06400000000000     12.49500000000000
  C   37.96800000000000    -14.51000000000000      8.72700000000000
  H   37.51400000000000    -15.10700000000000      7.95200000000000
  C   37.66400000000000    -14.77600000000000     10.09900000000000
  H   36.98599999999999    -15.57500000000000     10.35700000000000
  C   40.67200000000000    -15.13100000000000      6.69300000000000
  O   41.32200000000000    -15.62800000000000      7.62700000000000
  N   40.08300000000000    -15.89000000000000      5.77400000000000
  H   39.58899999999999    -15.49600000000000      4.99900000000000
  C   40.13799999999999    -17.34600000000000      5.88800000000000
  H   39.78100000000000    -17.63200000000000      6.86800000000000
  C   39.22899999999999    -17.97800000000000      4.83800000000000
  H   39.53500000000000    -17.68900000000000      3.80900000000000
  H   38.18600000000000    -17.64400000000000      4.99800000000000
  H   39.23700000000000    -19.08900000000000      4.91500000000000
  C   41.56000000000000    -17.89500000000000      5.74900000000000
  O   41.90500000000000    -18.88200000000000      6.39800000000000
  N   42.39600000000000    -17.26500000000000      4.92000000000000
  H   42.06199999999999    -16.49500000000000      4.37100000000000
  C   43.75000000000000    -17.72800000000000      4.63500000000000
  H   43.81499999999999    -18.79200000000000      4.82300000000000
  C   44.07200000000000    -17.52500000000000      3.14700000000000
  H   45.09600000000000    -17.91800000000000      2.94000000000000
  H   44.07299999999999    -16.43500000000000      2.91600000000000
  C   43.07899999999999    -18.22900000000000      2.23800000000000
  H   42.05100000000000    -17.84000000000000      2.40200000000000
  H   43.05500000000000    -19.31700000000000      2.49300000000000
  C   43.42100000000000    -18.05399999999999      0.78000000000000
  H   43.57000000000000    -16.97200000000000      0.55100000000000
  H   42.57900000000000    -18.45600000000000      0.16500000000000
  N   44.63200000000000    -18.79400000000000      0.46300000000000
  H   45.08599999999999    -19.34200000000000      1.18900000000000
  C   45.15100000000000    -18.89900000000000     -0.75100000000000
  N   44.55099999999999    -18.31800000000000     -1.78200000000000
  H   43.71099999999999    -17.82900000000000     -1.60500000000000
  H   44.93699999999999    -18.43000000000000     -2.68600000000000
  N   46.26600000000000    -19.59400000000000     -0.92600000000000
  H   46.69800000000000    -19.92500000000000     -0.06800000000000
  H   46.71899999999999    -19.65400000000000     -1.79900000000000
  C   44.82800000000000    -17.06400000000000      5.48900000000000
  O   46.02300000000000    -17.30100000000000      5.24100000000000
  N   44.43999999999999    -16.27600000000000      6.50500000000000
  H   43.47199999999999    -16.07000000000000      6.63200000000000
  C   45.37700000000000    -15.42100000000000      7.23100000000000
  H   45.81800000000000    -14.72700000000000      6.52700000000000
  C   44.62899999999999    -14.63200000000000      8.31800000000000
  H   44.10000000000000    -15.34200000000000      8.98300000000000
  H   43.87300000000000    -13.96500000000000      7.84800000000000
  H   45.32200000000000    -14.01100000000000      8.92500000000000
  C   46.51499999999999    -16.20700000000000      7.85900000000000
  O   47.62400000000000    -15.68200000000000      8.01100000000000
  N   46.26600000000000    -17.45600000000000      8.24200000000000
  H   45.39800000000000    -17.91900000000000      8.05200000000000
  C   47.28100000000000    -18.20400000000000      8.97000000000000
  H   47.90800000000000    -17.53100000000000      9.53100000000000
  C   46.61300000000000    -19.23800000000000      9.88800000000000
  H   47.40800000000000    -19.86000000000000     10.36900000000000
  H   45.98100000000000    -19.94300000000000      9.31500000000000
  C   45.82000000000000    -18.59100000000000     11.00500000000000
  H   45.39000000000000    -19.38000000000000     11.66500000000000
  H   44.97600000000000    -18.00100000000000     10.58200000000000
  C   46.73700000000000    -17.68300000000000     11.79700000000000
  H   47.13600000000000    -16.86100000000000     11.16200000000000
  H   47.59600000000000    -18.27900000000000     12.18300000000000
  C   46.01900000000000    -16.98500000000000     12.93800000000000
  H   45.53400000000000    -17.71600000000000     13.62100000000000
  H   45.23999999999999    -16.29400000000000     12.54700000000000
  N   46.97100000000000    -16.17400000000000     13.75300000000000
  H   47.51900000000000    -15.53700000000000     13.12800000000000
  H   47.58900000000000    -16.75700000000000     14.33900000000000
  H   46.38400000000000    -15.56200000000000     14.39900000000000
  C   48.27700000000000    -18.90100000000000      8.06400000000000
  O   49.29900000000000    -19.38900000000000      8.55600000000000
  N   48.02400000000000    -18.95300000000000      6.75900000000000
  H   47.24100000000000    -18.49800000000000      6.33100000000000
  C   48.95100000000000    -19.64900000000000      5.87300000000000
  H   49.03900000000000    -20.67500000000000      6.20500000000000
  C   48.40200000000000    -19.64700000000000      4.45100000000000
  H   49.16400000000000    -20.07100000000000      3.75300000000000
  H   48.20000000000000    -18.60000000000000      4.12500000000000
  C   47.13600000000000    -20.48100000000000      4.32800000000000
  H   46.34600000000000    -20.08100000000000      4.99800000000000
  H   47.33199999999999    -21.53600000000000      4.61400000000000
  C   46.54599999999999    -20.49800000000000      2.93000000000000
  O   47.22800000000000    -20.06000000000000      1.96800000000000
  O   45.38800000000000    -20.95700000000000      2.80400000000000
  C   50.35000000000000    -19.05400000000000      5.93500000000000
  O   51.34300000000000    -19.79300000000000      5.84600000000000
  N   50.46300000000000    -17.74000000000000      6.10900000000000
  H   49.65900000000000    -17.14300000000000      5.99400000000000
  C   51.76199999999999    -17.09200000000000      6.21100000000000
  H   52.55199999999999    -17.82000000000000      6.24700000000000
  C   51.95400000000000    -16.10000000000000      5.07300000000000
  H   52.87700000000000    -15.49300000000000      5.23900000000000
  H   51.10900000000000    -15.37800000000000      5.03700000000000
  C   52.12000000000000    -16.77900000000000      3.73600000000000
  H   52.42199999999999    -16.04300000000000      2.95800000000000
  H   51.12100000000000    -17.18100000000000      3.43200000000000
  C   53.10200000000000    -17.95300000000000      3.81000000000000
  H   52.96700000000000    -18.47200000000000      2.82800000000000
  H   52.87700000000000    -18.72500000000000      4.55500000000000
  C   54.58700000000000    -17.53200000000000      3.89400000000000
  H   54.83400000000000    -17.19100000000000      4.92000000000000
  H   54.78799999999999    -16.70600000000000      3.18000000000000
  N   55.52600000000000    -18.67200000000000      3.53800000000000
  H   55.34000000000000    -18.97400000000000      2.56200000000000
  H   55.34000000000000    -19.46500000000000      4.18500000000000
  H   56.51200000000000    -18.36200000000000      3.63300000000000
  C   51.94900000000000    -16.39100000000000      7.55300000000000
  O   52.71700000000000    -15.43300000000000      7.65600000000000
  N   51.27600000000000    -16.88300000000000      8.58900000000000
  H   50.68400000000000    -17.68300000000000      8.46400000000000
  C   51.49700000000000    -16.37300000000000      9.92300000000000
  H   52.55899999999999    -16.25200000000000     10.09300000000000
  H   51.05399999999999    -17.07900000000000     10.60800000000000
  C   50.84900000000000    -15.03800000000000     10.20500000000000
  O   51.28099999999999    -14.33500000000000     11.13300000000000
  N   49.80500000000000    -14.66700000000000      9.44800000000000
  H   49.43800000000000    -15.25900000000000      8.73000000000000
  C   49.09199999999999    -13.42900000000000      9.70900000000000
  H   48.42999999999999    -13.25500000000000      8.87500000000000
  H   49.80500000000000    -12.62800000000000      9.83700000000000
  C   48.22800000000000    -13.48200000000000     10.96100000000000
  O   48.09700000000000    -14.51500000000000     11.62800000000000
  N   47.66700000000000    -12.31100000000000     11.29200000000000
  H   47.82000000000000    -11.51200000000000     10.70000000000000
  C   46.77200000000000    -12.11400000000000     12.43200000000000
  H   46.84700000000000    -12.94400000000000     13.12000000000000
  C   47.14100000000000    -10.80700000000000     13.17500000000000
  H   47.23499999999999    -10.00400000000000     12.40700000000000
  C   46.05399999999999    -10.38600000000000     14.16700000000000
  H   45.92300000000000    -11.16400000000000     14.95200000000000
  H   45.07399999999999    -10.22300000000000     13.67500000000000
  H   46.29100000000000     -9.42300000000000     14.66100000000000
  C   48.48899999999999    -10.95900000000000     13.87100000000000
  H   49.25700000000000    -11.26100000000000     13.12600000000000
  H   48.40900000000000    -11.78600000000000     14.61700000000000
  C   48.92100000000000     -9.70500000000000     14.55900000000000
  H   48.19900000000000     -9.36600000000000     15.32800000000000
  H   49.08400000000000     -8.87700000000000     13.83600000000000
  H   49.87400000000000     -9.88700000000000     15.09900000000000
  C   45.33700000000000    -12.06400000000000     11.91300000000000
  O   45.08300000000000    -11.52200000000000     10.83300000000000
  N   44.40100000000000    -12.64400000000000     12.66800000000000
  H   44.67800000000000    -13.10200000000000     13.52600000000000
  C   42.95100000000000    -12.54700000000000     12.44300000000000
  H   42.74600000000000    -11.95200000000000     11.57100000000000
  C   42.27300000000000    -13.93200000000000     12.32200000000000
  H   41.17600000000000    -13.81200000000000     12.52600000000000
  H   42.67800000000000    -14.57500000000000     13.14300000000000
  C   42.34799999999999    -14.64700000000000     11.03900000000000
  H   43.41000000000000    -14.94900000000000     10.88800000000000
  H   42.03400000000000    -14.00700000000000     10.18300000000000
  C   41.45400000000000    -15.87600000000000     11.13600000000000
  H   40.38000000000000    -15.59400000000000     11.08900000000000
  H   41.63600000000000    -16.34200000000000     12.12600000000000
  N   41.73999999999999    -16.78400000000000     10.04000000000000
  H   41.62800000000000    -16.43300000000000      9.09900000000000
  C   42.12900000000000    -18.03800000000000     10.18000000000000
  N   42.26800000000000    -18.59500000000000     11.38400000000000
  H   41.89200000000000    -18.10000000000000     12.16500000000000
  H   42.27300000000000    -19.58900000000000     11.42400000000000
  N   42.36300000000000    -18.74200000000000      9.10100000000000
  H   42.88200000000000    -19.59000000000000      9.15000000000000
  H   42.17000000000000    -18.38400000000000      8.18900000000000
  C   42.30799999999999    -11.89800000000000     13.65700000000000
  O   42.60300000000000    -12.28900000000000     14.78400000000000
  N   41.38100000000000    -10.96100000000000     13.44700000000000
  H   41.17399999999999    -10.61200000000000     12.53000000000000
  C   40.60200000000000    -10.44600000000000     14.56700000000000
  H   40.53299999999999    -11.20500000000000     15.33600000000000
  C   41.26100000000000     -9.19000000000000     15.18300000000000
  H   42.30099999999999     -9.47300000000000     15.46300000000000
  H   40.73899999999999     -8.92000000000000     16.12700000000000
  C   41.31000000000000     -7.98700000000000     14.29100000000000
  C   42.27900000000000     -7.67400000000000     13.36400000000000
  H   43.13000000000000     -8.30700000000000     13.14900000000000
  N   41.97800000000000     -6.46200000000000     12.75900000000000
  H   42.48900000000000     -5.94500000000000     12.09800000000000
  C   40.78399999999999     -6.00100000000000     13.26000000000000
  C   40.34599999999999     -6.93400000000000     14.25000000000000
  C   39.12700000000000     -6.70000000000000     14.91900000000000
  H   38.76000000000000     -7.37300000000000     15.67400000000000
  C   38.39200000000000     -5.53000000000000     14.59300000000000
  H   37.45500000000000     -5.32900000000000     15.09100000000000
  C   40.05700000000000     -4.85000000000000     12.94000000000000
  H   40.40999999999999     -4.16900000000000     12.18600000000000
  C   38.86800000000000     -4.62500000000000     13.62000000000000
  H   38.27099999999999     -3.75400000000000     13.38500000000000
  C   39.17100000000000    -10.18500000000000     14.11100000000000
  O   38.89000000000000    -10.07600000000000     12.91200000000000
  N   38.28600000000000    -10.11600000000000     15.09100000000000
  H   38.54900000000000    -10.17700000000000     16.05600000000000
  C   36.86400000000000     -9.88700000000000     14.76300000000000
  H   36.77300000000000     -9.53100000000000     13.74600000000000
  C   36.08700000000000    -11.16000000000000     14.85300000000000
  H   36.50000000000000    -11.92000000000000     14.14700000000000
  H   35.02900000000000    -11.02500000000000     14.62500000000000
  O   36.13200000000000    -11.66700000000000     16.17300000000000
  H   37.04900000000000    -11.89400000000000     16.36500000000000
  C   36.25300000000000     -8.77500000000000     15.62700000000000
  O   36.66200000000000     -8.60800000000000     16.77300000000000
  N   35.29000000000000     -8.08200000000000     15.05500000000000
  H   35.01100000000000     -8.22800000000000     14.10700000000000
  C   34.62800000000000     -7.00100000000000     15.75700000000000
  H   35.36800000000000     -6.28600000000000     16.07900000000000
  H   34.02100000000000     -7.40300000000000     16.55300000000000
  C   33.65448998735960     -6.35381114014474     14.82285059822580
  O   33.48242863199280     -6.80780594837324     13.69494221833476
  N   32.97383831009726     -5.28297042873699     15.26212398813073
  H   33.06260015339443     -4.97335670525009     16.21394100770025
  C   32.05508908873995     -4.49757717889794     14.44668077882678
  H   31.31985502368843     -5.16886376016046     14.02905970086937
  C   31.31618207220616     -3.42950836475003     15.32437344953168
  H   32.08182792732988     -2.86483012254045     15.90146532050218
  H   30.66152766654511     -3.94625500710617     16.05832024229451
  O   30.53798233861779     -2.46674699807207     14.61222855315294
  H   29.80757354151528     -2.94157742005496     14.16235085673738
  C   32.75476163702147     -3.81523210367567     13.28296471915841
  O   33.96656795245788     -3.60362651546854     13.29149235650986
  N   31.99450137341726     -3.38548246701090     12.25409286638593
  H   31.00050806729573     -3.53746580266597     12.27198897219180
  C   32.48472428979309     -2.47816558579113     11.23267094729229
  H   33.33290302034175     -2.93040726692123     10.73990627127085
  C   31.36455065903298     -2.21633123932066     10.21296970029029
  H   30.48704677647815     -1.73579339998186     10.69675300249154
  H   31.02826967638183     -3.16737355529186      9.75091500628862
  H   31.71845205141158     -1.54124635920633      9.40491925575036
  C   32.96466536906389     -1.16911518764291     11.85878533948880
  O   34.02106991648192     -0.63284579154265     11.52728602361394
  N   32.23184774383969     -0.72498352206452     12.89810655861123
  H   31.42468937074058     -1.25625437373572     13.17269924500672
  C   32.51591104455732      0.41850308100815     13.73146580218453
  H   32.84186137315713      1.22902039919228     13.08908485105938
  C   31.22220526875908      0.84514805630688     14.51644883831865
  H   31.46724998192355      1.57931365454773     15.30432011757198
  H   30.84009140030787     -0.04966092460399     15.04008470657055
  C   30.18539610704901      1.43343180564653     13.59878393360115
  C   30.32410677466140      1.82550750576134     12.27055709380948
  H   31.15313652673051      1.67944776485707     11.56554344458511
  N   29.15547680965827      2.42869393220564     11.83641705874562
  H   29.07908970007355      2.89296772035140     10.92510634168710
  C   28.23212895141544      2.44597963077964     12.85510175041580
  C   28.83904778686558      1.78756452155212     13.98397460035608
  C   28.06781056561848      1.58348051059243     15.15452481232439
  H   28.49851252450806      1.04424676312693     16.00709928449351
  C   26.74834902736887      2.05484102130946     15.20070848809614
  H   26.13778627374587      1.86561338942053     16.09126050877629
  C   26.92054493606381      2.94858193484609     12.91828885362697
  H   26.47499747674745      3.45523240117018     12.05514760498156
  C   26.18496292399499      2.74241191826265     14.09518306508100
  H   25.14374114406036      3.08934796918073     14.14332993918489
  C   33.63629129569845      0.23480539175084     14.74316182312262
  O   33.93983778219179      1.15247495096850     15.51490617382484
  N   34.34202488949989     -0.91949569766096     14.74594639295970
  H   34.09313451697964     -1.68183168843087     14.14675355128142
  C   35.59884214449326     -1.04443935155296     15.45561408404166
  H   35.43229310186147     -0.76151630309832     16.48209900856483
  C   36.15609606262853     -2.48153920991076     15.45393192088937
  H   36.38000000000000     -2.80700000000000     14.41600000000000
  H   35.40679644166615     -3.18554154129430     15.87648570035349
  H   37.09600000000000     -2.56900000000000     16.05400000000000
  C   36.64329389860738     -0.10463499309533     14.87429765764203
  O   36.64634697855910      0.23835522172381     13.69106274511585
  N   37.55599999999999      0.37800000000000     15.72400000000000
  H   37.53200000000000      0.13800000000000     16.70100000000000
  C   38.59900000000000      1.31600000000000     15.30600000000000
  H   38.24800000000000      1.92000000000000     14.48000000000000
  C   38.96500000000000      2.25300000000000     16.47200000000000
  H   40.04700000000000      2.47300000000000     16.49000000000000
  H   38.72700000000000      1.76100000000000     17.44000000000000
  C   38.19700000000000      3.58100000000000     16.35900000000000
  H   38.43800000000000      4.01700000000000     15.35700000000000
  C   36.67572508238258      3.38887006732157     16.46401906659483
  H   36.41433268063772      2.90090014321915     17.42732368543081
  H   36.30017912287068      2.74332294539620     15.64541704801597
  H   36.14446910655122      4.36103280640668     16.40960841278902
  C   38.62299999999999      4.60100000000000     17.39800000000000
  H   39.72200000000000      4.75900000000000     17.36800000000000
  H   38.34700000000000      4.26200000000000     18.41400000000000
  H   38.12800000000000      5.57800000000000     17.21200000000000
  C   39.77200000000000      0.49800000000000     14.75600000000000
  O   40.81300000000000      0.30500000000000     15.38800000000000
  N   39.62000000000000      0.06300000000000     13.50400000000000
  H   38.82800000000000      0.28800000000000     12.92800000000000
  C   40.49000000000000     -0.96800000000000     12.95300000000000
  H   40.56000000000000     -1.77100000000000     13.67400000000000
  C   39.89200000000000     -1.55000000000000     11.68800000000000
  H   39.03600000000000     -2.20400000000000     11.96000000000000
  H   40.61599999999999     -2.17200000000000     11.12600000000000
  C   39.31900000000000     -0.50200000000000     10.73300000000000
  O   38.24699999999999      0.08400000000000     11.04500000000000
  O   39.91100000000000     -0.30900000000000      9.64800000000000
  C   41.91400000000000     -0.51500000000000     12.67200000000000
  O   42.77100000000000     -1.37900000000000     12.40700000000000
  N   42.21099999999999      0.79000000000000     12.74000000000000
  H   41.51300000000000      1.49200000000000     12.89600000000000
  C   43.60400000000000      1.19900000000000     12.61300000000000
  H   44.01800000000000      0.72700000000000     11.73200000000000
  C   43.71200000000000      2.72600000000000     12.43500000000000
  H   43.33200000000000      3.25400000000000     13.33200000000000
  H   43.10999999999999      3.05200000000000     11.55900000000000
  H   44.76500000000000      3.03700000000000     12.27600000000000
  C   44.43600000000000      0.74600000000000     13.81200000000000
  O   45.66099999999999      0.60100000000000     13.66500000000000
  N   43.83100000000000      0.52300000000000     14.98400000000000
  H   42.84000000000000      0.62800000000000     15.08700000000000
  C   44.60000000000000      0.02900000000000     16.12900000000000
  H   45.45400000000000      0.67800000000000     16.26000000000000
  C   43.76900000000000      0.04000000000000     17.43000000000000
  H   42.80499999999999     -0.48400000000000     17.31100000000000
  C   44.58199999999999     -0.57400000000000     18.54500000000000
  H   45.61500000000000     -0.16500000000000     18.58300000000000
  H   44.66100000000000     -1.67700000000000     18.43000000000000
  H   44.09899999999999     -0.39100000000000     19.53000000000000
  C   43.38400000000000      1.46700000000000     17.82700000000000
  H   42.58400000000000      1.40000000000000     18.60200000000000
  H   42.93100000000000      1.99000000000000     16.95500000000000
  C   44.51500000000000      2.27100000000000     18.38000000000000
  H   45.41400000000000      2.23200000000000     17.72800000000000
  H   44.80300000000000      1.92400000000000     19.39500000000000
  H   44.21900000000000      3.34000000000000     18.47800000000000
  C   45.17799999999999     -1.35800000000000     15.83200000000000
  O   46.41300000000000     -1.51500000000000     15.88500000000000
  N   44.39200000000000     -2.37700000000000     15.47000000000000
  C   42.91700000000000     -2.49400000000000     15.46400000000000
  H   42.48299999999999     -1.95800000000000     14.62300000000000
  H   42.45100000000000     -2.15800000000000     16.40900000000000
  C   45.03500000000000     -3.63400000000000     15.05500000000000
  H   45.64699999999999     -3.98600000000000     15.87400000000000
  C   43.85400000000000     -4.56800000000000     14.73200000000000
  H   44.06799999999999     -5.61400000000000     15.04300000000000
  H   43.66800000000000     -4.57600000000000     13.62900000000000
  C   42.68600000000000     -4.00300000000000     15.37600000000000
  H   41.72400000000000     -4.22500000000000     14.87500000000000
  H   42.61299999999999     -4.39500000000000     16.42100000000000
  C   45.95199999999999     -3.46500000000000     13.85200000000000
  O   46.95799999999999     -4.17800000000000     13.75600000000000
  N   45.70600000000000     -2.47500000000000     12.97800000000000
  H   44.91000000000000     -1.87800000000000     13.05000000000000
  C   46.60000000000000     -2.29100000000000     11.82100000000000
  H   46.67700000000000     -3.23600000000000     11.29700000000000
  C   46.03800000000000     -1.24800000000000     10.84900000000000
  H   46.01700000000000     -0.24400000000000     11.31800000000000
  H   45.00200000000000     -1.51800000000000     10.55300000000000
  H   46.64999999999999     -1.18900000000000      9.92500000000000
  C   48.02100000000000     -1.89400000000000     12.23700000000000
  O   48.95800000000000     -2.04800000000000     11.44500000000000
  N   48.20900000000000     -1.42500000000000     13.47200000000000
  H   47.44400000000000     -1.28200000000000     14.10500000000000
  C   49.56700000000000     -1.12900000000000     13.90000000000000
  H   49.49800000000000     -0.61400000000000     14.84400000000000
  H   50.06400000000000     -0.52600000000000     13.15000000000000
  C   50.42199999999999     -2.35500000000000     14.13600000000000
  O   51.63700000000000     -2.23000000000000     14.36400000000000
  N   49.81800000000000     -3.53000000000000     14.07400000000000
  H   48.83000000000000     -3.59100000000000     13.91500000000000
  C   50.53200000000000     -4.77700000000000     14.26400000000000
  H   51.40000000000000     -4.61100000000000     14.89000000000000
  C   49.62300000000000     -5.80500000000000     14.95400000000000
  H   50.20300000000000     -6.74300000000000     15.12200000000000
  H   48.78600000000000     -6.05600000000000     14.26100000000000
  C   48.98299999999999     -5.44700000000000     16.28400000000000
  H   48.35599999999999     -4.52900000000000     16.16400000000000
  C   48.05500000000000     -6.59800000000000     16.70800000000000
  H   48.58400000000000     -7.56400000000000     16.58200000000000
  H   47.13000000000000     -6.61200000000000     16.09500000000000
  H   47.80300000000000     -6.50600000000000     17.77800000000000
  C   50.03199999999999     -5.15800000000000     17.36200000000000
  H   50.65899999999999     -4.28700000000000     17.07900000000000
  H   50.69700000000000     -6.03700000000000     17.50300000000000
  H   49.55500000000000     -4.94000000000000     18.33800000000000
  C   51.03900000000000     -5.38700000000000     12.96200000000000
  O   51.65800000000000     -6.44400000000000     13.01300000000000
  N   50.79700000000000     -4.76300000000000     11.80700000000000
  H   50.24900000000000     -3.92500000000000     11.76900000000000
  C   51.34100000000000     -5.28300000000000     10.56600000000000
  H   51.49300000000000     -6.35200000000000     10.63300000000000
  H   52.25300000000000     -4.74600000000000     10.35800000000000
  C   50.41900000000000     -5.10000000000000      9.39300000000000
  O   49.23800000000000     -4.76900000000000      9.56500000000000
  N   50.96800000000000     -5.32400000000000      8.19600000000000
  H   51.93899999999999     -5.51500000000000      8.10000000000000
  C   50.22200000000000     -5.32800000000000      6.95400000000000
  H   49.46800000000000     -4.55200000000000      6.99100000000000
  C   51.16499999999999     -5.03800000000000      5.78600000000000
  H   50.58200000000000     -4.91400000000000      4.84300000000000
  H   51.82999999999999     -5.92400000000000      5.64400000000000
  C   52.07200000000000     -3.83200000000000      6.00700000000000
  H   52.91199999999999     -3.90700000000000      5.27700000000000
  H   52.52300000000000     -3.75700000000000      7.01400000000000
  C   51.39100000000000     -2.51700000000000      5.69600000000000
  O   50.15499999999999     -2.42000000000000      5.87400000000000
  O   52.09000000000000     -1.57200000000000      5.26400000000000
  C   49.50899999999999     -6.64800000000000      6.70700000000000
  O   48.78199999999999     -6.75200000000000      5.71600000000000
  N   49.73900000000000     -7.65700000000000      7.54900000000000
  H   50.40999999999999     -7.60800000000000      8.29200000000000
  C   49.12600000000000     -8.97800000000000      7.43600000000000
  H   48.53599999999999     -9.02800000000000      6.53000000000000
  C   50.19499999999999    -10.07200000000000      7.38800000000000
  H   50.87600000000000     -9.89300000000000      6.53100000000000
  H   49.72700000000000    -11.06900000000000      7.25800000000000
  C   51.05899999999999    -10.10900000000000      8.65900000000000
  O   51.21900000000000     -9.05800000000000      9.32800000000000
  O   51.58500000000000    -11.18900000000000      8.99000000000000
  C   48.16499999999999     -9.19800000000000      8.60300000000000
  O   48.15299999999999    -10.25700000000000      9.23800000000000
  N   47.36600000000000     -8.16500000000000      8.90000000000000
  H   47.44499999999999     -7.32100000000000      8.37500000000000
  C   46.35300000000000     -8.19800000000000      9.93700000000000
  H   46.40199999999999     -9.13400000000000     10.47500000000000
  C   46.53800000000000     -7.04400000000000     10.93100000000000
  H   46.46299999999999     -6.07100000000000     10.38400000000000
  C   45.45600000000000     -7.10300000000000     11.98600000000000
  H   45.44900000000000     -8.09200000000000     12.48900000000000
  H   44.45399999999999     -6.91000000000000     11.54800000000000
  H   45.63900000000000     -6.32400000000000     12.75800000000000
  C   47.93200000000000     -7.11300000000000     11.55200000000000
  H   48.72799999999999     -7.05300000000000     10.78100000000000
  H   48.07100000000000     -8.05100000000000     12.12100000000000
  H   48.07200000000000     -6.25200000000000     12.23900000000000
  C   44.99700000000000     -8.12700000000000      9.25100000000000
  O   44.68099999999999     -7.13400000000000      8.57200000000000
  N   44.20700000000000     -9.18500000000000      9.39800000000000
  H   44.49800000000000     -9.98300000000000      9.93300000000000
  C   42.97100000000000     -9.33900000000000      8.64000000000000
  H   42.82900000000000     -8.49800000000000      7.97400000000000
  C   43.01200000000000    -10.61300000000000      7.78700000000000
  H   42.11700000000000    -10.71300000000000      7.14500000000000
  H   43.05400000000000    -11.50900000000000      8.44800000000000
  C   44.22300000000000    -10.63500000000000      6.90000000000000
  C   44.26400000000000     -9.85600000000000      5.76100000000000
  H   43.41800000000000     -9.24100000000000      5.52500000000000
  C   45.37600000000000     -9.84700000000000      4.94000000000000
  H   45.39300000000000     -9.23500000000000      4.04800000000000
  C   46.47699999999999    -10.59500000000000      5.28500000000000
  O   47.57200000000000    -10.56600000000000      4.45800000000000
  H   48.19200000000000    -11.23500000000000      4.77100000000000
  C   45.34200000000000    -11.36600000000000      7.24600000000000
  H   45.35000000000000    -11.92200000000000      8.17100000000000
  C   46.47600000000000    -11.36300000000000      6.44000000000000
  H   47.34599999999999    -11.93400000000000      6.72700000000000
  C   41.78900000000000     -9.36900000000000      9.58600000000000
  O   41.76000000000000    -10.18100000000000     10.53400000000000
  N   40.82399999999999     -8.47700000000000      9.34600000000000
  H   40.87300000000000     -7.80400000000000      8.60100000000000
  C   39.62000000000000     -8.48100000000000     10.15600000000000
  H   39.83400000000000     -8.91300000000000     11.12000000000000
  C   39.08700000000000     -7.06300000000000     10.40800000000000
  H   39.92900000000000     -6.44200000000000     10.78200000000000
  H   38.27799999999999     -7.05500000000000     11.17200000000000
  O   38.61800000000000     -6.49100000000000      9.18800000000000
  H   38.46200000000000     -5.53900000000000      9.37200000000000
  C   38.52300000000000     -9.29800000000000      9.49000000000000
  O   38.58900000000000     -9.63200000000000      8.30800000000000
  N   37.53800000000000     -9.67100000000000     10.30400000000000
  H   37.67800000000000     -9.59900000000000     11.29200000000000
  C   36.20100000000000    -10.09000000000000      9.85800000000000
  H   36.10200000000000     -9.89100000000000      8.79900000000000
  C   35.92000000000000    -11.57100000000000     10.13600000000000
  H   35.97900000000000    -11.78200000000000     11.22500000000000
  H   36.70100000000000    -12.17000000000000      9.63000000000000
  C   34.55500000000000    -12.01200000000000      9.56700000000000
  H   33.77300000000000    -11.25900000000000      9.81600000000000
  C   34.60600000000000    -12.15600000000000      8.02300000000000
  H   35.39800000000000    -12.88000000000000      7.73500000000000
  H   34.83100000000000    -11.18200000000000      7.54200000000000
  H   33.63700000000000    -12.53300000000000      7.64000000000000
  C   34.08899999999999    -13.34000000000000     10.19300000000000
  H   34.03699999999999    -13.25600000000000     11.29800000000000
  H   34.80100000000000    -14.15300000000000      9.93800000000000
  H   33.08600000000000    -13.62200000000000      9.80900000000000
  C   35.20700000000000     -9.20800000000000     10.60000000000000
  O   35.00000000000000     -9.39300000000000     11.81400000000000
  N   34.62400000000000     -8.21300000000000      9.90500000000000
  H   34.89200000000000     -7.98400000000000      8.96400000000000
  C   33.66985386812276     -7.32162477570405     10.51627814176397
  H   34.01410064769750     -7.10928492687654     11.51175639151156
  C   33.59953026804416     -5.97564350209175      9.81768553470332
  H   32.74234066455840     -5.36523198328856     10.18950181041034
  O   33.53027684872345     -6.12201969172721      8.40564814676063
  H   33.54511415791612     -5.19810324240475      8.08261668922363
  C   34.91294374715248     -5.23370727729674     10.11451562771582
  H   35.80600000000000     -5.76700000000000      9.71000000000000
  H   35.04987566360522     -5.10172651203063     11.21037823902126
  H   34.90194990368113     -4.22008460980874      9.66037441190113
  C   32.33108991851001     -8.02585517523438     10.64538799190969
  O   31.90708505179664     -8.74274469524081      9.73711556276879
  N   31.66911025024861     -7.90637292944605     11.81859263775395
  H   32.07392326808729     -7.33876237152446     12.54661420192791
  C   30.46283998572190     -8.65152726598252     12.18790220217529
  H   30.16046475953802     -8.30425441170704     13.16725753044548
  H   30.69165300792007     -9.70543420694913     12.17018540940699
  C   29.28842926615205     -8.45395668454439     11.27511854252821
  O   28.86738462031895     -9.37407829013220     10.57362571194481
  N   28.74425527166025     -7.22938930758439     11.26951032802991
  H   29.03903130550086     -6.57085542577982     11.96796067007316
  C   27.63140052657345     -6.78379814639240     10.45185881354234
  H   26.77687287370196     -7.35757891411690     10.78296605603543
  C   27.28216355405547     -5.28779961263850     10.70278675860673
  H   26.33302618745217     -5.08073204049416     10.16670029170343
  H   28.01651283442630     -4.57485899799924     10.27726444731448
  C   27.05645430810853     -4.90179485016858     12.20409313691605
  H   26.52706641331665     -5.71708928891284     12.71837937640981
  H   26.42587470630034     -3.99730687248648     12.22831778179726
  C   28.40043523573501     -4.64688612701347     12.87811529704961
  O   29.00347047893629     -3.51411229354381     12.62426646907555
  O   28.95342685778062     -5.52886968057890     13.56197597550522
  H   28.34354666014149     -2.59475754771748     12.15089566473027
  C   27.76776896159521     -7.09124862312321      8.95227494686813
  O   26.84660397160159     -7.70344925654452      8.40669124108027
  N   28.84898423269036     -6.78486656383684      8.21514188486602
  C   29.97191858918088     -5.95391997725889      8.64257563647747
  H   30.77672699790332     -6.62004168216451      9.00464584363081
  H   29.71755799222083     -5.21689084803842      9.42866643679765
  C   28.92378206414515     -7.07696651494049      6.78575135294158
  H   28.01941530699282     -6.71501739081348      6.32103382373135
  C   30.18663194607932     -6.34340102713636      6.30619449530959
  H   30.06254463123341     -5.90244152175643      5.29384773008000
  H   31.08557554395174     -6.99848251764285      6.29771507502821
  C   30.40263299121112     -5.27065586463341      7.36304923063855
  H   31.43914642885348     -4.88327499450993      7.38787217338341
  H   29.70953218063377     -4.42866840417580      7.16739788132589
  C   29.03788654190315     -8.55001091327691      6.49508471679122
  O   28.62038107292265     -8.99620073057100      5.42605034906204
  N   29.59996112841093     -9.34326496077770      7.42867297165980
  H   29.93594836536595     -8.95439415285787      8.28596463410232
  C   29.64699999999999    -10.78000000000000      7.28100000000000
  H   29.96400000000000    -10.99600000000000      6.26800000000000
  C   30.61800000000000    -11.43300000000000      8.27100000000000
  H   30.36100000000000    -11.16100000000000      9.31800000000000
  H   31.65600000000000    -11.09000000000000      8.07200000000000
  C   30.57600000000000    -12.93400000000000      8.11700000000000
  C   31.10100000000000    -13.54300000000000      6.99400000000000
  H   31.57100000000000    -12.94100000000000      6.22900000000000
  C   31.03700000000000    -14.92400000000000      6.82400000000000
  H   31.46000000000000    -15.37900000000000      5.93900000000000
  C   30.42899999999999    -15.68800000000000      7.77400000000000
  O   30.35300000000000    -17.04100000000000      7.60700000000000
  H   29.81500000000000    -17.40500000000000      8.34200000000000
  C   29.94800000000000    -13.72800000000000      9.06300000000000
  H   29.50100000000000    -13.27500000000000      9.93600000000000
  C   29.89100000000000    -15.11000000000000      8.90600000000000
  H   29.39700000000000    -15.70900000000000      9.65800000000000
  C   28.23200000000000    -11.33600000000000      7.43000000000000
  O   27.76899999999999    -12.11700000000000      6.59200000000000
  N   27.51599999999999    -10.93500000000000      8.48800000000000
  H   27.88215653418758    -10.29530939788394      9.17056486226786
  C   26.14400000000000    -11.40700000000000      8.65200000000000
  H   26.15700000000000    -12.49000000000000      8.62700000000000
  C   25.58830145703206    -10.97709012760641     10.01275655183790
  H   25.57659843421102     -9.86818687729578     10.08998336184833
  H   26.21677892286429    -11.37314513483658     10.83925690666243
  H   24.55099999999999    -11.36700000000000     10.14000000000000
  C   25.19350887676540    -10.94091006051187      7.55031611557872
  O   24.33700000000000    -11.69800000000000      7.10700000000000
  N   25.35237981279797     -9.71162429558987      7.02089596058361
  H   25.97132942854738     -9.04869221012819      7.45760718894839
  C   24.66338728488413     -9.25252084840901      5.82706971523954
  H   23.60057799339555     -9.28782811019968      6.02231135326999
  C   25.07392175240414     -7.80104907354683      5.53265030920253
  H   26.16292822447356     -7.72695088472977      5.32767105422599
  H   24.85584683995112     -7.16360421857686      6.41734848365225
  H   24.51275108941697     -7.38244365847536      4.66950839994978
  C   24.93075950551880    -10.13628637577411      4.60524423294148
  O   24.02900000000000    -10.53200000000000      3.86300000000000
  N   26.19471315255093    -10.55403111102287      4.38803987958862
  H   26.94334147456311    -10.22514839699144      4.96935735141663
  C   26.52199999999999    -11.52200000000000      3.36000000000000
  H   26.17600000000000    -11.08100000000000      2.43500000000000
  C   28.04000000000000    -11.72700000000000      3.28000000000000
  H   28.41500000000000    -12.25300000000000      4.18400000000000
  H   28.55900000000000    -10.74600000000000      3.23500000000000
  H   28.31900000000000    -12.33300000000000      2.39200000000000
  C   25.78500000000000    -12.83900000000000      3.52700000000000
  O   25.27400000000000    -13.39300000000000      2.54600000000000
  N   25.72700000000000    -13.35900000000000      4.75400000000000
  H   26.21500000000000    -12.93300000000000      5.51900000000000
  C   24.95100000000000    -14.57500000000000      5.01000000000000
  H   25.25800000000000    -15.34400000000000      4.31400000000000
  C   25.20000000000000    -15.07300000000000      6.44400000000000
  H   24.99800000000000    -14.22800000000000      7.14200000000000
  C   24.27200000000000    -16.23600000000000      6.79700000000000
  H   24.26000000000000    -16.99600000000000      5.98800000000000
  H   23.23400000000000    -15.87500000000000      6.94800000000000
  H   24.60400000000000    -16.73400000000000      7.73300000000000
  C   26.66000000000000    -15.47600000000000      6.63400000000000
  H   27.36100000000000    -14.65000000000000      6.39500000000000
  H   26.88800000000000    -16.34100000000000      5.97900000000000
  H   26.84200000000000    -15.78700000000000      7.68600000000000
  C   23.47000000000000    -14.31400000000000      4.76300000000000
  O   22.79600000000000    -15.13000000000000      4.13500000000000
  N   22.94100000000000    -13.17000000000000      5.24700000000000
  H   23.48400000000000    -12.53000000000000      5.80100000000000
  C   21.51000000000000    -12.90100000000000      5.06400000000000
  H   20.95000000000000    -13.69500000000000      5.53100000000000
  C   21.10600000000000    -11.57500000000000      5.71700000000000
  H   21.65800000000000    -10.72600000000000      5.25800000000000
  H   21.35300000000000    -11.60000000000000      6.80000000000000
  H   20.01400000000000    -11.39500000000000      5.61000000000000
  C   21.12200000000000    -12.88500000000000      3.59200000000000
  O   19.96800000000000    -13.13500000000000      3.25600000000000
  N   22.07100000000000    -12.60300000000000      2.69800000000000
  H   22.99000000000000    -12.37000000000000      3.02100000000000
  C   21.80500000000000    -12.63800000000000      1.26600000000000
  H   20.91100000000000    -12.06000000000000      1.07200000000000
  C   22.99700000000000    -12.01200000000000      0.53500000000000
  H   23.90500000000000    -12.63800000000000      0.67000000000000
  H   23.21000000000000    -11.02700000000000      1.00900000000000
  C   21.97000000000000    -10.86000000000000     -1.55900000000000
  H   21.34300000000000    -10.07600000000000     -1.14000000000000
  C   22.75600000000000    -11.76000000000000     -0.92200000000000
  N   22.11000000000000    -11.08300000000000     -2.91200000000000
  H   21.68500000000000    -10.51000000000000     -3.63200000000000
  N   23.35000000000000    -12.51200000000000     -1.91200000000000
  H   23.95900000000000    -13.29500000000000     -1.76300000000000
  C   22.95600000000000    -12.08000000000000     -3.09600000000000
  H   23.28400000000000    -12.45700000000000     -4.05600000000000
  C   21.54700000000000    -14.06100000000000      0.77300000000000
  O   20.90000000000000    -14.24600000000000     -0.26400000000000
  N   21.99800000000000    -15.06500000000000      1.52700000000000
  H   22.44800000000000    -14.90500000000000      2.41200000000000
  C   21.79900000000000    -16.49300000000000      1.22800000000000
  H   21.42300000000000    -16.63100000000000      0.22400000000000
  C   23.11700000000000    -17.24000000000000      1.39900000000000
  H   23.56400000000000    -17.01600000000000      2.39100000000000
  H   23.83700000000000    -16.91900000000000      0.61900000000000
  C   22.99100000000000    -18.77300000000000      1.30900000000000
  O   21.89099999999999    -19.36600000000000      1.22600000000000
  O   24.06400000000000    -19.39800000000000      1.33500000000000
  C   20.73200000000000    -16.97000000000000      2.20600000000000
  O   21.03700000000000    -17.32300000000000      3.35100000000000
  N   19.46500000000000    -16.92700000000000      1.77000000000000
  H   19.23699999999999    -16.71400000000000      0.81700000000000
  C   18.35400000000000    -17.14300000000000      2.69500000000000
  H   18.35100000000000    -16.34800000000000      3.42900000000000
  C   17.03400000000000    -17.15300000000000      1.92600000000000
  H   16.22100000000000    -17.53100000000000      2.59800000000000
  H   17.10100000000000    -17.84300000000000      1.05500000000000
  C   16.59800000000000    -15.76700000000000      1.46500000000000
  H   17.32300000000000    -15.41100000000000      0.69800000000000
  H   16.61800000000000    -15.05600000000000      2.32300000000000
  C   15.19100000000000    -15.80900000000000      0.89300000000000
  H   14.46600000000000    -15.90600000000000      1.71500000000000
  H   15.08600000000000    -16.68200000000000      0.20600000000000
  N   14.94000000000000    -14.59400000000000      0.14000000000000
  H   15.49000000000000    -13.79700000000000      0.36900000000000
  C   13.78400000000000    -14.28300000000000     -0.41700000000000
  N   12.75300000000000    -15.10500000000000     -0.31500000000000
  H   12.78200000000000    -15.70600000000000      0.48300000000000
  H   11.87100000000000    -14.75700000000000     -0.60900000000000
  N   13.67300000000000    -13.15500000000000     -1.10000000000000
  H   14.40100000000000    -12.47400000000000     -0.99800000000000
  H   12.74400000000000    -12.82300000000000     -1.29100000000000
  C   18.51200000000000    -18.45300000000000      3.45900000000000
  O   18.31000000000000    -18.51400000000000      4.68100000000000
  N   18.85700000000000    -19.51100000000000      2.74100000000000
  H   19.16000000000000    -19.40700000000000      1.79700000000000
  C   18.93700000000000    -20.83100000000000      3.35900000000000
  H   18.00000000000000    -21.03700000000000      3.85800000000000
  C   19.18900000000000    -21.89500000000000      2.29600000000000
  H   20.10400000000000    -21.61100000000000      1.72300000000000
  H   18.34000000000000    -21.90000000000000      1.57700000000000
  C   19.38700000000000    -23.29700000000000      2.87900000000000
  H   18.42400000000000    -23.63200000000000      3.32900000000000
  H   20.15300000000000    -23.31400000000000      3.68900000000000
  C   19.85300000000000    -24.26300000000000      1.81600000000000
  H   20.85900000000000    -23.95000000000000      1.45200000000000
  H   19.16000000000000    -24.18500000000000      0.94600000000000
  C   19.81800000000000    -25.72600000000000      2.31600000000000
  H   19.19200000000000    -26.35800000000000      1.65100000000000
  H   19.42200000000000    -25.78100000000000      3.35300000000000
  N   21.19800000000000    -26.29600000000000      2.32700000000000
  H   21.79100000000000    -25.65400000000000      2.91200000000000
  H   21.60300000000000    -26.33600000000000      1.37500000000000
  H   21.20900000000000    -27.22800000000000      2.78400000000000
  C   20.02400000000000    -20.89100000000000      4.42100000000000
  O   19.79000000000000    -21.40100000000000      5.52900000000000
  N   21.23600000000000    -20.42400000000000      4.10200000000000
  H   21.44300000000000    -20.00800000000000      3.20900000000000
  C   22.29300000000000    -20.42200000000000      5.12800000000000
  H   22.34100000000000    -21.42400000000000      5.52600000000000
  C   23.65700000000000    -20.04400000000000      4.53400000000000
  H   23.64300000000000    -18.99000000000000      4.17500000000000
  H   23.86000000000000    -20.68900000000000      3.65200000000000
  C   24.82500000000000    -20.23900000000000      5.49400000000000
  C   24.94200000000000    -21.40400000000000      6.26600000000000
  H   24.19900000000000    -22.18000000000000      6.18300000000000
  C   26.00300000000000    -21.57400000000000      7.16300000000000
  H   26.05400000000000    -22.47100000000000      7.76400000000000
  C   26.98600000000000    -20.60000000000000      7.28800000000000
  H   27.80099999999999    -20.71800000000000      7.98600000000000
  C   25.81100000000000    -19.27500000000000      5.62200000000000
  H   25.75500000000000    -18.38000000000000      5.01900000000000
  C   26.88700000000000    -19.43100000000000      6.52000000000000
  H   27.63700000000000    -18.65900000000000      6.61300000000000
  C   21.94700000000000    -19.50900000000000      6.30300000000000
  O   22.22200000000000    -19.84900000000000      7.45500000000000
  N   21.35100000000000    -18.35100000000000      6.03900000000000
  H   21.18500000000000    -18.04400000000000      5.09500000000000
  C   20.92100000000000    -17.49000000000000      7.13700000000000
  H   21.78800000000000    -17.24300000000000      7.73300000000000
  C   20.29400000000000    -16.20700000000000      6.58300000000000
  H   19.36000000000000    -16.42800000000000      6.02200000000000
  H   21.00700000000000    -15.74000000000000      5.87300000000000
  H   20.06700000000000    -15.48400000000000      7.39500000000000
  C   19.94500000000000    -18.20700000000000      8.06600000000000
  O   20.04600000000000    -18.09400000000000      9.29500000000000
  N   18.97300000000000    -18.91000000000000      7.49400000000000
  H   18.88500000000000    -18.94800000000000      6.49600000000000
  C   17.99700000000000    -19.63600000000000      8.29900000000000
  H   17.52300000000000    -18.94400000000000      8.98000000000000
  C   16.93800000000000    -20.25500000000000      7.40400000000000
  H   17.45600000000000    -20.90600000000000      6.66100000000000
  H   16.41700000000000    -19.46000000000000      6.82600000000000
  C   15.92400000000000    -21.07500000000000      8.17500000000000
  H   15.16400000000000    -20.38500000000000      8.61300000000000
  H   16.37300000000000    -21.61200000000000      9.04300000000000
  C   15.26900000000000    -22.13000000000000      7.32900000000000
  H   16.08400000000000    -22.75100000000000      6.88400000000000
  H   14.69500000000000    -21.65900000000000      6.49900000000000
  C   14.37200000000000    -22.99500000000000      8.20700000000000
  H   13.44400000000000    -22.44400000000000      8.47600000000000
  H   14.89400000000000    -23.27100000000000      9.14600000000000
  N   14.00500000000000    -24.24800000000000      7.53600000000000
  H   14.88400000000000    -24.78500000000000      7.37400000000000
  H   13.53400000000000    -24.05200000000000      6.63200000000000
  H   13.38800000000000    -24.80399999999999      8.16100000000000
  C   18.67200000000000    -20.70400000000000      9.14800000000000
  O   18.36400000000000    -20.84100000000000     10.33700000000000
  N   19.62100000000000    -21.44600000000000      8.56500000000000
  H   19.84600000000000    -21.34500000000000      7.59400000000000
  C   20.36200000000000    -22.45700000000000      9.33300000000000
  H   19.64900000000000    -23.14700000000000      9.76700000000000
  C   21.30900000000000    -23.23200000000000      8.39900000000000
  H   21.96700000000000    -23.89800000000000      9.00100000000000
  H   21.95700000000000    -22.48300000000000      7.88400000000000
  C   20.58300000000000    -24.07900000000000      7.36300000000000
  H   19.75300000000000    -23.50500000000000      6.90200000000000
  H   20.13600000000000    -24.96800000000000      7.85200000000000
  C   21.46400000000000    -24.55200000000000      6.18200000000000
  O   22.42800000000000    -23.84700000000000      5.79900000000000
  O   21.19300000000000    -25.63800000000000      5.61200000000000
  C   21.13400000000000    -21.82600000000000     10.49300000000000
  O   21.10000000000000    -22.33500000000000     11.63600000000000
  N   21.84500000000000    -20.71200000000000     10.22900000000000
  H   21.88100000000000    -20.33200000000000      9.29900000000000
  C   22.58299999999999    -20.03700000000000     11.29700000000000
  H   23.27500000000000    -20.74200000000000     11.73800000000000
  C   23.35100000000000    -18.81900000000000     10.76000000000000
  H   23.73200000000000    -18.25000000000000     11.62900000000000
  H   22.65800000000000    -18.15100000000000     10.20100000000000
  S   24.75900000000000    -19.27100000000000      9.71200000000000
  H   24.04200000000000    -19.60900000000000      8.64100000000000
  C   21.64300000000000    -19.58400000000000     12.40300000000000
  O   21.89900000000000    -19.83100000000000     13.58500000000000
  N   20.52400000000000    -18.94300000000000     12.04000000000000
  H   20.28600000000000    -18.77100000000000     11.07800000000000
  C   19.60300000000000    -18.48200000000000     13.08700000000000
  H   20.15600000000000    -17.88500000000000     13.80000000000000
  C   18.49200000000000    -17.63600000000000     12.48600000000000
  H   17.74100000000000    -17.39000000000000     13.27000000000000
  H   17.97700000000000    -18.21900000000000     11.68700000000000
  C   19.06000000000000    -16.34700000000000     11.91200000000000
  H   19.75700000000000    -16.54600000000000     11.07500000000000
  H   19.66000000000000    -15.84700000000000     12.70700000000000
  S   17.75900000000000    -15.20700000000000     11.36900000000000
  C   17.32600000000000    -16.00300000000000      9.82600000000000
  H   16.98500000000000    -17.04600000000000      9.99300000000000
  H   18.19200000000000    -16.03200000000000      9.13100000000000
  H   16.49700000000000    -15.46500000000000      9.31800000000000
  C   19.01000000000000    -19.65300000000000     13.86000000000000
  O   18.78800000000000    -19.55100000000000     15.07500000000000
  N   18.76000000000000    -20.77600000000000     13.17600000000000
  H   18.81900000000000    -20.82900000000000     12.17400000000000
  C   18.23300000000000    -21.96600000000000     13.85200000000000
  H   17.34600000000000    -21.68700000000000     14.40900000000000
  C   17.87000000000000    -23.03400000000000     12.81100000000000
  H   17.68500000000000    -24.01800000000000     13.28700000000000
  H   18.68600000000000    -23.14800000000000     12.07100000000000
  C   16.56800000000000    -22.69300000000000     12.02100000000000
  O   15.83000000000000    -21.77000000000000     12.43000000000000
  O   16.28900000000000    -23.36400000000000     11.01800000000000
  C   19.23000000000000    -22.51400000000000     14.87000000000000
  O   18.83300000000000    -22.99100000000000     15.94400000000000
  N   20.52800000000000    -22.46200000000000     14.55300000000000
  H   20.81500000000000    -22.15900000000000     13.64000000000000
  C   21.53700000000000    -22.91800000000000     15.50400000000000
  H   21.24300000000000    -23.89399999999999     15.87000000000000
  C   22.89800000000000    -23.04300000000000     14.82900000000000
  H   23.23000000000000    -22.06700000000000     14.41400000000000
  H   22.82300000000000    -23.75400000000000     13.97700000000000
  H   23.67000000000000    -23.42500000000000     15.53000000000000
  C   21.62900000000000    -21.99900000000000     16.71500000000000
  O   21.72700000000000    -22.48200000000000     17.85500000000000
  N   21.59700000000000    -20.67100000000000     16.49000000000000
  H   21.51500000000000    -20.30500000000000     15.55900000000000
  C   21.61400000000000    -19.75000000000000     17.61800000000000
  H   22.48300000000000    -19.96700000000000     18.22300000000000
  C   21.71099999999999    -18.31300000000000     17.09200000000000
  H   20.83200000000000    -18.06700000000000     16.45600000000000
  H   22.62200000000000    -18.19600000000000     16.46800000000000
  H   21.75700000000000    -17.58100000000000     17.92599999999999
  C   20.39000000000000    -19.93200000000000     18.51800000000000
  O   20.48400000000000    -19.81200000000000     19.75500000000000
  N   19.22500000000000    -20.20800000000000     17.92300000000000
  H   19.13000000000000    -20.24800000000000     16.92600000000000
  C   18.03300000000000    -20.44200000000000     18.72400000000000
  H   17.92000000000000    -19.63500000000000     19.43700000000000
  C   16.80700000000000    -20.47400000000000     17.82500000000000
  H   16.91800000000000    -21.26400000000000     17.04400000000000
  H   16.83000000000000    -19.51000000000000     17.26900000000000
  C   15.52400000000000    -20.69200000000000     18.56400000000000
  H   15.54900000000000    -20.17899999999999     19.55300000000000
  H   15.33300000000000    -21.77300000000000     18.74300000000000
  C   14.35500000000000    -20.10600000000000     17.81700000000000
  O   14.55400000000000    -19.10500000000000     17.08500000000000
  O   13.24000000000000    -20.63800000000000     17.96600000000000
  C   18.15500000000000    -21.73500000000000     19.51800000000000
  O   17.75500000000000    -21.80099999999999     20.69600000000000
  N   18.73400000000000    -22.76600000000000     18.89200000000000
  H   18.99500000000000    -22.71800000000000     17.92700000000000
  C   18.94800000000000    -24.02800000000000     19.58900000000000
  H   17.99400000000000    -24.39500000000000     19.94300000000000
  C   19.57000000000000    -25.04900000000000     18.62900000000000
  H   20.55600000000000    -24.70400000000000     18.25500000000000
  H   18.90000000000000    -25.19500000000000     17.75300000000000
  H   19.70100000000000    -26.03300000000000     19.12900000000000
  C   19.84400000000000    -23.83599999999999     20.80800000000000
  O   19.65400000000000    -24.51100000000000     21.83299999999999
  N   20.82400000000000    -22.92200000000000     20.72100000000000
  H   20.99500000000000    -22.44400000000000     19.85900000000000
  C   21.67200000000000    -22.65500000000000     21.87800000000000
  H   22.08800000000000    -23.59500000000000     22.21800000000000
  C   22.79300000000000    -21.70300000000000     21.50600000000000
  H   22.38500000000000    -20.72200000000000     21.17500000000000
  H   23.36400000000000    -22.12900000000000     20.65000000000000
  C   23.74600000000000    -21.45900000000000     22.64600000000000
  C   24.83700000000000    -22.28800000000000     22.82400000000000
  H   24.98400000000000    -23.12200000000000     22.14900000000000
  C   25.71500000000000    -22.08700000000000     23.86000000000000
  H   26.56000000000000    -22.75100000000000     23.99800000000000
  C   25.51800000000000    -21.03400000000000     24.74800000000000
  O   26.41300000000000    -20.84000000000000     25.76100000000000
  H   25.98200000000000    -20.27900000000000     26.45600000000000
  C   23.54800000000000    -20.41300000000000     23.55500000000000
  H   22.68400000000000    -19.77000000000000     23.44800000000000
  C   24.43800000000000    -20.19000000000000     24.61500000000000
  H   24.26600000000000    -19.38500000000000     25.31700000000000
  C   20.85600000000000    -22.08300000000000     23.03000000000000
  O   21.10200000000000    -22.41100000000000     24.19600000000000
  N   19.87800000000000    -21.24200000000000     22.71200000000000
  H   19.66900000000000    -21.08299999999999     21.74700000000000
  C   18.91600000000000    -20.76100000000000     23.69000000000000
  H   19.26600000000000    -20.93000000000000     24.69900000000000
  H   17.97800000000000    -21.25700000000000     23.48900000000000
  C   18.64900000000000    -19.27200000000000     23.58600000000000
  O   17.92500000000000    -18.72700000000000     24.43000000000000
  N   19.18700000000000    -18.59900000000000     22.55200000000000
  H   19.70000000000000    -19.06000000000000     21.83500000000000
  C   19.03200000000000    -17.15200000000000     22.43600000000000
  H   19.08200000000000    -16.71100000000000     23.42400000000000
  C   20.13800000000000    -16.57700000000000     21.55100000000000
  H   19.87600000000000    -15.55200000000000     21.20600000000000
  H   20.26000000000000    -17.20700000000000     20.64100000000000
  C   21.45000000000000    -16.44600000000000     22.25500000000000
  C   21.59300000000000    -15.51000000000000     23.25700000000000
  H   20.75100000000000    -14.88700000000000     23.53300000000000
  C   22.80000000000000    -15.35800000000000     23.92500000000000
  H   22.88700000000000    -14.61600000000000     24.70700000000000
  C   23.87400000000000    -16.14900000000000     23.58700000000000
  H   24.81100000000000    -16.02500000000000     24.11600000000000
  C   22.53800000000000    -17.22700000000000     21.91200000000000
  H   22.44400000000000    -17.96400000000000     21.12800000000000
  C   23.75900000000000    -17.07000000000000     22.59900000000000
  H   24.59700000000000    -17.69400000000000     22.33300000000000
  C   17.66600000000000    -16.77900000000000     21.87200000000000
  O   17.11500000000000    -17.49000000000000     21.02300000000000
  N   17.12800000000000    -15.65500000000000     22.37200000000000
  H   17.55900000000000    -15.16100000000000     23.13400000000000
  C   15.82700000000000    -15.14700000000000     21.95400000000000
  H   15.08000000000000    -15.91200000000000     22.12200000000000
  C   15.48300000000000    -13.87200000000000     22.73500000000000
  H   16.23700000000000    -13.07200000000000     22.57100000000000
  H   15.44700000000000    -14.07700000000000     23.82400000000000
  H   14.49200000000000    -13.45300000000000     22.44500000000000
  C   15.84200000000000    -14.78800000000000     20.48300000000000
  O   16.80900000000000    -14.20900000000000     19.99600000000000
  N   14.74600000000000    -15.10400000000000     19.79700000000000
  H   13.95900000000000    -15.56300000000000     20.22200000000000
  C   14.71600000000000    -14.87400000000000     18.36400000000000
  H   15.65200000000000    -15.18400000000000     17.92900000000000
  C   13.58600000000000    -15.68900000000000     17.73300000000000
  H   12.60600000000000    -15.24600000000000     18.02400000000000
  H   13.61900000000000    -16.71800000000000     18.16300000000000
  C   13.69100000000000    -15.80000000000000     16.20000000000000
  H   14.58700000000000    -16.39800000000000     15.92500000000000
  H   13.79700000000000    -14.80000000000000     15.73100000000000
  C   12.42700000000000    -16.38600000000000     15.60400000000000
  H   12.45100000000000    -16.26900000000000     14.49500000000000
  H   11.53800000000000    -15.84000000000000     16.00200000000000
  N   12.32700000000000    -17.80600000000000     15.93100000000000
  H   13.08700000000000    -18.26200000000000     16.44300000000000
  C   11.32400000000000    -18.59000000000000     15.55000000000000
  N   10.32600000000000    -18.08100000000000     14.84900000000000
  H   10.33800000000000    -17.11000000000000     14.58500000000000
  H   9.59700000000000    -18.67000000000000     14.54500000000000
  N   11.31300000000000    -19.88300000000000     15.88000000000000
  H   12.03200000000000    -20.17200000000000     16.54800000000000
  H   10.49600000000000    -20.42200000000000     15.78200000000000
  C   14.56500000000000    -13.40000000000000     18.01700000000000
  O   14.75800000000000    -13.03800000000000     16.84700000000000
  N   14.23700000000000    -12.53700000000000     18.98000000000000
  H   13.96400000000000    -12.78000000000000     19.91900000000000
  C   14.12300000000000    -11.11900000000000     18.67500000000000
  H   13.92500000000000    -10.98500000000000     17.63100000000000
  C   12.95600000000000    -10.51700000000000     19.43500000000000
  H   12.00500000000000    -10.93400000000000     19.03800000000000
  H   12.91400000000000     -9.41300000000000     19.31900000000000
  C   13.01200000000000    -10.86100000000000     20.89400000000000
  O   12.61500000000000    -12.00200000000000     21.28600000000000
  O   13.53300000000000    -10.01400000000000     21.63500000000000
  C   15.40100000000000    -10.33600000000000     18.95700000000000
  O   15.40000000000000     -9.10500000000000     18.81600000000000
  N   16.50583195737443    -11.00510762228500     19.30671253643081
  H   16.44300000000000    -11.97300000000000     19.55000000000000
  C   17.78503520482348    -10.32660342581532     19.33892326188752
  H   17.68351996102374     -9.39748642455031     19.88987711933316
  C   18.85448248036288    -11.21664451126763     19.98968710350038
  H   19.88292977635878    -10.85912746931599     19.76530944518848
  H   18.75406758155417    -12.23457222923893     19.55937118830823
  C   18.74609779388186    -11.31021186902869     21.50952835988077
  H   17.68500000000000    -11.49400000000000     21.80400000000000
  C   19.56600000000000    -12.50000000000000     21.96200000000000
  H   20.63022377305493    -12.36085106749392     21.68068090295710
  H   19.18300000000000    -13.43800000000000     21.50500000000000
  H   19.50300000000000    -12.60700000000000     23.06700000000000
  C   19.19052573202931    -10.01618303985596     22.19446429248989
  H   18.39332577437092     -9.24929141291927     22.07752619211858
  H   20.12529942945631     -9.61099727764699     21.76013222213336
  H   19.34600000000000    -10.17200000000000     23.27800000000000
  C   18.26570436706989     -9.99094644698691     17.93914085856027
  O   17.79841930583494    -10.57900041220646     16.95879872594301
  N   19.23423043828982     -9.05382973309534     17.82726255608155
  H   19.49774793090351     -8.52113305763363     18.64177529380522
  C   19.86596773486686     -8.61193077162351     16.59494245158230
  H   19.16933521101889     -7.91828319207500     16.14461682101486
  C   21.20002166022259     -7.80087808395035     16.85481741851186
  H   21.78317190048401     -8.37621412540773     17.59039646869197
  H   20.88549627141303     -6.86323766467287     17.34077520327720
  S   22.27596596709783     -7.41451503691953     15.39392615432559
  C   20.10124275622035     -9.70172633783275     15.56862851811533
  O   20.73766068836383    -10.72483669984432     15.82992394300770
  N   19.52793495960204     -9.54473394990298     14.36172229185240
  H   19.07990594397831     -8.67838832469716     14.12109899949386
  C   19.48603677405314    -10.64501491015174     13.41698507455763
  H   19.22384876974528    -11.53132392903439     13.97788583181672
  C   18.39341768415995    -10.52444560860452     12.32743719776743
  H   17.39500000000000    -10.48400000000000     12.81800000000000
  H   18.41800000000000    -11.42400000000000     11.67500000000000
  O   18.52518247440548     -9.34513867113774     11.54668787026677
  H   17.62042239713388     -9.02949153389163     11.37987223306451
  C   20.84709294083031    -10.94385873743432     12.82887624147799
  O   21.17437882423025    -12.10595751610868     12.60132788947137
  N   21.71828964756189     -9.92388007261616     12.66992360267068
  H   21.43787097383662     -8.98887849660514     12.88609034360586
  C   23.12375222530741    -10.12800605135553     12.36326358020684
  H   23.16972755156093    -10.72819531948342     11.47083639839246
  C   23.90322180902190     -8.80314218673963     12.16659065463570
  H   24.99415552222314     -9.00294706369768     12.10033971135432
  H   23.73465580890238     -8.15348718845280     13.05541095691079
  C   23.58474242803472     -7.99546403938865     10.93671982461758
  C   22.98198886653034     -8.46742589725451      9.75308326897388
  H   22.65182011544437     -9.49132664511091      9.67874113848112
  C   22.82449750971425     -7.60439874089033      8.64736625095350
  H   22.37423270404393     -7.95871766909072      7.73444516771094
  C   23.26024285203355     -6.26907805644449      8.72715550511973
  O   23.13986824074803     -5.37094250433905      7.65005611189713
  H   23.44640646951735     -4.49649606182213      7.95988140289094
  C   24.02643869032060     -6.67220726375631     10.97298938592618
  H   24.53126485350574     -6.32157733658505     11.85639359650726
  C   23.84985199522467     -5.80660103279926      9.89741748520809
  H   24.19782726894705     -4.79013056597973      9.98530859940868
  C   23.86247352667396    -10.91137416417092     13.44398086252325
  O   24.55676211190216    -11.88696047904948     13.15861789403789
  N   23.70051845118240    -10.51595672417320     14.72146168748280
  H   23.18037770853731     -9.67980473145323     14.91872923137319
  C   24.27273376271383    -11.18495409248255     15.87570884628505
  H   25.34833399989407    -11.15331892395723     15.76649355433618
  C   23.88672301818027    -10.41303168021525     17.16088549744830
  H   22.77996758987248    -10.36280218124177     17.23472317545292
  H   24.24947596934353     -9.36776290924320     17.04192580394993
  C   24.44734373792718    -11.00671652324954     18.46570706544966
  H   25.52910048086257    -11.19715423144443     18.29867088077371
  H   23.96728645625065    -11.98858556823302     18.66004011119136
  S   24.25253712045659     -9.92976313790942     19.91964802237158
  C   22.46685899948686    -10.08984000610283     20.14246924354971
  H   22.16549654029376    -11.15090077194353     20.25550350868504
  H   21.91075187680698     -9.66409634784325     19.28342741420789
  H   22.14641767902192     -9.53645728846406     21.05027895518223
  C   23.88020243455950    -12.65737714434580     15.98600593509705
  O   24.72064518318102    -13.54132911492429     16.17423787979255
  N   22.57649759759636    -12.97224195537660     15.80876682151064
  H   21.91411322289400    -12.22184688541200     15.69916990245828
  C   22.06900000000000    -14.33600000000000     15.76000000000000
  H   22.42300000000000    -14.80100000000000     16.67000000000000
  C   20.53900000000000    -14.36700000000000     15.74400000000000
  H   20.18500000000000    -15.41800000000000     15.63100000000000
  H   20.18290921381514    -13.79687649182269     14.85425353988063
  C   19.88506793645206    -13.77748328000920     16.99353585590146
  H   20.11162724256122    -12.69322185708078     17.09068040173820
  H   20.32541566721952    -14.27724810223297     17.88499650701334
  C   18.37400000000000    -13.97700000000000     17.04600000000000
  H   18.00700000000000    -13.58800000000000     18.02000000000000
  H   18.07400000000000    -15.03800000000000     17.03500000000000
  N   17.67299999999999    -13.17900000000000     16.02700000000000
  H   17.58201234732288    -12.18469816203485     16.20076613620008
  C   17.06700000000000    -13.65900000000000     14.94700000000000
  N   17.09100000000000    -14.97600000000000     14.69000000000000
  H   17.55099999999999    -15.61400000000000     15.32200000000000
  H   16.73200000000000    -15.26400000000000     13.81500000000000
  N   16.41800000000000    -12.81900000000000     14.13500000000000
  H   16.19800000000000    -11.91100000000000     14.51100000000000
  H   15.74300000000000    -13.22500000000000     13.50600000000000
  C   22.64300000000000    -15.13600000000000     14.60500000000000
  O   23.08400000000000    -16.27600000000000     14.79100000000000
  N   22.69100000000000    -14.53400000000000     13.41700000000000
  H   22.30900000000000    -13.61800000000000     13.26800000000000
  C   23.31800000000000    -15.18400000000000     12.27600000000000
  H   22.81000000000000    -16.11700000000000     12.07900000000000
  C   23.21700000000000    -14.27100000000000     11.03700000000000
  H   23.46800000000000    -13.22500000000000     11.31700000000000
  C   24.19700000000000    -14.75400000000000      9.95600000000000
  H   24.03800000000000    -15.83100000000000      9.73500000000000
  H   25.25800000000000    -14.60000000000000     10.24200000000000
  H   24.03800000000000    -14.18000000000000      9.02200000000000
  C   21.77500000000000    -14.31700000000000     10.50800000000000
  H   21.05500000000000    -14.11900000000000     11.32900000000000
  H   21.56400000000000    -15.34300000000000     10.13100000000000
  C   21.48100000000000    -13.29600000000000      9.35200000000000
  H   22.09000000000000    -13.52100000000000      8.45300000000000
  H   21.70500000000000    -12.26400000000000      9.69200000000000
  H   20.40900000000000    -13.35200000000000      9.06800000000000
  C   24.76599999999999    -15.52300000000000     12.58500000000000
  O   25.23800000000000    -16.63600000000000     12.29700000000000
  N   25.50000000000000    -14.54500000000000     13.13200000000000
  H   25.09600000000000    -13.64500000000000     13.32000000000000
  C   26.93400000000000    -14.71700000000000     13.37300000000000
  H   27.40800000000000    -14.98600000000000     12.43700000000000
  C   27.50200000000000    -13.41200000000000     13.91800000000000
  H   27.13400000000000    -13.18100000000000     14.94200000000000
  H   27.14200000000000    -12.58000000000000     13.26800000000000
  C   29.00100000000000    -13.37300000000000     13.92700000000000
  C   29.74100000000000    -13.97700000000000     14.93800000000000
  H   29.23800000000000    -14.47400000000000     15.75400000000000
  C   31.14300000000000    -13.90800000000000     14.94100000000000
  H   31.72800000000000    -14.36500000000000     15.72500000000000
  C   31.77700000000000    -13.25700000000000     13.87900000000000
  O   33.15100000000000    -13.15800000000000     13.80900000000000
  H   33.34000000000000    -12.22900000000000     13.60400000000000
  C   29.68100000000000    -12.74600000000000     12.88100000000000
  H   29.11400000000000    -12.29300000000000     12.07700000000000
  C   31.05700000000000    -12.68100000000000     12.86700000000000
  H   31.56200000000000    -12.20700000000000     12.03500000000000
  C   27.20200000000000    -15.83100000000000     14.38400000000000
  O   28.02600000000000    -16.74200000000000     14.15300000000000
  N   26.49400000000000    -15.77300000000000     15.51100000000000
  H   25.84900000000000    -15.01600000000000     15.66800000000000
  C   26.54700000000000    -16.83600000000000     16.50900000000000
  H   27.54400000000000    -16.88000000000000     16.92000000000000
  C   25.49300000000000    -16.55200000000000     17.56200000000000
  H   25.27800000000000    -17.45500000000000     18.17400000000000
  H   24.54200000000000    -16.26000000000000     17.05900000000000
  C   25.88400000000000    -15.45200000000000     18.51600000000000
  C   27.13500000000000    -14.92200000000000     18.71700000000000
  H   28.01300000000000    -15.15200000000000     18.12500000000000
  N   27.08900000000000    -13.96100000000000     19.71800000000000
  H   27.77900000000000    -13.29500000000000     19.95100000000000
  C   25.78900000000000    -13.86300000000000     20.15400000000000
  C   25.01200000000000    -14.78000000000000     19.40700000000000
  C   23.63800000000000    -14.86100000000000     19.64900000000000
  H   23.00700000000000    -15.53600000000000     19.09200000000000
  C   23.07999999999999    -14.02400000000000     20.60400000000000
  H   22.01400000000000    -14.05000000000000     20.79100000000000
  C   25.23400000000000    -13.05100000000000     21.12900000000000
  H   25.82500000000000    -12.35900000000000     21.70100000000000
  C   23.88300000000000    -13.14600000000000     21.33599999999999
  H   23.40900000000000    -12.51000000000000     22.07600000000000
  C   26.29500000000000    -18.20800000000000     15.87800000000000
  O   27.04300000000000    -19.16400000000000     16.09400000000000
  N   25.19900000000000    -18.32500000000000     15.13900000000000
  H   24.59800000000000    -17.54000000000000     14.94600000000000
  C   24.82200000000000    -19.62600000000000     14.60900000000000
  H   23.98900000000000    -19.42000000000000     13.98600000000000
  H   24.63800000000000    -20.33200000000000     15.40600000000000
  C   25.86400000000000    -20.18300000000000     13.66000000000000
  O   26.15000000000000    -21.38800000000000     13.67300000000000
  N   26.40800000000000    -19.32400000000000     12.79300000000000
  H   26.09400000000000    -18.37000000000000     12.72700000000000
  C   27.45200000000000    -19.76100000000000     11.88600000000000
  H   27.69800000000000    -18.90500000000000     11.28300000000000
  H   27.09600000000000    -20.60000000000000     11.30400000000000
  C   28.70600000000000    -20.19300000000000     12.61900000000000
  O   29.40600000000000    -21.10400000000000     12.17600000000000
  N   28.99800000000000    -19.55800000000000     13.75700000000000
  H   28.45200000000000    -18.78000000000000     14.07000000000000
  C   30.13600000000000    -19.99000000000000     14.56300000000000
  H   31.01000000000000    -20.07300000000000     13.92900000000000
  C   30.40900000000000    -18.93700000000000     15.64800000000000
  H   29.45000000000000    -18.71900000000000     16.15900000000000
  H   30.73100000000000    -17.99500000000000     15.14600000000000
  C   31.46300000000000    -19.35100000000000     16.65700000000000
  H   32.44400000000000    -19.46100000000000     16.13500000000000
  H   31.23900000000000    -20.34100000000000     17.10800000000000
  S   31.65200000000000    -18.16400000000000     18.02800000000000
  C   30.00600000000000    -18.28800000000000     18.76200000000000
  H   29.74000000000000    -19.35600000000000     18.91500000000000
  H   29.23999999999999    -17.81600000000000     18.11400000000000
  H   29.99100000000000    -17.78000000000000     19.75000000000000
  C   29.88900000000000    -21.37400000000000     15.16900000000000
  O   30.76700000000000    -22.25000000000000     15.12900000000000
  N   28.69000000000000    -21.60500000000000     15.71200000000000
  H   27.99900000000000    -20.88100000000000     15.69000000000000
  C   28.38100000000000    -22.90900000000000     16.27800000000000
  H   29.17300000000000    -23.19000000000000     16.96300000000000
  C   27.05500000000000    -22.85200000000000     17.02300000000000
  H   26.65400000000000    -23.87800000000000     17.19200000000000
  H   26.30700000000000    -22.30300000000000     16.40800000000000
  C   26.94600000000000    -20.92700000000000     18.75700000000000
  H   26.78400000000000    -20.06900000000000     18.11000000000000
  C   27.17000000000000    -22.20300000000000     18.36800000000000
  N   27.22000000000000    -20.85600000000000     20.10100000000000
  H   27.68400000000000    -20.06300000000000     20.49900000000000
  N   27.60400000000000    -22.87600000000000     19.48400000000000
  H   28.04000000000000    -23.78400000000000     19.48500000000000
  C   27.62200000000000    -22.04100000000000     20.51599999999999
  H   27.98300000000000    -22.29100000000000     21.50700000000000
  C   28.35700000000000    -23.98100000000000     15.19700000000000
  O   28.87000000000000    -25.08500000000000     15.40900000000000
  N   27.79600000000000    -23.66100000000000     14.01600000000000
  H   27.33300000000000    -22.78600000000000     13.84600000000000
  C   27.84500000000000    -24.60900000000000     12.90800000000000
  H   27.53200000000000    -25.58100000000000     13.26200000000000
  C   26.91400000000000    -24.13300000000000     11.79700000000000
  H   27.04700000000000    -24.77800000000000     10.89700000000000
  H   27.18800000000000    -23.09300000000000     11.50900000000000
  C   25.41700000000000    -24.16800000000000     12.16300000000000
  H   25.22300000000000    -23.52700000000000     13.05200000000000
  C   24.60500000000000    -23.64200000000000     10.99500000000000
  H   24.78100000000000    -24.26600000000000     10.09600000000000
  H   24.88900000000000    -22.59300000000000     10.75900000000000
  H   23.51899999999999    -23.65900000000000     11.23400000000000
  C   24.96400000000000    -25.57300000000000     12.47500000000000
  H   25.45000000000000    -25.96400000000000     13.39400000000000
  H   25.20000000000000    -26.26000000000000     11.63300000000000
  H   23.86400000000000    -25.59900000000000     12.64000000000000
  C   29.26100000000000    -24.80500000000000     12.38800000000000
  O   29.54600000000000    -25.83599999999999     11.76700000000000
  N   30.14800000000000    -23.85100000000000     12.64800000000000
  H   29.88900000000000    -23.04600000000000     13.17900000000000
  C   31.54600000000000    -23.92500000000000     12.21400000000000
  H   32.02000000000000    -23.01800000000000     12.56500000000000
  C   32.24900000000000    -25.14400000000000     12.82600000000000
  H   31.85500000000000    -26.09300000000000     12.41000000000000
  H   32.05300000000000    -25.13900000000000     13.92200000000000
  C   33.75900000000000    -25.09300000000000     12.64400000000000
  O   34.33400000000000    -24.01400000000000     12.50600000000000
  N   34.40100000000000    -26.24600000000000     12.68600000000000
  H   35.39299999999999    -26.21700000000000     12.56800000000000
  H   33.89999999999999    -27.09700000000000     12.79900000000000
  C   31.62700000000000    -23.92700000000000     10.68200000000000
  O   32.32500000000000    -24.74700000000000     10.06600000000000
  N   30.86100000000000    -23.01100000000000     10.05900000000000
  H   30.29500000000000    -22.37700000000000     10.58700000000000
  C   30.84000000000000    -22.89700000000000      8.59900000000000
  H   31.67400000000000    -23.44000000000000      8.17300000000000
  C   29.53600000000000    -23.43400000000000      7.97100000000000
  H   29.49400000000000    -23.15000000000000      6.89400000000000
  H   28.67600000000000    -22.95100000000000      8.48900000000000
  C   29.40900000000000    -24.95100000000000      8.09000000000000
  H   29.60900000000000    -25.26200000000000      9.14200000000000
  H   30.17700000000000    -25.44400000000000      7.45300000000000
  C   28.00400000000000    -25.43000000000000      7.72000000000000
  H   27.26500000000000    -24.99700000000000      8.43500000000000
  H   27.99400000000000    -26.53700000000000      7.86100000000000
  C   27.61700000000000    -25.07000000000000      6.31000000000000
  H   28.42700000000000    -25.32300000000000      5.59200000000000
  H   27.35700000000000    -23.99600000000000      6.20600000000000
  N   26.40400000000000    -25.88000000000000      5.91100000000000
  H   25.61400000000000    -25.66200000000000      6.57000000000000
  H   26.62600000000000    -26.90400000000000      5.91600000000000
  H   26.11000000000000    -25.57300000000000      4.95200000000000
  C   31.02600000000000    -21.44400000000000      8.20200000000000
  O   30.38200000000000    -20.55200000000000      8.76600000000000
  N   31.93100000000000    -21.21700000000000      7.26300000000000
  H   32.47900000000000    -21.96500000000000      6.87600000000000
  C   32.18000000000000    -19.89000000000000      6.70600000000000
  H   31.87800000000000    -19.13900000000000      7.42200000000000
  C   33.67000000000000    -19.74800000000000      6.37000000000000
  H   33.93400000000000    -20.40700000000000      5.51900000000000
  H   34.22199999999999    -20.12100000000000      7.25000000000000
  C   34.22800000000000    -18.34800000000000      6.13500000000000
  C   33.92400000000000    -17.28600000000000      6.99000000000000
  H   33.24200000000000    -17.43800000000000      7.81400000000000
  C   34.46600000000000    -16.03900000000000      6.79100000000000
  H   34.21100000000000    -15.22100000000000      7.45300000000000
  C   35.36600000000000    -15.83700000000000      5.75300000000000
  O   35.89500000000000    -14.56000000000000      5.62500000000000
  H   36.56699999999999    -14.60100000000000      4.92700000000000
  C   35.13900000000000    -18.12100000000000      5.09500000000000
  H   35.41199999999999    -18.92900000000000      4.43200000000000
  C   35.70900000000000    -16.85700000000000      4.90100000000000
  H   36.39500000000000    -16.69200000000000      4.08200000000000
  C   31.34200000000000    -19.73000000000000      5.44500000000000
  O   31.24200000000000    -20.65700000000000      4.63600000000000
  N   30.72700000000000    -18.55100000000000      5.28200000000000
  H   30.72500000000000    -17.84700000000000      5.99800000000000
  C   29.87700000000000    -18.33600000000000      4.12000000000000
  H   29.11199999999999    -19.10300000000000      4.10600000000000
  C   29.21700000000000    -16.96700000000000      4.19200000000000
  H   29.96500000000000    -16.15000000000000      4.10300000000000
  H   28.70800000000000    -16.85300000000000      5.17000000000000
  H   28.46400000000000    -16.84500000000000      3.38300000000000
  C   30.66900000000000    -18.46400000000000      2.83000000000000
  O   30.11600000000000    -18.84000000000000      1.78800000000000
  N   31.96600000000000    -18.18300000000000      2.87800000000000
  H   32.39100000000000    -17.87500000000000      3.72100000000000
  C   32.79700000000000    -18.25300000000000      1.68600000000000
  H   32.18000000000000    -18.21600000000000      0.79700000000000
  C   33.70800000000000    -17.02100000000000      1.64600000000000
  H   34.33900000000000    -17.03700000000000      0.72700000000000
  H   34.39699999999999    -17.01300000000000      2.51400000000000
  C   32.93700000000000    -15.71100000000000      1.64700000000000
  C   32.52100000000000    -15.12900000000000      2.82800000000000
  H   32.78100000000000    -15.59000000000000      3.77100000000000
  C   31.80000000000000    -13.95700000000000      2.81800000000000
  H   31.49500000000000    -13.50200000000000      3.75200000000000
  C   31.48500000000000    -13.36100000000000      1.63600000000000
  H   30.94000000000000    -12.42700000000000      1.62700000000000
  C   32.60200000000000    -15.10000000000000      0.45500000000000
  H   32.92000000000000    -15.53900000000000     -0.48400000000000
  C   31.88800000000000    -13.92900000000000      0.44000000000000
  H   31.66700000000000    -13.45200000000000     -0.50800000000000
  C   33.58400000000000    -19.56100000000000      1.59200000000000
  O   34.48300000000000    -19.67900000000000      0.75100000000000
  N   33.23400000000000    -20.55900000000000      2.39200000000000
  H   32.48600000000000    -20.44800000000000      3.05100000000000
  C   33.83500000000000    -21.87200000000000      2.23900000000000
  H   34.45700000000000    -21.94100000000000      1.35600000000000
  H   33.02000000000000    -22.57900000000000      2.22400000000000
  C   34.71399999999999    -22.20400000000000      3.42700000000000
  O   35.44299999999999    -21.35100000000000      3.94100000000000
  N   34.66899999999999    -23.47400000000000      3.85200000000000
  H   34.03200000000000    -24.12700000000000      3.45700000000000
  C   35.56600000000000    -23.93600000000000      4.88100000000000
  H   36.50100000000000    -23.39100000000000      4.85300000000000
  H   35.70900000000000    -24.99400000000000      4.72400000000000
  C   34.96900000000000    -23.77900000000000      6.26600000000000
  O   33.80200000000000    -23.39600000000000      6.44600000000000
  N   35.79600000000000    -24.09300000000000      7.26600000000000
  H   36.73699999999999    -24.38700000000000      7.13300000000000
  C   35.38100000000000    -23.92100000000000      8.65300000000000
  H   34.43200000000000    -24.41600000000000      8.80200000000000
  C   36.43400000000000    -24.50700000000000      9.60700000000000
  H   36.54099999999999    -25.59500000000000      9.38800000000000
  H   36.10700000000000    -24.42299999999999     10.66700000000000
  C   37.78500000000000    -23.82200000000000      9.43300000000000
  H   37.71699999999999    -22.74600000000000      9.70800000000000
  H   38.14900000000000    -23.87800000000000      8.38700000000000
  C   38.89600000000000    -24.39900000000000     10.28800000000000
  O   38.81200000000000    -25.58599999999999     10.63500000000000
  O   39.84800000000000    -23.64400000000000     10.62000000000000
  C   35.21200000000000    -22.43900000000000      8.95500000000000
  O   35.70900000000000    -21.57000000000000      8.22500000000000
  N   34.52000000000000    -22.14400000000000     10.04600000000000
  H   34.21800000000000    -22.85000000000000     10.68800000000000
  C   34.46299999999999    -20.75000000000000     10.47700000000000
  H   34.23599999999999    -20.16600000000000      9.60400000000000
  C   33.34100000000000    -20.50300000000000     11.47200000000000
  H   33.53400000000000    -21.04500000000000     12.42800000000000
  H   32.38100000000000    -20.88200000000000     11.05900000000000
  C   33.15200000000000    -19.04500000000000     11.74200000000000
  C   32.78500000000000    -18.21100000000000     10.69600000000000
  H   32.57100000000000    -18.63900000000000      9.72600000000000
  C   32.67000000000000    -16.84500000000000     10.87600000000000
  H   32.37700000000000    -16.20500000000000     10.05600000000000
  C   32.92100000000000    -16.29400000000000     12.14500000000000
  H   32.84100000000000    -15.22900000000000     12.28900000000000
  C   33.44900000000000    -18.51200000000000     12.97200000000000
  H   33.78500000000000    -19.14300000000000     13.78400000000000
  C   33.31500000000000    -17.11500000000000     13.18900000000000
  H   33.55000000000000    -16.70100000000000     14.16000000000000
  C   35.81400000000000    -20.35500000000000     11.06900000000000
  O   36.24499999999999    -20.96600000000000     12.04400000000000
  N   36.53900000000000    -19.38500000000000     10.49900000000000
  C   36.19799999999999    -18.51400000000000      9.36200000000000
  H   35.76800000000000    -17.56800000000000      9.75800000000000
  H   35.49699999999999    -18.98700000000000      8.64700000000000
  C   37.92900000000000    -19.19300000000000     10.92900000000000
  H   38.43200000000000    -20.15100000000000     10.96300000000000
  C   38.51800000000000    -18.26000000000000      9.85400000000000
  H   39.50900000000000    -18.63300000000000      9.52600000000000
  H   38.63700000000000    -17.22300000000000     10.22600000000000
  C   37.53900000000000    -18.29100000000000      8.69400000000000
  H   37.56200000000000    -17.38000000000000      8.06500000000000
  H   37.76100000000000    -19.17600000000000      8.05000000000000
  C   37.95500000000000    -18.56300000000000     12.31400000000000
  O   37.30499999999999    -17.53800000000000     12.55600000000000
  N   38.70800000000000    -19.17600000000000     13.21700000000000
  H   39.19800000000000    -20.02700000000000     12.99800000000000
  C   38.81600000000000    -18.65200000000000     14.58600000000000
  H   37.81100000000000    -18.52700000000000     14.96200000000000
  C   39.51200000000000    -19.66300000000000     15.48800000000000
  H   40.54699999999999    -19.81600000000000     15.10400000000000
  H   38.97799999999999    -20.63700000000000     15.40700000000000
  C   39.55900000000000    -19.24000000000000     16.96900000000000
  H   38.56900000000000    -19.35000000000000     17.44000000000000
  H   39.78900000000000    -18.16100000000000     17.05399999999999
  C   40.68100000000000    -19.97600000000000     17.70700000000000
  H   41.42200000000000    -19.22500000000000     18.07200000000000
  H   41.22500000000000    -20.65800000000000     17.01700000000000
  C   40.15300000000000    -20.76200000000000     18.90100000000000
  H   39.71600000000000    -20.00700000000000     19.56600000000000
  H   40.96000000000000    -21.31500000000000     19.42400000000000
  N   39.07800000000000    -21.72100000000000     18.51200000000000
  H   39.36200000000000    -22.30300000000000     17.70500000000000
  H   38.22599999999999    -21.16000000000000     18.21900000000000
  H   38.78899999999999    -22.30900000000000     19.31300000000000
  C   39.58600000000000    -17.33500000000000     14.60000000000000
  O   40.70000000000000    -17.27000000000000     14.06600000000000
  N   39.04800000000000    -16.27700000000000     15.20400000000000
  C   37.63300000000000    -16.10800000000000     15.59700000000000
  H   37.34700000000000    -16.87200000000000     16.35700000000000
  H   36.98000000000000    -16.21300000000000     14.70200000000000
  C   39.84800000000000    -15.06500000000000     15.40200000000000
  H   40.36499999999999    -14.81800000000000     14.48600000000000
  C   38.82300000000000    -14.00100000000000     15.80200000000000
  H   38.63000000000000    -13.36600000000000     14.90400000000000
  H   39.17100000000000    -13.32700000000000     16.61600000000000
  C   37.57500000000000    -14.71700000000000     16.16100000000000
  H   37.47999999999999    -14.79600000000000     17.26599999999999
  H   36.66399999999999    -14.19200000000000     15.79300000000000
  C   40.89200000000000    -15.25100000000000     16.48800000000000
  O   40.74500000000000    -16.07000000000000     17.39800000000000
  N   41.96900000000000    -14.46000000000000     16.38900000000000
  H   42.13800000000000    -13.82800000000000     15.63100000000000
  C   42.96400000000000    -14.41100000000000     17.45900000000000
  H   43.14800000000000    -15.41600000000000     17.82100000000000
  C   44.27199999999999    -13.80800000000000     16.95200000000000
  H   44.99399999999999    -13.73700000000000     17.79800000000000
  H   44.14399999999999    -12.79100000000000     16.54000000000000
  C   44.96200000000000    -14.69500000000000     15.91700000000000
  O   44.95200000000000    -15.93000000000000     16.09100000000000
  O   45.51400000000000    -14.13600000000000     14.94700000000000
  C   42.48900000000000    -13.58900000000000     18.66400000000000
  O   42.86000000000000    -13.89400000000000     19.80900000000000
  N   41.67099999999999    -12.57100000000000     18.42200000000000
  H   41.42900000000000    -12.32900000000000     17.48800000000000
  C   41.11299999999999    -11.75500000000000     19.49700000000000
  H   40.75999999999999    -12.41100000000000     20.28200000000000
  C   42.15100000000000    -10.77500000000000     20.08000000000000
  H   42.95900000000000    -11.37500000000000     20.55399999999999
  H   41.70699999999999    -10.15200000000000     20.88700000000000
  C   42.79700000000000     -9.84200000000000     19.05800000000000
  C   42.20700000000000     -8.61600000000000     18.71900000000000
  H   41.26899999999999     -8.32700000000000     19.16400000000000
  C   42.83500000000000     -7.75800000000000     17.76800000000000
  H   42.37000000000000     -6.82500000000000     17.48900000000000
  C   44.05300000000000     -8.12500000000000     17.21100000000000
  H   44.54100000000000     -7.47600000000000     16.49700000000000
  C   44.01599999999999    -10.18000000000000     18.48300000000000
  H   44.48499999999999    -11.11800000000000     18.75100000000000
  C   44.65000000000000     -9.33000000000000     17.57700000000000
  H   45.59800000000000     -9.61900000000000     17.14600000000000
  C   39.90599999999999    -10.99100000000000     18.98100000000000
  O   39.69299999999999    -10.84600000000000     17.77400000000000
  N   39.15500000000000    -10.44500000000000     19.92400000000000
  H   39.35100000000000    -10.63500000000000     20.89200000000000
  C   38.03600000000000     -9.55200000000000     19.64600000000000
  H   37.73900000000000     -9.63100000000000     18.61200000000000
  C   36.83400000000000     -9.90000000000000     20.53700000000000
  H   37.19500000000000    -10.07100000000000     21.57600000000000
  C   35.81800000000000     -8.73100000000000     20.56800000000000
  H   35.37300000000000     -8.56700000000000     19.56400000000000
  H   36.25100000000000     -7.78000000000000     20.93800000000000
  H   35.01400000000000     -8.96900000000000     21.29100000000000
  C   36.18800000000000    -11.18300000000000     20.03900000000000
  H   36.91200000000000    -12.02400000000000     20.06700000000000
  H   35.83000000000000    -11.06200000000000     18.99300000000000
  H   35.32200000000000    -11.45600000000000     20.68100000000000
  C   38.49600000000000     -8.12600000000000     19.90500000000000
  O   39.10300000000000     -7.85500000000000     20.94800000000000
  N   38.25500000000000     -7.22700000000000     18.95300000000000
  H   37.78799999999999     -7.50700000000000     18.11000000000000
  C   38.46600000000000     -5.78500000000000     19.14300000000000
  H   38.61700000000000     -5.57300000000000     20.19500000000000
  C   39.67399999999999     -5.30700000000000     18.32500000000000
  H   39.46500000000000     -5.33500000000000     17.23500000000000
  H   40.51000000000000     -6.01600000000000     18.51100000000000
  C   40.16300000000000     -3.94500000000000     18.68700000000000
  C   41.04899999999999     -3.77800000000000     19.73900000000000
  H   41.37900000000000     -4.64400000000000     20.29800000000000
  C   41.51100000000000     -2.52000000000000     20.10200000000000
  H   42.20000000000000     -2.41100000000000     20.92899999999999
  C   41.08300000000000     -1.41200000000000     19.38700000000000
  H   41.43500000000000     -0.42600000000000     19.66100000000000
  C   39.73600000000000     -2.82700000000000     17.98300000000000
  H   39.04800000000000     -2.94000000000000     17.15800000000000
  C   40.20300000000000     -1.56000000000000     18.33700000000000
  H   39.86799999999999     -0.69200000000000     17.78300000000000
  C   37.18500000000000     -5.08600000000000     18.70000000000000
  O   36.86600000000000     -5.06000000000000     17.50400000000000
  N   36.46200000000000     -4.51100000000000     19.64900000000000
  H   36.77800000000000     -4.51000000000000     20.60200000000000
  C   35.08280085555996     -4.12546471122438     19.43696366913047
  H   34.88256275779897     -4.11497574271239     18.37577451932572
  C   34.16052456043543     -5.16861585305025     20.14833779348814
  H   34.50872383737364     -5.25820541006531     21.20145625396385
  H   34.37180316401520     -6.14626582883090     19.66005731822274
  C   32.60871272756107     -4.97810977209304     20.16819266781718
  H   32.33507880569935     -4.08748838817676     20.77296618592705
  H   32.14761451762608     -5.86675036568187     20.64842098510312
  C   31.98690229835157     -4.79315412875814     18.78047031472686
  O   32.66795755972388     -4.34021811026718     17.86080938451365
  N   30.70120936024978     -5.14222458469141     18.61245748633431
  H   30.27371593003841     -5.07735451690905     17.70680017418944
  H   30.17637348200704     -5.47625540406350     19.39307859898295
  C   34.82752281622290     -2.71286237058269     19.91765401575221
  O   35.53499999999999     -2.18800000000000     20.77500000000000
  N   33.80321538875774     -2.05311712967483     19.35439250135279
  H   33.24824879456396     -2.52886397232486     18.66683620685906
  C   33.29226758393843     -0.75974029286836     19.79477944100159
  H   33.93635847847762     -0.32939226096401     20.54672473324259
  C   33.11843462749155      0.23215566583514     18.64490738262268
  H   32.57925344095583     -0.26768947223209     17.80371869426362
  O   34.39115469922302      0.67214303884633     18.18717137692122
  H   34.21932036178958      0.99278052518076     17.28092371483667
  C   32.35420387453774      1.49926855865761     19.05665173066102
  H   32.82058157354971      1.95407731893116     19.95493096645220
  H   31.28715839709186      1.28363546896098     19.28310450995776
  H   32.36674510973955      2.25092377077622     18.23921944691240
  C   31.95277037680988     -1.02610624605803     20.43313137951314
  O   31.18728895293007     -1.82990101125885     19.91447733625636
  N   31.63270445290822     -0.39932265128715     21.58408539684325
  H   32.28535073002588      0.22039995409710     22.03435932861531
  C   30.33347216776996     -0.55754051349786     22.21122189981130
  H   29.71863897708920     -1.22082843989097     21.62202028574299
  C   30.45273631665637     -1.17688021291815     23.62640448415042
  H   31.02294078543599     -0.50379400282973     24.30565165463010
  H   31.07183616161645     -2.09182409525409     23.49144933030934
  C   29.11404283679358     -1.62227052470707     24.28846006708847
  H   29.37094384768143     -2.32880322019922     25.10733447636550
  H   28.47983384591013     -2.17687779588736     23.57069793030446
  C   28.31210722581733     -0.49418409669019     24.94594579446130
  O   28.76085994485962      0.14539758003626     25.89670455871709
  N   27.07415716996065     -0.24292104266692     24.51217880990801
  H   26.52640896716593      0.46796448540189     24.95075368583858
  H   26.71213738240911     -0.75869450714574     23.72557992391603
  C   29.60084600040075      0.76368587744272     22.25089211458670
  O   29.96222664831519      1.69448857405612     22.97525101186524
  N   28.51768033203606      0.85969755053529     21.46304608817431
  H   28.31354901024808      0.12359029609701     20.79774074175956
  C   27.57780823381457      1.96161386983491     21.52898847488251
  H   27.74764811499293      2.50145202975473     22.44864917344239
  C   27.76813331685769      2.96926675468648     20.39980580201861
  H   28.81571581375788      3.32301805208675     20.50523926113279
  C   27.64263221448316      2.34185924869732     18.99706061393105
  H   26.61604352603239      1.95879787087297     18.81033514305049
  H   28.36570187418108      1.50938947355831     18.86649836688663
  H   27.86440719355409      3.09538796938501     18.21068203391920
  C   26.84855643670550      4.18538141988873     20.59886181707865
  H   26.82383758591504      4.45254490032274     21.67951074531155
  H   25.81726447106009      3.90718019272182     20.29141568407984
  C   27.30461431927214      5.41763635610998     19.82392554672519
  H   27.31779229911971      5.22079782130515     18.73082547496672
  H   28.31900000000000      5.75000000000000     20.14099999999999
  H   26.59400000000000      6.23800000000000     20.02200000000000
  C   26.16359512346624      1.42491611556148     21.65854957156607
  O   25.38144856798037      1.88303483248991     22.49799736954335
  N   25.84080983876313      0.37213712555510     20.89076866396905
  H   26.51787965025577     -0.00276140291357     20.24854825709375
  C   24.63485441386900     -0.42278056528199     20.97780350820431
  H   23.78080779576813      0.21562187589867     21.15954476492071
  C   24.45707190560845     -1.21408559165028     19.62085227500192
  H   25.37966798287471     -1.80492003406343     19.47995851571707
  H   24.45622076868346     -0.44279789132239     18.82626680765947
  S   22.96533625831497     -2.27555630494571     19.47004043487230
  C   24.76853450943543     -1.40956729152624     22.12579631860394
  O   25.87600112109313     -1.71298695010469     22.56790081839334
  N   23.67248967225865     -1.94276438236801     22.70085669358793
  H   22.74479129482745     -1.82581539436399     22.32261154568288
  C   23.79924619932599     -2.83252879711775     23.84928900142410
  H   24.57339930185552     -2.45812347908603     24.50295923605248
  C   22.49896760726688     -2.90676521473655     24.66655104469133
  H   22.60171945928662     -3.63240849308674     25.50328589833498
  H   21.68112919078472     -3.27903079421651     24.00904036516862
  S   22.06665213314615     -1.26984623484679     25.32948117401683
  H   20.76900000000000     -1.59000000000000     25.42700000000000
  C   24.23582853081357     -4.21719571632627     23.42811710129775
  O   25.06588369930237     -4.85855370338992     24.07620004995932
  N   23.72818385349876     -4.67202218596792     22.27249152567395
  H   23.01560836588316     -4.14515875172025     21.79973373998451
  C   24.11589902098338     -5.92054003743954     21.64284258155407
  H   24.02647127231317     -6.68893361862344     22.39754158255156
  C   23.13425118945377     -6.30358864933732     20.51011282262748
  H   23.54109627451113     -7.09945305308230     19.84663215278435
  H   22.91764348433861     -5.40891173140312     19.88131175483499
  O   21.92702646725120     -6.78403112169830     21.10742079545769
  H   21.19850121499774     -6.70867278615770     20.44853893777150
  C   25.57372648770366     -6.00173835574529     21.21298663382029
  O   26.13168252503546     -7.09210341413531     21.13069412954288
  N   26.27471636096654     -4.85749518155199     21.02507208631787
  H   25.78540002221614     -3.98734159323646     21.04609672515124
  C   27.71511375848591     -4.79309840695568     20.77778586176944
  H   27.88835885010462     -5.23920148419599     19.80689675557415
  C   28.27832625222119     -3.31728974914475     20.78402047810487
  H   29.38172569421866     -3.30681743805271     20.90081128265881
  H   27.83839377432088     -2.80672279993222     21.65521918689450
  C   27.73998224472007     -3.14544243898420     18.25829393368646
  H   27.66220376695555     -4.17536387629958     17.90805877338735
  C   27.94247225221520     -2.59290537245266     19.51532211174882
  N   27.58661550831613     -2.09600375050920     17.39046806232953
  H   27.32245119320577     -2.30344142166349     16.38046023767457
  N   27.91285853624190     -1.21077995381541     19.42056404061276
  C   27.69110956713864     -0.95820401119147     18.12370573290787
  H   27.56371801306661      0.03396948069290     17.68507022647351
  C   28.60691774884858     -5.56462256414363     21.73772719808447
  O   29.54294046444133     -6.24835833426234     21.31742055268754
  N   28.34745434599382     -5.48103479519104     23.06148489960874
  H   27.56104088518513     -4.95537909113286     23.38392310129186
  C   29.10800263336291     -6.24365844452938     24.04464164932752
  H   30.14984554095860     -6.22082418094639     23.76126856613191
  C   29.00684716372780     -5.70373023723805     25.50217168710593
  H   29.43044156945529     -4.67496981631054     25.53403878514044
  H   29.63000000000000     -6.34600000000000     26.16200000000000
  O   27.67451392346679     -5.67813721749425     26.02271528046474
  H   27.33982568014857     -4.75775205671407     25.93997382638446
  C   28.68923439618159     -7.69709473013687     24.03316922612929
  O   29.49400000000000     -8.62200000000000     23.92300000000000
  N   27.37470223566279     -7.94949751342692     24.10533272108620
  H   26.73583798271728     -7.18660214776590     24.18806178973264
  C   26.82900000000000     -9.28100000000000     24.18500000000000
  H   27.29400000000000     -9.74300000000000     25.04300000000000
  C   25.29600000000000     -9.23300000000000     24.35500000000000
  H   24.88000000000000    -10.25300000000000     24.48000000000000
  H   24.82999999999999     -8.78200000000000     23.45000000000000
  C   24.83900000000000     -8.35300000000000     25.60800000000000
  H   23.72900000000000     -8.29400000000000     25.62000000000000
  H   25.21000000000000     -7.31600000000000     25.45000000000000
  C   25.34700000000000     -8.90800000000000     26.92200000000000
  H   26.38200000000000     -9.28200000000000     26.78800000000000
  H   24.72500000000000     -9.76200000000000     27.26700000000000
  C   25.39000000000000     -7.80300000000000     28.02000000000000
  H   24.37200000000000     -7.59600000000000     28.40700000000000
  H   25.82200000000000     -6.86900000000000     27.60100000000000
  N   26.26600000000000     -8.20800000000000     29.17200000000000
  H   27.21900000000000     -8.43900000000000     28.81700000000000
  H   25.82000000000000     -9.05300000000000     29.62800000000000
  H   26.33000000000000     -7.42100000000000     29.85300000000000
  C   27.22500000000000    -10.14000000000000     22.98200000000000
  O   27.51599999999999    -11.33200000000000     23.13400000000000
  N   27.27800000000000     -9.54000000000000     21.79100000000000
  H   26.98284856272784     -8.58418340521734     21.66191562733231
  C   27.66500000000000    -10.27900000000000     20.58700000000000
  H   26.93100000000000    -11.04400000000000     20.39200000000000
  C   27.72686681098540     -9.26307748339051     19.41201098051281
  H   28.44933733962658     -8.44698509643115     19.63712854455175
  H   26.73296515080350     -8.77333555307066     19.36022828101809
  C   28.03133969389189     -9.79847506076160     18.05210149030556
  C   28.85600000000000    -10.83300000000000     17.73200000000000
  H   29.48000000000000    -11.41900000000000     18.38200000000000
  N   28.92800000000000    -10.95900000000000     16.33400000000000
  H   29.53000000000000    -11.52800000000000     15.81300000000000
  C   28.14038526069358    -10.00538103670614     15.76335062413600
  C   27.55470457254991     -9.25378958431583     16.81034256333786
  C   26.69923825559541     -8.20251527262653     16.49801636002159
  H   26.21553061689166     -7.62707965878672     17.27477666494553
  C   26.45224544396466     -7.90871995270030     15.15677055343047
  H   25.78052479851597     -7.09411508491744     14.90651476715224
  C   27.89270697345459     -9.72062162385103     14.42951145973603
  H   28.33883591582655    -10.29025199277797     13.63281677799369
  C   27.04603962522515     -8.64728324911122     14.14021650453328
  H   26.84472102700440     -8.37342180544446     13.11505121086790
  C   29.01200000000000    -10.96400000000000     20.78000000000000
  O   29.14000000000000    -12.18900000000000     20.62700000000000
  N   30.03500000000000    -10.18800000000000     21.12900000000000
  H   29.91850770607056     -9.20891090064570     21.28968343123484
  C   31.37900000000000    -10.75800000000000     21.20900000000000
  H   31.43900000000000    -11.58900000000000     20.53000000000000
  C   32.40300000000000     -9.73200000000000     20.75700000000000
  H   33.42000000000000    -10.11400000000000     20.98200000000000
  H   32.26900000000000     -8.75200000000000     21.26000000000000
  C   32.32100000000000     -9.57200000000000     19.25400000000000
  C   32.87400000000000    -10.52200000000000     18.42000000000000
  H   33.41200000000000    -11.36000000000000     18.84100000000000
  C   32.76700000000000    -10.40700000000000     17.02199999999999
  H   33.22600000000000    -11.15500000000000     16.39000000000000
  C   32.08000000000000     -9.33700000000000     16.47900000000000
  O   31.91947645145724     -9.21611408603894     15.12850707887170
  H   32.57600000000000     -9.86100000000000     14.73300000000000
  C   31.62114908016085     -8.49074050384497     18.69738483497815
  H   31.14934519691996     -7.76631319886400     19.34343104837220
  C   31.48960891305553     -8.37688181809758     17.30695799951983
  H   30.92880646862908     -7.56052691501141     16.87255534965241
  C   31.74200000000000    -11.33200000000000     22.57700000000000
  O   32.73600000000000    -12.06600000000000     22.67000000000000
  N   30.98000000000000    -11.04200000000000     23.62900000000000
  H   30.32100000000000    -10.28500000000000     23.63000000000000
  C   31.17299999999999    -11.80300000000000     24.86000000000000
  H   32.21100000000000    -11.71900000000000     25.16000000000000
  C   30.29600000000000    -11.27300000000000     25.99400000000000
  H   30.27400000000000    -12.01600000000000     26.82700000000000
  H   29.25600000000000    -11.13300000000000     25.62300000000000
  C   30.84200000000000     -9.94900000000000     26.57999999999999
  H   30.93900000000000     -9.17800000000000     25.79200000000000
  H   31.85800000000000    -10.12300000000000     26.99600000000000
  C   29.90000000000000     -9.40600000000000     27.66300000000000
  O   28.74500000000000     -9.07100000000000     27.36700000000000
  N   30.36700000000000     -9.37500000000000     28.92600000000000
  H   31.29400000000000     -9.71400000000000     29.10700000000000
  H   29.85200000000000     -8.86600000000000     29.61900000000000
  C   30.89900000000000    -13.28200000000000     24.61200000000000
  O   31.61700000000000    -14.14800000000000     25.11400000000000
  N   29.86700000000000    -13.58100000000000     23.84600000000000
  H   29.28400000000000    -12.85400000000000     23.48200000000000
  C   29.58000000000000    -14.98000000000000     23.56500000000000
  H   29.60600000000000    -15.52900000000000     24.49900000000000
  C   28.17500000000000    -15.09800000000000     22.96800000000000
  H   28.12000000000000    -14.49400000000000     22.03900000000000
  H   27.43900000000000    -14.66600000000000     23.68400000000000
  C   27.64200000000000    -17.18300000000000     21.50000000000000
  H   27.56600000000000    -16.74600000000000     20.50800000000000
  C   27.78600000000000    -16.51700000000000     22.67400000000000
  N   27.34100000000000    -18.49400000000000     21.81400000000000
  H   26.69500000000000    -19.02500000000000     21.26100000000000
  N   27.59900000000000    -17.44800000000000     23.67100000000000
  H   27.48100000000000    -17.17400000000000     24.65100000000000
  C   27.31100000000000    -18.62000000000000     23.13000000000000
  H   27.12300000000000    -19.53200000000000     23.68300000000000
  C   30.64700000000000    -15.59000000000000     22.66600000000000
  O   31.11400000000000    -16.71500000000000     22.90900000000000
  N   31.05600000000000    -14.84300000000000     21.64200000000000
  H   30.69200000000000    -13.92600000000000     21.49700000000000
  C   32.10200000000000    -15.27400000000000     20.72400000000000
  H   31.80900000000000    -16.20600000000000     20.26300000000000
  C   32.29900000000000    -14.19900000000000     19.63200000000000
  H   32.46000000000000    -13.22400000000000     20.13900000000000
  C   33.56800000000000    -14.47000000000000     18.81500000000000
  H   33.55300000000000    -15.49900000000000     18.39400000000000
  H   34.49200000000000    -14.35300000000000     19.42000000000000
  H   33.63900000000000    -13.75500000000000     17.96600000000000
  C   31.07200000000000    -14.10600000000000     18.72300000000000
  H   30.14200000000000    -13.93700000000000     19.29800000000000
  H   30.95900000000000    -15.04800000000000     18.14300000000000
  H   31.19700000000000    -13.26900000000000     18.00100000000000
  C   33.40200000000000    -15.54800000000000     21.47100000000000
  O   34.07000000000000    -16.57000000000000     21.24500000000000
  N   33.80500000000000    -14.61900000000000     22.34300000000000
  H   33.31800000000000    -13.75600000000000     22.51400000000000
  C   35.10899999999999    -14.76400000000000     22.99100000000000
  H   35.85300000000000    -14.96500000000000     22.23200000000000
  C   35.49300000000000    -13.47200000000000     23.71500000000000
  H   34.75200000000000    -13.21400000000000     24.50200000000000
  H   35.52300000000000    -12.62400000000000     22.99900000000000
  H   36.49300000000000    -13.55300000000000     24.19400000000000
  C   35.12799999999999    -15.93800000000000     23.95600000000000
  O   36.16199999999999    -16.60200000000000     24.10400000000000
  N   34.00000000000000    -16.21000000000000     24.61600000000000
  H   33.21200000000000    -15.59800000000000     24.55700000000000
  C   33.90100000000000    -17.39100000000000     25.46700000000000
  H   34.76200000000000    -17.41200000000000     26.12300000000000
  C   32.63400000000000    -17.29900000000000     26.31300000000000
  H   31.76300000000000    -17.12900000000000     25.65400000000000
  H   32.74900000000000    -16.33600000000000     26.87800000000000
  C   32.49200000000000    -18.38700000000000     27.34500000000000
  H   32.05700000000000    -17.94300000000000     28.27400000000000
  H   33.49100000000000    -18.79500000000000     27.62300000000000
  C   31.56700000000000    -19.49700000000000     26.87300000000000
  H   31.47800000000000    -20.23200000000000     27.70700000000000
  H   31.99900000000000    -20.03500000000000     26.00000000000000
  C   30.19800000000000    -18.94600000000000     26.51200000000000
  H   30.19300000000000    -18.39400000000000     25.54900000000000
  H   29.85000000000000    -18.27000000000000     27.32200000000000
  N   29.19000000000000    -20.04800000000000     26.36700000000000
  H   29.36000000000000    -20.76800000000000     27.09100000000000
  H   29.27500000000000    -20.50500000000000     25.41800000000000
  H   28.23300000000000    -19.66000000000000     26.54000000000000
  C   33.92800000000000    -18.68000000000000     24.64100000000000
  O   34.59400000000000    -19.64500000000000     25.02100000000000
  N   33.22200000000000    -18.71600000000000     23.50200000000000
  H   32.68200000000000    -17.93400000000000     23.18600000000000
  C   33.18900000000000    -19.94300000000000     22.69600000000000
  H   33.01300000000000    -20.79200000000000     23.34300000000000
  C   32.06700000000000    -19.87500000000000     21.65400000000000
  H   32.18000000000000    -20.70500000000000     20.91500000000000
  H   32.18400000000000    -18.92300000000000     21.08299999999999
  C   30.67800000000000    -19.93700000000000     22.24700000000000
  H   29.93900000000000    -19.78700000000000     21.43400000000000
  H   30.53000000000000    -19.14500000000000     23.00800000000000
  C   30.36700000000000    -21.28800000000000     22.88900000000000
  O   30.79000000000000    -22.31600000000000     22.33800000000000
  O   29.70499999999999    -21.31300000000000     23.93700000000000
  C   34.51400000000000    -20.21400000000000     21.98500000000000
  O   34.84199999999999    -21.38100000000000     21.70400000000000
  N   35.24800000000000    -19.16100000000000     21.62100000000000
  H   34.87900000000000    -18.23100000000000     21.69600000000000
  C   36.53200000000000    -19.29500000000000     20.94800000000000
  H   36.56699999999999    -20.23600000000000     20.41700000000000
  C   36.70000000000000    -18.16000000000000     19.90800000000000
  H   37.71600000000000    -18.18400000000000     19.45500000000000
  H   36.59999999999999    -17.19100000000000     20.44900000000000
  C   35.64700000000000    -18.16100000000000     18.77600000000000
  H   35.66000000000000    -17.16500000000000     18.28400000000000
  H   34.62500000000000    -18.32300000000000     19.16900000000000
  C   35.88999999999999    -19.19700000000000     17.66700000000000
  O   36.47900000000000    -20.27800000000000     17.92500000000000
  O   35.47400000000000    -18.90900000000000     16.51900000000000
  C   37.70600000000000    -19.28300000000000     21.91800000000000
  O   38.82200000000000    -19.64800000000000     21.51900000000000
  N   37.47700000000000    -18.89600000000000     23.18100000000000
  H   36.57200000000000    -18.56000000000000     23.43900000000000
  C   38.51500000000000    -18.82400000000000     24.21900000000000
  H   38.06000000000000    -18.36000000000000     25.08200000000000
  C   39.03100000000000    -20.21600000000000     24.60800000000000
  H   39.77400000000000    -20.10200000000000     25.43200000000000
  H   39.57699999999999    -20.65500000000000     23.74100000000000
  C   37.94600000000000    -21.18800000000000     25.04600000000000
  H   37.19600000000000    -21.32000000000000     24.23200000000000
  H   37.41600000000000    -20.73500000000000     25.91200000000000
  C   38.55500000000000    -22.56100000000000     25.40000000000000
  H   39.35400000000000    -22.38400000000000     26.16000000000000
  H   39.08400000000000    -23.01000000000000     24.54200000000000
  C   37.53900000000000    -23.52200000000000     25.99800000000000
  H   38.00299999999999    -24.50800000000000     26.21600000000000
  H   36.75200000000000    -23.65600000000000     25.24700000000000
  N   36.91600000000000    -23.01400000000000     27.26800000000000
  H   37.62300000000000    -22.93900000000000     28.02200000000000
  H   36.15299999999999    -23.67000000000000     27.53600000000000
  H   36.49700000000000    -22.08300000000000     27.06600000000000
  C   39.65999999999999    -17.90500000000000     23.77500000000000
  O   40.82700000000000    -18.30100000000000     23.68700000000000
  N   39.29799999999999    -16.65600000000000     23.50300000000000
  H   38.35300000000000    -16.35400000000000     23.63100000000000
  C   40.24100000000000    -15.65800000000000     22.99000000000000
  H   41.23799999999999    -16.03500000000000     23.14399999999999
  C   40.04400000000000    -15.39000000000000     21.47200000000000
  H   40.72300000000000    -14.56600000000000     21.15200000000000
  C   40.42700000000000    -16.61100000000000     20.61700000000000
  H   39.76100000000000    -17.46700000000000     20.83900000000000
  H   41.47400000000000    -16.91600000000000     20.82700000000000
  H   40.34599999999999    -16.38500000000000     19.54800000000000
  C   38.60800000000000    -14.93400000000000     21.19200000000000
  H   38.36799999999999    -14.03300000000000     21.80500000000000
  H   37.90100000000000    -15.73600000000000     21.50000000000000
  C   38.35700000000000    -14.58900000000000     19.75500000000000
  H   38.45100000000000    -15.49000000000000     19.10900000000000
  H   39.08300000000000    -13.83100000000000     19.39200000000000
  H   37.32899999999999    -14.18800000000000     19.62100000000000
  C   40.07500000000000    -14.35800000000000     23.76700000000000
  O   39.01800000000000    -14.08900000000000     24.36900000000000
  N   41.11900000000000    -13.53300000000000     23.78900000000000
  C   42.47900000000000    -13.80600000000000     23.28200000000000
  H   42.48200000000000    -13.63900000000000     22.18300000000000
  H   42.82500000000000    -14.83900000000000     23.51100000000000
  C   41.02999999999999    -12.23700000000000     24.48000000000000
  H   40.70200000000000    -12.40600000000000     25.49600000000000
  C   42.44900000000000    -11.66100000000000     24.36300000000000
  H   42.76600000000000    -11.18900000000000     25.31900000000000
  H   42.52000000000000    -10.89100000000000     23.55900000000000
  C   43.31400000000000    -12.79800000000000     23.96500000000000
  H   44.17800000000000    -12.48100000000000     23.33700000000000
  H   43.73100000000000    -13.26300000000000     24.89300000000000
  C   40.04500000000000    -11.31600000000000     23.79600000000000
  O   39.82999999999999    -11.38100000000000     22.57400000000000
  N   39.53000000000000    -10.35100000000000     24.57500000000000
  H   39.77000000000000    -10.29200000000000     25.54700000000000
  C   38.50699999999999     -9.45200000000000     24.06000000000000
  H   38.62400000000000     -9.35100000000000     22.99100000000000
  C   37.09000000000000     -9.97200000000000     24.37400000000000
  H   36.97000000000000    -10.94000000000000     23.83599999999999
  H   36.31600000000000     -9.27900000000000     23.97900000000000
  C   36.84000000000000    -10.24100000000000     25.88800000000000
  H   36.84200000000000     -9.28800000000000     26.45100000000000
  H   37.63900000000000    -10.89100000000000     26.30000000000000
  C   35.50899999999999    -10.94100000000000     26.18400000000000
  O   34.48500000000000    -10.67200000000000     25.52600000000000
  O   35.50699999999999    -11.80400000000000     27.07500000000000
  C   38.68699999999999     -8.05000000000000     24.63200000000000
  O   38.93700000000000     -7.87700000000000     25.82900000000000
  N   38.57200000000000     -7.04600000000000     23.76700000000000
  H   38.44599999999999     -7.21000000000000     22.78700000000000
  C   38.67200000000000     -5.66500000000000     24.18700000000000
  H   38.58400000000000     -5.58700000000000     25.26200000000000
  C   40.00200000000000     -5.05100000000000     23.73300000000000
  H   40.14200000000000     -5.16400000000000     22.63600000000000
  H   40.80200000000000     -5.61000000000000     24.24600000000000
  C   40.15100000000000     -3.59300000000000     24.11199999999999
  C   40.69000000000000     -3.22400000000000     25.33000000000000
  H   41.00599999999999     -3.98200000000000     26.03500000000000
  C   40.81000000000000     -1.87300000000000     25.65700000000000
  H   41.20600000000000     -1.58200000000000     26.62000000000000
  C   40.39599999999999     -0.90600000000000     24.76200000000000
  H   40.44299999999999      0.13500000000000     25.05200000000000
  C   39.74300000000000     -2.61000000000000     23.22000000000000
  H   39.31500000000000     -2.88700000000000     22.26700000000000
  C   39.86600000000000     -1.24900000000000     23.55400000000000
  H   39.52100000000000     -0.48800000000000     22.86800000000000
  C   37.50399999999999     -4.88600000000000     23.59400000000000
  O   37.12700000000000     -5.11400000000000     22.44000000000000
  N   36.95200000000000     -3.95400000000000     24.38900000000000
  H   37.25900000000000     -3.82900000000000     25.33700000000000
  C   35.78500000000000     -3.16800000000000     24.00700000000000
  H   35.57500000000000     -3.30800000000000     22.95700000000000
  C   34.55200000000000     -3.53400000000000     24.82800000000000
  H   33.67912355050424     -2.89773112536905     24.55699154688384
  H   34.76700000000000     -3.37000000000000     25.91100000000000
  C   34.16600000000000     -4.98400000000000     24.63600000000000
  C   34.73400000000000     -5.97900000000000     25.41900000000000
  H   35.44000000000000     -5.70300000000000     26.19100000000000
  C   34.42000000000000     -7.31000000000000     25.20800000000000
  H   34.86900000000000     -8.07800000000000     25.82300000000000
  C   33.53900000000000     -7.64100000000000     24.22700000000000
  O   33.26400000000000     -8.97500000000000     24.03600000000000
  H   33.78500000000000     -9.53900000000000     24.66000000000000
  C   33.20898918010001     -5.32597818857038     23.66712343895144
  H   32.73930599121699     -4.55543612210181     23.07496044818929
  C   32.89644443250114     -6.67211478098646     23.45188290425261
  H   32.17400109408688     -6.96663152930538     22.70560157883695
  C   36.10000000000000     -1.70000000000000     24.22600000000000
  O   36.55700000000000     -1.32500000000000     25.30800000000000
  N   35.82200000000000     -0.90000000000000     23.20300000000000
  H   35.53999999999999     -1.29200000000000     22.32500000000000
  C   35.97000000000000      0.55400000000000     23.26300000000000
  H   36.62100000000000      0.81900000000000     24.08800000000000
  C   36.56500000000000      1.05300000000000     21.95200000000000
  H   35.90000000000000      0.73900000000000     21.11600000000000
  H   37.54700000000000      0.55400000000000     21.79100000000000
  C   36.76700000000000      2.57300000000000     21.85200000000000
  H   35.81800000000000      3.08100000000000     22.15000000000000
  C   37.85899999999999      3.06100000000000     22.82300000000000
  H   38.83000000000000      2.57400000000000     22.59500000000000
  H   37.57699999999999      2.81700000000000     23.86900000000000
  H   37.98899999999999      4.16100000000000     22.74700000000000
  C   37.06200000000000      3.04200000000000     20.40700000000000
  H   36.21200000000000      2.78300000000000     19.73999999999999
  H   37.97300000000000      2.53800000000000     20.02400000000000
  H   37.21500000000000      4.14100000000000     20.38400000000000
  C   34.60700000000000      1.17300000000000     23.52900000000000
  O   33.72500000000000      1.11300000000000     22.67700000000000
  N   34.44899999999999      1.79700000000000     24.70700000000000
  H   35.15899999999999      1.78700000000000     25.42299999999999
  C   33.19000000000000      2.43200000000000     25.06600000000000
  H   32.35700000000000      1.88200000000000     24.64800000000000
  C   33.06600000000000      2.45300000000000     26.59200000000000
  H   33.97900000000000      2.89700000000000     27.04000000000000
  H   32.99000000000000      1.41200000000000     26.95900000000000
  C   31.86700000000000      3.24000000000000     27.09600000000000
  O   30.99900000000000      3.58800000000000     26.26500000000000
  O   31.82100000000000      3.49500000000000     28.35000000000000
  C   33.19100000000000      3.83600000000000     24.47500000000000
  O   33.92800000000000      4.69900000000000     24.96500000000000
  N   32.39900000000000      4.07000000000000     23.41900000000000
  H   31.82300000000000      3.34600000000000     23.04700000000000
  C   32.36100000000000      5.39700000000000     22.78600000000000
  H   33.22000000000000      5.97400000000000     23.10000000000000
  C   32.43000000000000      5.31200000000000     21.24600000000000
  H   32.45400000000000      6.34400000000000     20.82000000000000
  C   33.69800000000000      4.60400000000000     20.82100000000000
  H   33.71000000000000      3.55200000000000     21.18100000000000
  H   34.59300000000000      5.11900000000000     21.23200000000000
  H   33.77557066075942      4.58263338210694     19.71354798400034
  C   31.18200000000000      4.59100000000000     20.68800000000000
  H   30.25500000000000      5.13900000000000     20.95200000000000
  H   31.11500000000000      3.55600000000000     21.08200000000000
  H   31.22968130224535      4.53098299987457     19.57918149884924
  C   31.14000000000000      6.20400000000000     23.21700000000000
  O   30.87800000000000      7.26800000000000     22.64099999999999
  N   30.43000000000000      5.76500000000000     24.26600000000000
  H   30.74900000000000      4.97000000000000     24.80000000000000
  C   29.21200000000000      6.41700000000000     24.72900000000000
  H   28.76800000000000      5.73300000000000     25.43500000000000
  H   28.55900000000000      6.59000000000000     23.91500000000000
  C   29.46900000000000      7.68100000000000     25.53400000000000
  O   29.30300000000000      7.71100000000000     26.76300000000000
  N   29.87000000000000      8.74400000000000     24.84600000000000
  H   30.10500000000000      8.62700000000000     23.88100000000000
  C   30.16100000000000     10.01300000000000     25.50000000000000
  H   30.02800000000000      9.92700000000000     26.57100000000000
  C   31.62500000000000     10.45100000000000     25.27800000000000
  H   31.73999999999999     11.43100000000000     25.77500000000000
  C   32.59900000000000      9.47000000000000     25.96200000000000
  H   32.53200000000000      8.46000000000000     25.50400000000000
  H   32.35500000000000      9.37800000000000     27.04200000000000
  H   33.64400000000000      9.83200000000000     25.86800000000000
  C   31.97200000000000     10.57700000000000     23.75200000000000
  H   31.28200000000000     11.28300000000000     23.24600000000000
  H   31.91000000000000      9.58700000000000     23.25800000000000
  H   33.01000000000000     10.95500000000000     23.63900000000000
  C   29.19400000000000     11.10500000000000     25.05400000000000
  O   29.41100000000000     12.27900000000000     25.36200000000000
  N   28.10500000000000     10.74700000000000     24.37800000000000
  H   27.96700000000000      9.79400000000000     24.11300000000000
  C   27.10600000000000     11.73700000000000     24.00400000000000
  H   27.07100000000000     12.52600000000000     24.74400000000000
  H   26.17200000000000     11.21300000000000     23.93000000000000
  C   27.39000000000000     12.37100000000000     22.65000000000000
  O   28.37400000000000     12.04600000000000     21.97300000000000
  N   26.52000000000000     13.29600000000000     22.24500000000000
  C   25.30900000000000     13.73100000000000     22.94900000000000
  H   25.59300000000000     14.48600000000000     23.71900000000000
  H   24.75100000000000     12.89200000000000     23.41500000000000
  C   26.62900000000000     13.90500000000000     20.90300000000000
  H   26.50200000000000     13.12000000000000     20.17200000000000
  C   25.50100000000000     14.94800000000000     20.90200000000000
  H   25.09400000000000     15.11700000000000     19.88700000000000
  H   25.85300000000000     15.92400000000000     21.32000000000000
  C   24.49299999999999     14.40100000000000     21.84600000000000
  H   23.82500000000000     15.19300000000000     22.25900000000000
  H   23.86300000000000     13.64100000000000     21.33200000000000
  C   27.97500000000000     14.57700000000000     20.66900000000000
  O   28.49200000000000     15.28500000000000     21.53500000000000
  N   28.50400000000000     14.39900000000000     19.45600000000000
  H   28.03500000000000     13.82200000000000     18.78300000000000
  C   29.72400000000000     15.08400000000000     19.04200000000000
  H   30.53700000000000     14.72100000000000     19.65100000000000
  C   29.99900000000000     14.79800000000000     17.56200000000000
  H   29.19800000000000     15.23300000000000     16.92200000000000
  H   29.98600000000000     13.70200000000000     17.39700000000000
  C   31.34800000000000     15.30600000000000     17.08599999999999
  C   32.51800000000000     14.73800000000000     17.56400000000000
  H   32.46900000000000     13.93400000000000     18.28300000000000
  C   33.76800000000000     15.19700000000000     17.13300000000000
  H   34.66700000000000     14.73700000000000     17.52000000000000
  C   33.83300000000000     16.20300000000000     16.20500000000000
  O   35.05300000000000     16.66400000000000     15.76900000000000
  H   35.74300000000000     16.29900000000000     16.37500000000000
  C   31.44400000000000     16.32400000000000     16.14900000000000
  H   30.54200000000000     16.78300000000000     15.76500000000000
  C   32.67800000000000     16.78500000000000     15.71000000000000
  H   32.74200000000000     17.58800000000000     14.98900000000000
  C   29.62600000000000     16.59300000000000     19.26400000000000
  O   30.60900000000000     17.23700000000000     19.65200000000000
  N   28.44700000000000     17.16800000000000     19.01400000000000
  H   27.68400000000000     16.64300000000000     18.63600000000000
  C   28.25300000000000     18.60800000000000     19.13500000000000
  H   28.99900000000000     19.10900000000000     18.53200000000000
  C   26.85400000000000     18.99400000000000     18.65400000000000
  H   26.73800000000000     18.70600000000000     17.58600000000000
  H   26.77200000000000     20.10600000000000     18.70900000000000
  C   25.75100000000000     18.36000000000000     19.49100000000000
  H   26.04200000000000     18.22600000000000     20.55300000000000
  H   25.47300000000000     17.35600000000000     19.12700000000000
  C   24.49800000000000     19.23300000000000     19.58400000000000
  H   24.78300000000000     20.26100000000000     19.91200000000000
  H   23.84800000000000     18.81400000000000     20.39000000000000
  N   23.81900000000000     19.31700000000000     18.30200000000000
  H   24.34700000000000     19.63100000000000     17.52400000000000
  C   22.54300000000000     19.00900000000000     18.07300000000000
  N   21.75200000000000     18.58300000000000     19.04100000000000
  H   22.12300000000000     18.40400000000000     19.94600000000000
  H   20.80800000000000     18.33200000000000     18.82900000000000
  N   22.05800000000000     19.16200000000000     16.84800000000000
  H   22.59900000000000     19.60100000000000     16.14700000000000
  H   21.06300000000000     19.03300000000000     16.74100000000000
  C   28.43400000000000     19.09900000000000     20.56300000000000
  O   28.66000000000000     20.30000000000000     20.76600000000000
  N   28.33500000000000     18.20400000000000     21.54799999999999
  H   28.15800000000000     17.24100000000000     21.35800000000000
  C   28.47000000000000     18.55700000000000     22.96200000000000
  H   28.42400000000000     19.63400000000000     23.07300000000000
  C   27.34400000000000     17.94100000000000     23.78100000000000
  H   27.43300000000000     18.22300000000000     24.84800000000000
  H   27.37000000000000     16.83200000000000     23.69800000000000
  C   25.97500000000000     18.40300000000000     23.33600000000000
  O   25.83300000000000     19.51900000000000     22.78900000000000
  O   25.02800000000000     17.63700000000000     23.55700000000000
  C   29.79700000000000     18.11500000000000     23.55600000000000
  O   29.93000000000000     18.10100000000000     24.78900000000000
  N   30.75000000000000     17.69500000000000     22.71900000000000
  H   30.62600000000000     17.75900000000000     21.72900000000000
  C   31.98000000000000     17.07300000000000     23.20500000000000
  H   31.69800000000000     16.17200000000000     23.72900000000000
  C   32.89600000000000     16.74300000000000     22.02900000000000
  H   33.29000000000000     17.70000000000000     21.60500000000000
  H   32.28900000000000     16.30600000000000     21.21000000000000
  C   34.05200000000000     15.85900000000000     22.38800000000000
  H   34.68500000000000     16.29900000000000     23.18800000000000
  H   34.71300000000000     15.77200000000000     21.49300000000000
  S   33.48100000000000     14.20700000000000     22.84900000000000
  C   32.48200000000000     13.75400000000000     21.45000000000000
  H   32.99100000000000     14.01700000000000     20.49900000000000
  H   31.50100000000000     14.27300000000000     21.48999999999999
  H   32.28100000000000     12.66200000000000     21.44600000000000
  C   32.72300000000000     17.97700000000000     24.18000000000000
  O   32.75400000000000     19.20300000000000     24.02700000000000
  N   33.30200000000000     17.36200000000000     25.21400000000000
  H   33.26400000000000     16.37700000000000     25.33100000000000
  C   34.16800000000000     18.06000000000000     26.14800000000000
  H   34.25500000000000     19.10600000000000     25.88700000000000
  C   33.65800000000000     17.92700000000000     27.58600000000000
  H   34.27300000000000     18.55400000000000     28.27300000000000
  O   33.76200000000000     16.54900000000000     27.97400000000000
  H   33.40100000000000     16.46200000000000     28.87700000000000
  C   32.20000000000000     18.35100000000000     27.68400000000000
  H   31.53700000000000     17.69000000000000     27.08700000000000
  H   32.07200000000000     19.39099999999999     27.31500000000000
  H   31.85900000000000     18.30400000000000     28.74000000000000
  C   35.55300000000000     17.44000000000000     26.07400000000000
  O   35.71400000000000     16.31900000000000     25.57300000000000
  N   36.53900000000000     18.13700000000000     26.67800000000000
  H   36.43699999999999     19.04900000000000     27.06600000000000
  C   37.88000000000000     17.56300000000000     26.74400000000000
  H   38.20600000000000     17.34100000000000     25.73700000000000
  C   38.86900000000000     18.52500000000000     27.41100000000000
  H   39.87400000000000     18.05600000000000     27.48600000000000
  H   38.53599999999999     18.78700000000000     28.43700000000000
  C   39.07200000000000     19.84300000000000     26.64000000000000
  O   39.10500000000000     19.84600000000000     25.39300000000000
  O   39.23800000000000     20.88000000000000     27.31900000000000
  C   37.86900000000000     16.23800000000000     27.50700000000000
  O   38.55500000000000     15.28600000000000     27.11800000000000
  N   37.10500000000000     16.17000000000000     28.60900000000000
  H   36.61199999999999     16.97400000000000     28.94900000000000
  C   37.09199999999999     14.95800000000000     29.42400000000000
  H   38.11600000000000     14.69400000000000     29.65900000000000
  C   36.32500000000000     15.21900000000000     30.72200000000000
  H   35.29399999999999     15.55800000000000     30.50200000000000
  H   36.83199999999999     16.01600000000000     31.30600000000000
  H   36.27099999999999     14.30200000000000     31.34800000000000
  C   36.48200000000000     13.78700000000000     28.67100000000000
  O   36.90800000000000     12.63400000000000     28.84300000000000
  N   35.41500000000000     14.04000000000000     27.91400000000000
  H   35.02200000000000     14.96000000000000     27.84200000000000
  C   34.81099999999999     12.96300000000000     27.14400000000000
  H   34.57699999999999     12.14200000000000     27.81000000000000
  C   33.51600000000000     13.44700000000000     26.48400000000000
  H   33.19400000000000     12.75000000000000     25.69100000000000
  H   33.75700000000000     14.40700000000000     25.96800000000000
  C   32.40000000000000     13.73000000000000     27.49200000000000
  H   32.76200000000000     14.31400000000000     28.35800000000000
  H   32.04200000000000     12.75300000000000     27.88800000000000
  C   31.18600000000000     14.46100000000000     26.83200000000000
  H   30.85500000000000     13.90300000000000     25.94300000000000
  H   31.50600000000000     15.47900000000000     26.51700000000000
  N   30.12600000000000     14.57900000000000     27.81400000000000
  H   30.21700000000000     14.04100000000000     28.67100000000000
  C   28.96000000000000     15.17900000000000     27.62700000000000
  N   28.67800000000000     15.73400000000000     26.46200000000000
  H   29.25200000000000     15.53400000000000     25.66200000000000
  H   27.82300000000000     16.24000000000000     26.37800000000000
  N   28.07400000000000     15.22300000000000     28.63200000000000
  H   28.33300000000000     14.76900000000000     29.49500000000000
  H   27.24500000000000     15.76000000000000     28.51100000000000
  C   35.78900000000000     12.42500000000000     26.09600000000000
  O   35.92000000000000     11.20100000000000     25.93300000000000
  N   36.49300000000000     13.32600000000000     25.39400000000000
  H   36.37299999999999     14.31200000000000     25.53800000000000
  C   37.48600000000000     12.88400000000000     24.41100000000000
  H   37.01300000000000     12.16300000000000     23.75900000000000
  C   37.95400000000000     14.08300000000000     23.57700000000000
  H   38.34000000000000     14.86600000000000     24.27200000000000
  H   37.05100000000000     14.51500000000000     23.08599999999999
  C   39.00899999999999     13.84500000000000     22.49300000000000
  H   39.95700000000000     13.52600000000000     22.99200000000000
  C   38.58700000000000     12.74400000000000     21.55100000000000
  H   37.61900000000000     12.99800000000000     21.06700000000000
  H   38.47600000000000     11.77300000000000     22.07800000000000
  H   39.34499999999999     12.61400000000000     20.74700000000000
  C   39.29500000000000     15.14800000000000     21.74100000000000
  H   39.61200000000000     15.94600000000000     22.44400000000000
  H   38.37900000000000     15.49500000000000     21.21500000000000
  H   40.08900000000000     14.99800000000000     20.98100000000000
  C   38.64900000000000     12.16700000000000     25.09800000000000
  O   39.16999999999999     11.17200000000000     24.56900000000000
  N   39.02300000000000     12.61500000000000     26.30800000000000
  H   38.67200000000000     13.47600000000000     26.69100000000000
  C   40.04700000000000     11.92100000000000     27.08600000000000
  H   40.97000000000000     11.90700000000000     26.52300000000000
  C   40.25399999999999     12.56800000000000     28.45300000000000
  H   40.85100000000000     11.90800000000000     29.12200000000000
  H   39.28200000000000     12.75000000000000     28.94900000000000
  C   41.00000000000000     13.88100000000000     28.42500000000000
  O   41.56900000000000     14.29900000000000     27.39600000000000
  O   41.01100000000000     14.50500000000000     29.50200000000000
  C   39.65800000000000     10.47300000000000     27.34800000000000
  O   40.50600000000000      9.57500000000000     27.31400000000000
  N   38.39700000000000     10.24400000000000     27.71600000000000
  H   37.74400000000000     10.99900000000000     27.80800000000000
  C   37.95400000000000      8.89700000000000     28.05300000000000
  H   38.57700000000000      8.52700000000000     28.85500000000000
  C   36.49600000000000      8.93600000000000     28.50000000000000
  H   35.88200000000000      9.43900000000000     27.71900000000000
  H   36.41400000000000      9.55600000000000     29.41700000000000
  C   35.89100000000000      7.59400000000000     28.78400000000000
  C   36.50800000000000      6.68600000000000     29.64699999999999
  H   37.44800000000000      6.94600000000000     30.10600000000000
  C   35.90899999999999      5.45000000000000     29.93700000000000
  H   36.38600000000000      4.73300000000000     30.58700000000000
  C   34.69200000000000      5.14100000000000     29.34700000000000
  O   34.10099999999999      3.92800000000000     29.60300000000000
  H   33.28000000000000      3.85000000000000     29.06600000000000
  C   34.66400000000000      7.24600000000000     28.23300000000000
  H   34.15700000000000      7.94000000000000     27.57999999999999
  C   34.07200000000000      6.03300000000000     28.50300000000000
  H   33.11600000000000      5.79100000000000     28.05300000000000
  C   38.14800000000000      7.96700000000000     26.86900000000000
  O   38.70399999999999      6.87600000000000     27.01800000000000
  N   37.76400000000000      8.41400000000000     25.66700000000000
  H   37.32899999999999      9.30900000000000     25.57000000000000
  C   37.90800000000000      7.56800000000000     24.47800000000000
  H   37.53499999999999      6.57900000000000     24.71200000000000
  C   37.07000000000000      8.12200000000000     23.30400000000000
  H   37.41500000000000      9.14900000000000     23.04799999999999
  C   37.23199999999999      7.19900000000000     22.05700000000000
  H   36.90900000000000      6.16600000000000     22.30600000000000
  H   38.27999999999999      7.16800000000000     21.69800000000000
  H   36.59300000000000      7.57200000000000     21.22900000000000
  C   35.57500000000000      8.17900000000000     23.69400000000000
  H   35.39999999999999      8.91200000000000     24.51000000000000
  H   35.22800000000000      7.18100000000000     24.04200000000000
  H   34.95200000000000      8.47600000000000     22.82700000000000
  C   39.38300000000000      7.40500000000000     24.10400000000000
  O   39.84400000000000      6.28900000000000     23.81600000000000
  N   40.15199999999999      8.50200000000000     24.11500000000000
  H   39.78000000000000      9.40500000000000     24.35400000000000
  C   41.56600000000000      8.41900000000000     23.74800000000000
  H   41.63500000000000      7.94800000000000     22.77600000000000
  C   42.17800000000000      9.82600000000000     23.66100000000000
  H   42.10000000000000     10.34600000000000     24.64100000000000
  H   41.62200000000000     10.43100000000000     22.91200000000000
  H   43.24600000000000      9.78700000000000     23.35900000000000
  C   42.35100000000000      7.54200000000000     24.72000000000000
  O   43.18700000000000      6.73000000000000     24.29700000000000
  N   42.10300000000000      7.69100000000000     26.02900000000000
  H   41.45300000000000      8.37800000000000     26.37600000000000
  C   42.81700000000000      6.86700000000000     27.00100000000000
  H   43.87899999999999      6.93700000000000     26.80100000000000
  C   42.53699999999999      7.35700000000000     28.42000000000000
  H   42.99100000000000      6.65900000000000     29.15600000000000
  H   41.43800000000000      7.39600000000000     28.58900000000000
  C   43.14200000000000      8.71900000000000     28.67299999999999
  O   44.02900000000000      9.16400000000000     27.93600000000000
  N   42.68300000000000      9.38200000000000     29.71900000000000
  H   43.05700000000000     10.29400000000000     29.85900000000000
  H   41.82999999999999      9.10100000000000     30.15000000000000
  C   42.45800000000000      5.40000000000000     26.84900000000000
  O   43.34000000000000      4.53000000000000     26.97700000000000
  N   41.17800000000000      5.08700000000000     26.55900000000000
  H   40.44900000000000      5.77200000000000     26.48600000000000
  C   40.83400000000000      3.69200000000000     26.26200000000000
  H   41.12899999999999      3.06400000000000     27.09300000000000
  C   39.34100000000000      3.53900000000000     26.01899999999999
  H   39.15200000000000      2.51400000000000     25.60700000000000
  H   39.04199999999999      4.27200000000000     25.23100000000000
  C   38.40900000000000      3.70400000000000     27.22200000000000
  H   38.53799999999999      4.66400000000000     27.74900000000000
  H   38.60699999999999      2.89400000000000     27.95900000000000
  C   36.99499999999999      3.52400000000000     26.72700000000000
  O   36.57399999999999      2.39800000000000     26.42000000000000
  N   36.27799999999999      4.62400000000000     26.56400000000000
  H   35.35900000000000      4.53500000000000     26.16400000000000
  H   36.62300000000000      5.49800000000000     26.89100000000000
  C   41.56900000000000      3.17800000000000     25.02300000000000
  O   41.95999999999999      2.01500000000000     24.96800000000000
  N   41.74400000000000      4.01600000000000     23.99800000000000
  H   41.33800000000000      4.93300000000000     23.98200000000000
  C   42.47000000000000      3.53700000000000     22.81700000000000
  H   42.01600000000000      2.61500000000000     22.48600000000000
  C   42.44100000000000      4.57600000000000     21.68800000000000
  H   43.20600000000000      4.35700000000000     20.90900000000000
  H   42.67500000000000      5.57000000000000     22.12700000000000
  C   41.07800000000000      4.64300000000000     21.00700000000000
  H   40.26299999999999      4.65400000000000     21.76700000000000
  C   40.98100000000000      5.93100000000000     20.16500000000000
  H   41.75300000000000      5.93600000000000     19.36700000000000
  H   41.13800000000000      6.81700000000000     20.81400000000000
  H   39.98000000000000      6.01000000000000     19.69100000000000
  C   40.94100000000000      3.39900000000000     20.11000000000000
  H   40.98300000000000      2.46000000000000     20.69700000000000
  H   41.74800000000000      3.38400000000000     19.34900000000000
  H   39.96999999999999      3.41800000000000     19.57800000000000
  C   43.91300000000000      3.19100000000000     23.15700000000000
  O   44.46200000000000      2.22400000000000     22.61700000000000
  N   44.54199999999999      3.95100000000000     24.06100000000000
  H   44.07000000000000      4.73400000000000     24.47000000000000
  C   45.87400000000000      3.55300000000000     24.52000000000000
  H   46.51400000000000      3.43400000000000     23.65500000000000
  C   46.48400000000000      4.59900000000000     25.45600000000000
  H   47.38000000000000      4.19100000000000     25.97600000000000
  H   45.74700000000000      4.87800000000000     26.24000000000000
  C   46.35100000000000      7.04900000000000     24.62900000000000
  H   45.42500000000000      7.41500000000000     25.06400000000000
  C   46.92600000000000      5.83200000000000     24.73800000000000
  N   47.15600000000000      7.80500000000000     23.81100000000000
  H   46.97600000000000      8.77200000000000     23.54000000000000
  N   48.06900000000000      5.87100000000000     23.96000000000000
  H   48.78699999999999      5.15400000000000     23.88200000000000
  C   48.18500000000000      7.07100000000000     23.42000000000000
  H   49.04699999999999      7.45500000000000     22.88100000000000
  C   45.84099999999999      2.19800000000000     25.21300000000000
  O   46.75800000000000      1.38900000000000     25.02600000000000
  N   44.79600000000000      1.92800000000000     26.01400000000000
  H   44.10500000000000      2.60500000000000     26.26800000000000
  C   44.62500000000000      0.58000000000000     26.56600000000000
  H   45.51100000000000      0.32200000000000     27.13200000000000
  C   43.39100000000000      0.48700000000000     27.46700000000000
  H   43.21500000000000     -0.56600000000000     27.78100000000000
  H   42.47700000000000      0.83500000000000     26.95100000000000
  C   43.52000000000000      1.28200000000000     28.76100000000000
  O   44.59300000000000      1.83900000000000     29.07300000000000
  O   42.51300000000000      1.32400000000000     29.49000000000000
  C   44.47900000000000     -0.44400000000000     25.45499999999999
  O   44.94100000000000     -1.58900000000000     25.59200000000000
  N   43.78100000000000     -0.06600000000000     24.37600000000000
  H   43.30000000000000      0.81600000000000     24.38200000000000
  C   43.59999999999999     -0.96900000000000     23.23900000000000
  H   42.97999999999999     -0.45400000000000     22.52100000000000
  H   43.14999999999999     -1.88600000000000     23.59200000000000
  C   44.89500000000000     -1.32100000000000     22.53600000000000
  O   45.06000000000000     -2.45200000000000     22.05500000000000
  N   45.82800000000000     -0.38200000000000     22.46900000000000
  H   45.63400000000000      0.54500000000000     22.79400000000000
  C   47.13200000000000     -0.67000000000000     21.86300000000000
  H   46.98800000000000     -1.07800000000000     20.87200000000000
  C   47.96500000000000      0.61900000000000     21.76300000000000
  H   47.94700000000000      1.12500000000000     22.75900000000000
  C   49.41899999999999      0.29700000000000     21.44700000000000
  H   49.47799999999999     -0.35900000000000     20.55300000000000
  H   49.92999999999999     -0.22600000000000     22.28500000000000
  H   50.00200000000000      1.21400000000000     21.23000000000000
  C   47.32400000000000      1.58100000000000     20.76200000000000
  H   46.25200000000000      1.72200000000000     21.01300000000000
  H   47.36300000000000      1.12000000000000     19.74900000000000
  C   47.97799999999999      2.96000000000000     20.71100000000000
  H   49.00800000000000      2.89200000000000     20.30100000000000
  H   48.02100000000000      3.41300000000000     21.72300000000000
  H   47.39600000000000      3.63400000000000     20.04500000000000
  C   47.84000000000000     -1.72800000000000     22.69000000000000
  O   48.31500000000000     -2.74600000000000     22.17400000000000
  N   47.87500000000000     -1.52100000000000     24.00400000000000
  H   47.44400000000000     -0.72100000000000     24.41300000000000
  C   48.51300000000000     -2.48700000000000     24.88100000000000
  H   49.53800000000000     -2.62400000000000     24.55300000000000
  C   48.49700000000000     -1.95200000000000     26.32100000000000
  H   47.45600000000000     -1.79500000000000     26.67800000000000
  H   49.03799999999999     -0.98600000000000     26.37600000000000
  H   49.00100000000000     -2.66700000000000     27.00800000000000
  C   47.81800000000000     -3.83900000000000     24.77700000000000
  O   48.47499999999999     -4.89100000000000     24.79799999999999
  N   46.48600000000000     -3.82800000000000     24.62500000000000
  H   45.97000000000000     -2.97100000000000     24.65400000000000
  C   45.73199999999999     -5.07200000000000     24.50800000000000
  H   45.97000000000000     -5.70500000000000     25.35300000000000
  C   44.22500000000000     -4.77700000000000     24.50100000000000
  H   44.00100000000000     -3.95500000000000     23.79000000000000
  H   43.90499999999999     -4.43300000000000     25.51000000000000
  C   43.38699999999999     -5.96200000000000     24.10000000000000
  C   43.08599999999999     -6.18500000000000     22.76300000000000
  H   43.42800000000000     -5.47900000000000     22.02300000000000
  C   42.32500000000000     -7.26700000000000     22.37200000000000
  H   42.08000000000000     -7.42300000000000     21.33100000000000
  C   41.86999999999999     -8.15700000000000     23.33700000000000
  H   41.26700000000000     -8.99400000000000     23.02400000000000
  C   42.92099999999999     -6.85500000000000     25.04700000000000
  H   43.14299999999999     -6.69200000000000     26.09300000000000
  C   42.16300000000000     -7.94200000000000     24.66900000000000
  H   41.79199999999999     -8.62700000000000     25.42100000000000
  C   46.13199999999999     -5.83800000000000     23.25300000000000
  O   46.38100000000000     -7.05400000000000     23.30700000000000
  N   46.18800000000000     -5.15100000000000     22.10700000000000
  H   45.99100000000000     -4.16900000000000     22.04200000000000
  C   46.42700000000000     -5.92400000000000     20.88500000000000
  H   45.81000000000000     -6.81300000000000     20.91000000000000
  C   46.02999999999999     -5.15500000000000     19.60100000000000
  H   46.19599999999999     -5.84500000000000     18.74200000000000
  C   44.52800000000000     -4.87900000000000     19.57900000000000
  H   44.24799999999999     -4.15800000000000     20.37500000000000
  H   43.95200000000000     -5.81800000000000     19.72600000000000
  H   44.23100000000000     -4.43700000000000     18.60300000000000
  C   46.85900000000000     -3.90000000000000     19.36900000000000
  H   47.94700000000000     -4.10600000000000     19.37200000000000
  H   46.65300000000000     -3.15000000000000     20.15900000000000
  H   46.60100000000000     -3.44000000000000     18.39000000000000
  C   47.86800000000000     -6.40500000000000     20.83600000000000
  O   48.15400000000000     -7.44200000000000     20.20600000000000
  N   48.79899999999999     -5.67800000000000     21.47500000000000
  H   48.59099999999999     -4.78800000000000     21.88900000000000
  C   50.16899999999999     -6.17400000000000     21.58300000000000
  H   50.55100000000000     -6.39600000000000     20.59500000000000
  C   51.07900000000000     -5.14800000000000     22.24200000000000
  H   52.05499999999999     -5.63200000000000     22.49800000000000
  H   50.62599999999999     -4.78300000000000     23.19100000000000
  C   51.41000000000000     -3.95000000000000     21.34200000000000
  H   50.48800000000000     -3.37800000000000     21.11400000000000
  H   51.83200000000000     -4.32500000000000     20.38500000000000
  C   52.39700000000000     -3.00500000000000     21.97400000000000
  O   52.10300000000000     -2.49700000000000     23.08300000000000
  O   53.47200000000000     -2.78500000000000     21.37400000000000
  C   50.20900000000000     -7.46400000000000     22.38100000000000
  O   50.87199999999999     -8.43500000000000     21.99100000000000
  N   49.53499999999999     -7.46900000000000     23.53400000000000
  H   49.04100000000000     -6.65400000000000     23.84000000000000
  C   49.52600000000000     -8.65100000000000     24.38700000000000
  H   50.54999999999999     -8.94700000000000     24.57300000000000
  C   48.83500000000000     -8.30300000000000     25.71200000000000
  H   47.79299999999999     -7.96800000000000     25.49400000000000
  H   49.36699999999999     -7.42900000000000     26.15200000000000
  C   48.80700000000000     -9.45400000000000     26.70900000000000
  H   49.84200000000000     -9.78700000000000     26.94100000000000
  H   48.29699999999999    -10.33100000000000     26.24000000000000
  C   48.01299999999999     -9.07900000000000     27.95600000000000
  H   47.17700000000000     -9.80900000000000     28.07800000000000
  H   47.54300000000000     -8.07700000000000     27.83700000000000
  C   48.87199999999999     -9.12600000000000     29.21900000000000
  H   49.34200000000000    -10.12800000000000     29.32700000000000
  H   48.24299999999999     -8.93100000000000     30.11500000000000
  N   49.97400000000000     -8.10200000000000     29.21300000000000
  H   49.56000000000000     -7.14800000000000     29.16800000000000
  H   50.55300000000000     -8.23300000000000     28.35800000000000
  H   50.56900000000000     -8.18700000000000     30.05900000000000
  C   48.83700000000000     -9.82600000000000     23.69900000000000
  O   49.33300000000000    -10.96600000000000     23.72800000000000
  N   47.66499999999999     -9.57600000000000     23.11799999999999
  H   47.26000000000000     -8.65600000000000     23.13400000000000
  C   46.88400000000000    -10.63500000000000     22.49100000000000
  H   46.75000000000000    -11.43300000000000     23.21000000000000
  C   45.51300000000000    -10.07700000000000     22.09400000000000
  H   45.61800000000000     -9.25600000000000     21.35200000000000
  H   44.99200000000000     -9.66700000000000     22.98600000000000
  H   44.87700000000000    -10.87300000000000     21.65200000000000
  C   47.59899999999999    -11.24900000000000     21.28400000000000
  O   47.47700000000000    -12.46100000000000     21.04400000000000
  N   48.34800000000000    -10.43900000000000     20.53000000000000
  H   48.41999999999999     -9.47100000000000     20.76600000000000
  C   49.01199999999999    -10.87200000000000     19.30500000000000
  H   48.47800000000000    -11.71700000000000     18.89200000000000
  C   49.00200000000000     -9.73000000000000     18.27300000000000
  H   47.99100000000000     -9.26900000000000     18.21600000000000
  H   49.24900000000000    -10.16000000000000     17.27800000000000
  O   49.98699999999999     -8.75700000000000     18.58800000000000
  H   49.56600000000000     -8.15900000000000     19.23300000000000
  C   50.45400000000000    -11.30900000000000     19.51200000000000
  O   50.99400000000000    -12.04600000000000     18.67300000000000
  N   51.10099999999999    -10.86200000000000     20.57800000000000
  H   50.67099999999999    -10.24800000000000     21.24300000000000
  C   52.51500000000000    -11.11400000000000     20.72100000000000
  H   52.72199999999999    -12.15500000000000     20.51400000000000
  H   52.77400000000000    -10.84300000000000     21.73300000000000
  C   53.40899999999999    -10.28900000000000     19.82400000000000
  O   54.61099999999999    -10.57100000000000     19.74500000000000
  N   52.86800000000000     -9.29200000000000     19.13900000000000
  H   51.88699999999999     -9.10000000000000     19.20400000000000
  C   53.65400000000000     -8.43400000000000     18.26300000000000
  H   54.64500000000000     -8.84300000000000     18.12700000000000
  C   52.98900000000000     -8.29300000000000     16.89300000000000
  H   53.55400000000000     -7.53500000000000     16.29600000000000
  H   51.95500000000000     -7.89800000000000     17.03100000000000
  C   52.93200000000000     -9.56000000000000     16.07700000000000
  H   52.22200000000000    -10.27200000000000     16.56200000000000
  H   53.93500000000000    -10.04400000000000     16.05000000000000
  C   52.47899999999999     -9.24200000000000     14.66400000000000
  H   53.27399999999999     -8.62900000000000     14.17200000000000
  H   51.55400000000000     -8.62100000000000     14.70900000000000
  N   52.22000000000000    -10.43700000000000     13.84000000000000
  H   52.27000000000000    -11.34500000000000     14.23800000000000
  C   51.86299999999999    -10.35400000000000     12.55700000000000
  N   51.73600000000000     -9.14900000000000     11.99900000000000
  H   51.84400000000000     -8.30100000000000     12.51400000000000
  H   51.52400000000000     -9.11800000000000     10.99700000000000
  N   51.62100000000000    -11.45200000000000     11.83700000000000
  H   51.76199999999999    -12.37800000000000     12.16700000000000
  H   51.54399999999999    -11.32100000000000     10.82900000000000
  C   53.82200000000000     -7.04900000000000     18.87300000000000
  O   53.01100000000000     -6.60500000000000     19.69400000000000
  N   54.86899999999999     -6.35200000000000     18.43000000000000
  H   55.50299999999999     -6.75100000000000     17.76300000000000
  C   55.08599999999999     -4.97400000000000     18.84300000000000
  H   54.68300000000000     -4.83100000000000     19.84000000000000
  C   56.57600000000000     -4.64100000000000     18.89000000000000
  H   57.02300000000000     -4.83300000000000     17.88700000000000
  H   57.07300000000000     -5.32200000000000     19.61799999999999
  C   56.80399999999999     -3.18700000000000     19.29600000000000
  H   56.39100000000000     -3.02200000000000     20.32000000000000
  H   56.24099999999999     -2.52900000000000     18.60300000000000
  C   58.26400000000000     -2.79200000000000     19.23699999999999
  H   58.69700000000000     -3.10300000000000     18.25900000000000
  H   58.82600000000000     -3.32800000000000     20.03600000000000
  C   58.43300000000000     -1.27900000000000     19.41500000000000
  H   59.50899999999999     -1.00500000000000     19.36300000000000
  H   58.03200000000000     -0.96800000000000     20.40500000000000
  N   57.71000000000000     -0.48800000000000     18.36900000000000
  H   56.68399999999999     -0.69400000000000     18.41000000000000
  H   58.04300000000000     -0.74200000000000     17.41700000000000
  H   57.83900000000000      0.53100000000000     18.51899999999999
  C   54.36199999999999     -4.00800000000000     17.91300000000000
  O   54.56000000000000     -4.02100000000000     16.68900000000000
  N   53.57200000000000     -3.12700000000000     18.51600000000000
  H   53.46400000000000     -3.13500000000000     19.52200000000000
  C   52.82600000000000     -2.11000000000000     17.78800000000000
  H   52.25300000000000     -2.59100000000000     17.00500000000000
  C   51.90300000000000     -1.43200000000000     18.79600000000000
  H   52.48200000000000     -0.96400000000000     19.62100000000000
  H   51.27900000000000     -2.22200000000000     19.27000000000000
  C   50.96500000000000     -0.41800000000000     18.23900000000000
  C   49.69299999999999     -0.79800000000000     17.82500000000000
  H   49.40800000000000     -1.84200000000000     17.86300000000000
  C   48.78900000000000      0.13400000000000     17.38100000000000
  H   47.79099999999999     -0.14900000000000     17.10100000000000
  C   49.14200000000000      1.48300000000000     17.36200000000000
  H   48.40500000000000      2.21800000000000     17.08800000000000
  C   51.31000000000000      0.91100000000000     18.23100000000000
  H   52.29300000000000      1.21900000000000     18.55200000000000
  C   50.40500000000000      1.88000000000000     17.79400000000000
  H   50.69000000000000      2.92400000000000     17.78600000000000
  C   53.76599999999999     -1.10100000000000     17.14800000000000
  O   54.71600000000000     -0.62300000000000     17.78600000000000
  N   53.50999999999999     -0.77400000000000     15.88300000000000
  H   52.77400000000000     -1.21000000000000     15.35400000000000
  C   54.38000000000000      0.11600000000000     15.13400000000000
  H   55.27400000000000      0.33900000000000     15.70100000000000
  C   54.81300000000000     -0.51900000000000     13.81500000000000
  H   53.93300000000000     -0.69100000000000     13.15800000000000
  H   55.27799999999999     -1.51000000000000     14.01200000000000
  C   55.80799999999999      0.32300000000000     13.09400000000000
  O   56.98100000000000      0.35500000000000     13.52900000000000
  O   55.41900000000000      0.99300000000000     12.12000000000000
  C   53.66600000000000      1.43800000000000     14.87700000000000
  O   52.64500000000000      1.46800000000000     14.18300000000000
  N   54.21200000000000      2.52800000000000     15.43900000000000
  H   55.06000000000000      2.50200000000000     15.95300000000000
  C   53.58100000000000      3.83900000000000     15.30000000000000
  H   52.57599999999999      3.78000000000000     15.69800000000000
  C   54.40200000000000      4.89000000000000     16.06400000000000
  H   54.10699999999999      5.92100000000000     15.76700000000000
  H   55.48399999999999      4.76700000000000     15.85000000000000
  C   54.18800000000000      4.81700000000000     17.56900000000000
  O   53.18500000000000      4.23600000000000     17.99600000000000
  O   55.01400000000000      5.35000000000000     18.34000000000000
  C   53.42499999999999      4.24600000000000     13.83700000000000
  O   52.41300000000000      4.84800000000000     13.45500000000000
  N   54.40400000000000      3.92900000000000     12.99200000000000
  H   55.21899999999999      3.40800000000000     13.25800000000000
  C   54.30600000000000      4.37300000000000     11.59800000000000
  H   54.08400000000000      5.43100000000000     11.59100000000000
  C   55.62700000000000      4.16200000000000     10.85700000000000
  H   55.87600000000000      3.07600000000000     10.81400000000000
  H   56.44499999999999      4.66600000000000     11.41900000000000
  C   55.56399999999999      4.73800000000000      9.44200000000000
  H   55.38199999999999      5.83200000000000      9.48700000000000
  H   54.74700000000000      4.26900000000000      8.85500000000000
  C   56.81800000000000      4.51200000000000      8.61800000000000
  O   57.52200000000000      3.50700000000000      8.84900000000000
  O   57.09000000000000      5.35000000000000      7.72200000000000
  C   53.16499999999999      3.66800000000000     10.86500000000000
  O   52.38500000000000      4.30800000000000     10.14600000000000
  N   53.06600000000000      2.34600000000000     11.00900000000000
  H   53.79500000000000      1.81800000000000     11.47200000000000
  C   51.91200000000000      1.63800000000000     10.46100000000000
  H   51.86900000000000      1.82400000000000      9.39800000000000
  C   52.01600000000000      0.13100000000000     10.74300000000000
  H   51.05300000000000     -0.36500000000000     10.47100000000000
  H   52.18100000000000     -0.02900000000000     11.83200000000000
  C   53.11400000000000     -0.59200000000000      9.96400000000000
  H   54.11200000000000     -0.21200000000000     10.29300000000000
  C   53.02600000000000     -2.09200000000000     10.31100000000000
  H   52.04099999999999     -2.48900000000000      9.98600000000000
  H   53.13300000000000     -2.24300000000000     11.40600000000000
  H   53.83100000000000     -2.65200000000000      9.79100000000000
  C   52.97900000000000     -0.35100000000000      8.45800000000000
  H   53.18700000000000      0.70700000000000      8.19700000000000
  H   51.96100000000000     -0.61500000000000      8.09900000000000
  H   53.70500000000000     -0.97800000000000      7.89900000000000
  C   50.60699999999999      2.17300000000000     11.02900000000000
  O   49.61499999999999      2.30200000000000     10.29600000000000
  N   50.55300000000000      2.43100000000000     12.34500000000000
  H   51.34400000000000      2.25900000000000     12.94200000000000
  C   49.31699999999999      2.94800000000000     12.92300000000000
  H   48.51300000000000      2.26200000000000     12.68700000000000
  C   49.45399999999999      3.06800000000000     14.43900000000000
  H   50.41299999999999      3.57400000000000     14.69000000000000
  H   49.50000000000000      2.04200000000000     14.86200000000000
  C   48.32400000000000      3.80900000000000     15.08900000000000
  C   47.01300000000000      3.34500000000000     14.98000000000000
  H   46.81400000000000      2.46300000000000     14.40400000000000
  C   45.95600000000000      4.05600000000000     15.61000000000000
  H   44.94200000000000      3.69700000000000     15.51000000000000
  C   46.22500000000000      5.21300000000000     16.35500000000000
  H   45.41600000000000      5.75200000000000     16.82500000000000
  C   48.57300000000000      4.96200000000000     15.83400000000000
  H   49.58899999999999      5.32200000000000     15.92600000000000
  C   47.53299999999999      5.68000000000000     16.46200000000000
  H   47.75600000000000      6.56900000000000     17.03100000000000
  C   48.94400000000000      4.30100000000000     12.30900000000000
  O   47.78799999999999      4.54200000000000     11.95500000000000
  N   49.90100000000000      5.21900000000000     12.22700000000000
  H   50.83300000000000      5.04300000000000     12.56700000000000
  C   49.58199999999999      6.54100000000000     11.68400000000000
  H   48.74300000000000      6.94200000000000     12.23700000000000
  C   50.78500000000000      7.48800000000000     11.88300000000000
  H   51.69799999999999      6.99500000000000     11.47100000000000
  C   50.57000000000000      8.83300000000000     11.20300000000000
  H   49.60099999999999      9.28700000000000     11.50200000000000
  H   50.57900000000000      8.62100000000000     10.12100000000000
  H   51.38700000000000      9.55100000000000     11.41800000000000
  C   51.00100000000000      7.72300000000000     13.38300000000000
  H   51.00200000000000      6.76300000000000     13.94400000000000
  H   50.15300000000000      8.32000000000000     13.78400000000000
  C   52.30400000000000      8.43400000000000     13.67400000000000
  H   52.30599999999999      9.48100000000000     13.30600000000000
  H   53.16100000000000      7.89100000000000     13.21700000000000
  H   52.48299999999999      8.47200000000000     14.77200000000000
  C   49.13600000000000      6.43800000000000     10.22900000000000
  O   48.18300000000000      7.10900000000000      9.80500000000000
  N   49.78700000000000      5.57900000000000      9.44000000000000
  H   50.55499999999999      5.02200000000000      9.77800000000000
  C   49.34700000000000      5.38800000000000      8.05800000000000
  H   49.35400000000000      6.34100000000000      7.55100000000000
  C   50.28800000000000      4.41700000000000      7.34700000000000
  H   49.84300000000000      4.13700000000000      6.36200000000000
  H   50.37300000000000      3.46900000000000      7.93100000000000
  C   51.66899999999999      5.00500000000000      7.11800000000000
  H   52.36499999999999      4.45700000000000      7.80200000000000
  H   51.72800000000000      6.06700000000000      7.42000000000000
  C   52.19400000000000      4.72700000000000      5.70800000000000
  H   51.81600000000000      3.74300000000000      5.34700000000000
  H   53.30600000000000      4.64300000000000      5.74300000000000
  C   51.80399999999999      5.85000000000000      4.72300000000000
  H   50.69700000000000      5.94000000000000      4.67800000000000
  H   52.18000000000000      5.60000000000000      3.70700000000000
  N   52.36299999999999      7.19400000000000      5.09700000000000
  H   53.40400000000000      7.09900000000000      5.08300000000000
  H   52.05499999999999      7.39700000000000      6.06400000000000
  H   52.05499999999999      7.90500000000000      4.40700000000000
  C   47.91200000000000      4.88700000000000      8.00800000000000
  O   47.14300000000000      5.26500000000000      7.11600000000000
  N   47.54400000000000      4.01200000000000      8.95200000000000
  H   48.19299999999999      3.66500000000000      9.63200000000000
  C   46.20300000000000      3.43100000000000      8.96700000000000
  H   45.93999999999999      3.12500000000000      7.96400000000000
  C   46.17800000000000      2.20000000000000      9.89500000000000
  H   46.45600000000000      2.47700000000000     10.93400000000000
  H   46.91800000000000      1.45000000000000      9.54100000000000
  H   45.18299999999999      1.71200000000000      9.90300000000000
  C   45.16500000000000      4.45900000000000      9.39600000000000
  O   44.04400000000000      4.47200000000000      8.87600000000000
  N   45.49799999999999      5.28800000000000     10.38500000000000
  H   46.35899999999999      5.17100000000000     10.89000000000000
  C   44.62100000000000      6.40300000000000     10.74000000000000
  H   43.65700000000000      6.00600000000000     11.02900000000000
  C   45.22000000000000      7.18800000000000     11.92400000000000
  H   46.26199999999999      7.48900000000000     11.65500000000000
  C   44.41700000000000      8.47800000000000     12.22100000000000
  H   43.34899999999999      8.23300000000000     12.39200000000000
  H   44.48499999999999      9.20400000000000     11.38400000000000
  H   44.81300000000000      8.97000000000000     13.13500000000000
  C   45.29700000000000      6.30200000000000     13.14100000000000
  H   45.86100000000000      5.36700000000000     12.96600000000000
  H   44.27600000000000      6.01200000000000     13.47200000000000
  H   45.78700000000000      6.83800000000000     13.98300000000000
  C   44.39500000000000      7.29100000000000      9.52300000000000
  O   43.25699999999999      7.63900000000000      9.18700000000000
  N   45.47199999999999      7.64400000000000      8.82400000000000
  H   46.38700000000000      7.34300000000000      9.10300000000000
  C   45.33800000000000      8.53600000000000      7.67800000000000
  H   44.80000000000000      9.42200000000000      7.98900000000000
  C   46.71399999999999      8.93800000000000      7.15200000000000
  H   46.57899999999999      9.44500000000000      6.16400000000000
  H   47.30200000000000      8.00700000000000      6.97200000000000
  C   47.49699999999999      9.88600000000000      8.03000000000000
  H   47.74900000000000      9.37400000000000      8.98600000000000
  H   46.92300000000000     10.79300000000000      8.29700000000000
  C   48.77600000000000     10.24900000000000      7.26700000000000
  H   48.50400000000000     11.01600000000000      6.50200000000000
  H   49.10899999999999      9.33200000000000      6.72400000000000
  C   49.89500000000000     10.72600000000000      8.14800000000000
  H   50.16100000000000      9.97500000000000      8.89100000000000
  H   49.62100000000000     11.67000000000000      8.66900000000000
  N   51.11400000000000     10.99500000000000      7.30700000000000
  H   50.87600000000000     11.72400000000000      6.60200000000000
  H   51.43500000000000     10.13300000000000      6.84300000000000
  H   51.86299999999999     11.36500000000000      7.93200000000000
  C   44.51299999999999      7.88900000000000      6.56900000000000
  O   43.68500000000000      8.55600000000000      5.93400000000000
  N   44.71699999999999      6.58700000000000      6.32100000000000
  H   45.42100000000000      6.04900000000000      6.79400000000000
  C   43.92700000000000      5.94000000000000      5.28600000000000
  H   43.93400000000000      6.55600000000000      4.39700000000000
  C   44.50300000000000      4.54600000000000      4.95000000000000
  H   43.76900000000000      3.94900000000000      4.36100000000000
  H   44.70999999999999      4.00100000000000      5.89600000000000
  C   45.75200000000000      4.64800000000000      4.11200000000000
  O   45.87000000000000      5.56000000000000      3.31000000000000
  N   46.67800000000000      3.72300000000000      4.28000000000000
  H   46.57400000000000      3.00200000000000      4.97400000000000
  H   47.42800000000000      3.68400000000000      3.61800000000000
  C   42.46200000000000      5.84200000000000      5.68600000000000
  O   41.58800000000000      5.91600000000000      4.81500000000000
  N   42.17000000000000      5.67900000000000      6.98000000000000
  H   42.87200000000000      5.53600000000000      7.68200000000000
  C   40.76800000000000      5.65000000000000      7.40000000000000
  H   40.21099999999999      4.98700000000000      6.76300000000000
  C   40.64000000000000      5.17200000000000      8.85000000000000
  H   41.24600000000000      5.81800000000000      9.52500000000000
  H   41.08000000000000      4.15400000000000      8.90300000000000
  C   39.19400000000000      5.15000000000000      9.29800000000000
  H   38.57300000000000      4.63300000000000      8.53400000000000
  H   38.79500000000000      6.18100000000000      9.42000000000000
  C   39.00500000000000      4.42100000000000     10.59400000000000
  O   38.06200000000000      4.78100000000000     11.33300000000000
  O   39.79200000000000      3.49100000000000     10.85900000000000
  C   40.13000000000000      7.02200000000000      7.23700000000000
  O   38.96899999999999      7.13800000000000      6.81900000000000
  N   40.87100000000000      8.07500000000000      7.56400000000000
  H   41.77600000000000      7.96500000000000      7.98400000000000
  C   40.37800000000000      9.42200000000000      7.29500000000000
  H   39.42200000000000      9.54600000000000      7.78100000000000
  C   41.36599999999999     10.44300000000000      7.85900000000000
  H   41.04399999999999     11.47400000000000      7.58600000000000
  H   42.37400000000000     10.26700000000000      7.42400000000000
  C   41.45799999999999     10.36600000000000      9.41200000000000
  H   41.64900000000000      9.33100000000000      9.75400000000000
  H   40.47599999999999     10.65800000000000      9.83100000000000
  S   42.74900000000000     11.46700000000000     10.03900000000000
  C   42.30000000000000     11.51400000000000     11.77800000000000
  H   42.21000000000000     10.48900000000000     12.19700000000000
  H   41.32599999999999     12.02800000000000     11.92300000000000
  H   43.06600000000000     12.06000000000000     12.36700000000000
  C   40.14900000000000      9.62700000000000      5.79500000000000
  O   39.08400000000000     10.09400000000000      5.37000000000000
  N   41.10799999999999      9.20300000000000      4.97600000000000
  H   41.97000000000000      8.82300000000000      5.32200000000000
  C   40.92599999999999      9.32000000000000      3.52200000000000
  H   40.80299999999999     10.36400000000000      3.27200000000000
  C   42.14600000000000      8.78000000000000      2.79600000000000
  H   41.84899999999999      8.66300000000000      1.72400000000000
  H   42.36300000000000      7.75700000000000      3.18200000000000
  C   43.36900000000000      9.62200000000000      2.87200000000000
  H   43.65300000000000      9.85600000000000      3.91700000000000
  H   43.19499999999999     10.59000000000000      2.34500000000000
  C   44.50000000000000      8.85200000000000      2.18300000000000
  H   44.70499999999999      7.93400000000000      2.78100000000000
  H   45.42399999999999      9.47300000000000      2.15100000000000
  N   44.12700000000000      8.50700000000000      0.81000000000000
  H   43.44100000000000      9.06600000000000      0.32300000000000
  C   44.59000000000000      7.45500000000000      0.14100000000000
  N   45.43900000000000      6.60600000000000      0.70500000000000
  H   45.54299999999999      6.55000000000000      1.69800000000000
  H   45.66299999999999      5.81100000000000      0.14200000000000
  N   44.19800000000000      7.24200000000000     -1.09600000000000
  H   43.67400000000000      7.92700000000000     -1.63400000000000
  H   44.58500000000000      6.44900000000000     -1.59400000000000
  C   39.65999999999999      8.59600000000000      3.05600000000000
  O   38.81700000000000      9.19200000000000      2.36600000000000
  N   39.50099999999999      7.31800000000000      3.43800000000000
  H   40.16000000000000      6.86000000000000      4.04300000000000
  C   38.45600000000000      6.49600000000000      2.83000000000000
  H   38.49299999999999      6.64500000000000      1.75900000000000
  C   38.67000000000000      4.98800000000000      3.11400000000000
  H   39.73099999999999      4.71900000000000      2.92700000000000
  H   38.02500000000000      4.37700000000000      2.44500000000000
  O   38.34100000000000      4.70000000000000      4.45000000000000
  H   39.07700000000000      4.18300000000000      4.83000000000000
  C   37.08400000000000      6.94600000000000      3.30500000000000
  O   36.14099999999999      6.97800000000000      2.51300000000000
  N   36.95499999999999      7.36200000000000      4.58600000000000
  H   37.72899999999999      7.28900000000000      5.21600000000000
  C   35.63800000000000      7.73000000000000      5.09100000000000
  H   34.90100000000000      7.03600000000000      4.71100000000000
  C   35.62800000000000      7.63500000000000      6.61100000000000
  H   34.64299999999999      7.96500000000000      6.99700000000000
  O   36.64700000000000      8.50400000000000      7.13700000000000
  H   37.47999999999999      8.00800000000000      7.01700000000000
  C   35.88500000000000      6.17800000000000      7.03700000000000
  H   36.85099999999999      5.79200000000000      6.65300000000000
  H   35.07500000000000      5.51900000000000      6.66000000000000
  H   35.90500000000000      6.10800000000000      8.14500000000000
  C   35.21900000000000      9.13000000000000      4.63600000000000
  O   34.03499999999999      9.34800000000000      4.31000000000000
  N   36.17700000000000     10.07100000000000      4.55200000000000
  H   37.11200000000000      9.89600000000000      4.87300000000000
  C   35.87799999999999     11.35300000000000      3.92000000000000
  H   35.01100000000000     11.79100000000000      4.39600000000000
  C   37.06000000000000     12.31100000000000      4.08700000000000
  H   37.99600000000000     11.86700000000000      3.68100000000000
  H   37.22100000000000     12.50500000000000      5.16900000000000
  O   36.81000000000000     13.57200000000000      3.45200000000000
  H   37.18200000000000     13.52900000000000      2.55100000000000
  C   35.54500000000000     11.18000000000000      2.43900000000000
  O   34.64200000000000     11.84000000000000      1.90600000000000
  N   36.26300000000000     10.29300000000000      1.75300000000000
  H   37.00500000000000      9.76400000000000      2.17200000000000
  C   36.09500000000000     10.19500000000000      0.30300000000000
  H   36.01100000000000     11.20800000000000     -0.04800000000000
  C   37.26800000000000      9.44300000000000     -0.32300000000000
  H   37.28399999999999      8.38300000000000      0.01300000000000
  H   38.21700000000000      9.90000000000000      0.02900000000000
  C   37.28300000000000      9.52700000000000     -1.87100000000000
  H   36.36099999999999      9.04900000000000     -2.27100000000000
  H   38.14400000000000      8.94800000000000     -2.27200000000000
  C   37.32899999999999     10.98300000000000     -2.33600000000000
  H   36.90200000000000     11.69900000000000     -1.61800000000000
  H   36.72200000000000     11.06500000000000     -3.26600000000000
  N   38.67499999999999     11.41700000000000     -2.67800000000000
  H   39.41000000000000     10.71600000000000     -2.75100000000000
  C   39.00600000000000     12.68100000000000     -2.93800000000000
  N   38.08800000000000     13.65400000000000     -2.91800000000000
  H   37.28399999999999     13.51100000000000     -2.32400000000000
  H   38.40200000000000     14.58400000000000     -3.01000000000000
  N   40.26600000000000     12.97700000000000     -3.22000000000000
  H   40.88999999999999     12.20200000000000     -3.30400000000000
  H   40.49900000000000     13.87200000000000     -3.56800000000000
  C   34.77700000000000      9.51400000000000     -0.04700000000000
  O   34.13500000000000      9.88900000000000     -1.04200000000000
  N   34.36800000000000      8.50000000000000      0.74600000000000
  H   34.94500000000000      8.13800000000000      1.48400000000000
  C   33.03800000000000      7.92700000000000      0.55600000000000
  H   32.97200000000000      7.57900000000000     -0.46400000000000
  C   32.78000000000000      6.74500000000000      1.51500000000000
  H   32.93600000000000      7.06700000000000      2.56800000000000
  H   33.49500000000000      5.92300000000000      1.29800000000000
  C   31.33100000000000      6.24800000000000      1.32100000000000
  C   30.29900000000000      6.38300000000000      2.17600000000000
  H   30.37700000000000      6.80000000000000      3.17500000000000
  N   29.14000000000000      5.87900000000000      1.61700000000000
  H   28.25900000000000      5.78400000000000      2.04400000000000
  C   29.41700000000000      5.46700000000000      0.33800000000000
  C   30.78200000000000      5.70400000000000      0.10700000000000
  C   31.32800000000000      5.35100000000000     -1.13800000000000
  H   32.37300000000000      5.51100000000000     -1.35000000000000
  C   30.50000000000000      4.80000000000000     -2.09700000000000
  H   30.90200000000000      4.54800000000000     -3.06900000000000
  C   28.58600000000000      4.92500000000000     -0.62900000000000
  H   27.53400000000000      4.78000000000000     -0.44100000000000
  C   29.14100000000000      4.59800000000000     -1.84500000000000
  H   28.51000000000000      4.19500000000000     -2.62700000000000
  C   31.95800000000000      8.99500000000000      0.71700000000000
  O   31.01500000000000      9.06200000000000     -0.08300000000000
  N   32.08100000000000      9.86500000000000      1.72900000000000
  H   32.83200000000000      9.83000000000000      2.38800000000000
  C   31.14500000000000     10.98700000000000      1.81300000000000
  H   30.13900000000000     10.59100000000000      1.85100000000000
  C   31.40400000000000     11.79700000000000      3.09200000000000
  H   32.46400000000000     12.12100000000000      3.14100000000000
  H   31.20000000000000     11.17900000000000      3.99100000000000
  H   30.76300000000000     12.70200000000000      3.13200000000000
  C   31.22100000000000     11.88400000000000      0.56800000000000
  O   30.18200000000000     12.30100000000000      0.03600000000000
  N   32.43400000000000     12.25000000000000      0.12000000000000
  H   33.27200000000000     12.04100000000000      0.63400000000000
  C   32.56200000000000     13.02500000000000     -1.13100000000000
  H   32.12700000000000     14.00000000000000     -0.96400000000000
  C   34.02900000000000     13.15200000000000     -1.57600000000000
  H   34.08800000000000     13.62700000000000     -2.57800000000000
  H   34.50599999999999     12.15700000000000     -1.64600000000000
  C   34.88800000000000     14.02100000000000     -0.67400000000000
  O   34.38200000000000     14.86600000000000      0.12100000000000
  O   36.13000000000000     13.90000000000000     -0.83500000000000
  C   31.79500000000000     12.37600000000000     -2.28600000000000
  O   31.14500000000000     13.07300000000000     -3.07800000000000
  N   31.89900000000000     11.04900000000000     -2.42200000000000
  H   32.48600000000000     10.51700000000000     -1.80400000000000
  C   31.21200000000000     10.34700000000000     -3.50700000000000
  H   31.46400000000000     10.81600000000000     -4.44800000000000
  C   31.64800000000000      8.86700000000000     -3.55300000000000
  H   31.57200000000000      8.46200000000000     -2.51400000000000
  C   30.72400000000000      8.03300000000000     -4.43900000000000
  H   30.66500000000000      8.47300000000000     -5.45700000000000
  H   29.69600000000000      7.97100000000000     -4.02200000000000
  H   31.08500000000000      6.98900000000000     -4.53500000000000
  C   33.11400000000000      8.73400000000000     -3.98600000000000
  H   33.75000000000000      9.49500000000000     -3.48800000000000
  H   33.18000000000000      8.89400000000000     -5.08200000000000
  C   33.65600000000000      7.33300000000000     -3.62600000000000
  H   33.07400000000000      6.52800000000000     -4.11100000000000
  H   33.63000000000000      7.18000000000000     -2.52800000000000
  H   34.71100000000000      7.24100000000000     -3.95900000000000
  C   29.70000000000000     10.47300000000000     -3.34100000000000
  O   28.97100000000000     10.73700000000000     -4.30700000000000
  N   29.20799999999999     10.25800000000000     -2.12000000000000
  H   29.80700000000000     10.00200000000000     -1.35600000000000
  C   27.77000000000000     10.38900000000000     -1.88200000000000
  H   27.24600000000000      9.70700000000000     -2.53900000000000
  C   27.42900000000000     10.06600000000000     -0.42800000000000
  H   26.35900000000000     10.29800000000000     -0.23000000000000
  H   28.04200000000000     10.70800000000000      0.24200000000000
  S   27.74200000000000      8.33600000000000     -0.04300000000000
  H   29.07200000000000      8.41700000000000     -0.03000000000000
  C   27.29300000000000     11.79200000000000     -2.22300000000000
  O   26.16900000000000     11.97500000000000     -2.70900000000000
  N   28.10900000000000     12.79600000000000     -1.90600000000000
  H   28.98100000000000     12.63000000000000     -1.43100000000000
  C   27.71300000000000     14.17600000000000     -2.14200000000000
  H   26.73700000000000     14.33900000000000     -1.71000000000000
  C   28.71400000000000     15.13700000000000     -1.49100000000000
  H   29.74000000000000     14.95100000000000     -1.86800000000000
  H   28.73699999999999     14.96900000000000     -0.39200000000000
  H   28.45100000000000     16.19900000000000     -1.67400000000000
  C   27.58400000000000     14.46900000000000     -3.63800000000000
  O   26.85000000000000     15.38900000000000     -4.01400000000000
  N   28.26100000000000     13.69200000000000     -4.50200000000000
  H   28.85600000000000     12.94900000000000     -4.19000000000000
  C   28.07400000000000     13.83800000000000     -5.94500000000000
  H   28.15400000000000     14.88300000000000     -6.20500000000000
  C   29.10100000000000     13.02300000000000     -6.73100000000000
  H   28.86700000000000     13.06800000000000     -7.82000000000000
  H   29.04600000000000     11.95400000000000     -6.43100000000000
  C   30.54000000000000     13.52100000000000     -6.56000000000000
  H   30.81700000000000     13.49000000000000     -5.48300000000000
  C   31.49400000000000     12.57200000000000     -7.31700000000000
  H   31.24100000000000     12.55300000000000     -8.39800000000000
  H   31.40900000000000     11.54000000000000     -6.91700000000000
  H   32.54800000000000     12.90300000000000     -7.21100000000000
  C   30.66800000000000     14.96000000000000     -7.06200000000000
  H   30.05300000000000     15.66000000000000     -6.45900000000000
  H   30.34400000000000     15.02800000000000     -8.12300000000000
  H   31.72600000000000     15.28700000000000     -6.98900000000000
  C   26.68000000000000     13.42800000000000     -6.37500000000000
  O   26.23900000000000     13.82800000000000     -7.46000000000000
  N   25.96600000000000     12.67700000000000     -5.52700000000000
  H   26.33700000000000     12.38000000000000     -4.64600000000000
  C   24.63400000000000     12.20600000000000     -5.90300000000000
  H   24.68200000000000     11.97800000000000     -6.95200000000000
  C   24.25500000000000     10.97600000000000     -5.09100000000000
  H   23.51899999999999     11.17800000000000     -4.28800000000000
  H   25.17400000000000     10.58500000000000     -4.59600000000000
  C   23.77200000000000      9.82500000000000     -5.97900000000000
  O   24.07200000000000      9.77500000000000     -7.20200000000000
  N   23.01200000000000      8.90800000000000     -5.37700000000000
  H   22.67100000000000      8.16300000000000     -5.95800000000000
  H   22.79800000000000      8.95300000000000     -4.39900000000000
  C   23.56200000000000     13.27400000000000     -5.76900000000000
  O   22.38300000000000     12.99600000000000     -6.03700000000000
  N   23.93400000000000     14.49200000000000     -5.38100000000000
  H   24.88600000000000     14.70200000000000     -5.16900000000000
  C   22.94000000000000     15.54500000000000     -5.20900000000000
  H   22.10600000000000     15.15200000000000     -4.64600000000000
  C   23.54200000000000     16.70100000000000     -4.43300000000000
  H   22.80200000000000     17.53300000000000     -4.36300000000000
  H   24.42100000000000     17.09100000000000     -4.99500000000000
  C   23.98700000000000     16.35200000000000     -3.00400000000000
  H   24.71500000000000     15.51900000000000     -2.99600000000000
  H   23.09600000000000     16.02400000000000     -2.42600000000000
  C   24.55700000000000     17.61200000000000     -2.34300000000000
  H   23.72900000000000     18.33600000000000     -2.17000000000000
  H   25.28000000000000     18.08400000000000     -3.04800000000000
  C   25.27200000000000     17.25800000000000     -1.05100000000000
  H   26.12900000000000     16.57900000000000     -1.24600000000000
  H   24.57200000000000     16.77100000000000     -0.34000000000000
  N   25.78500000000000     18.48400000000000     -0.40800000000000
  H   25.04500000000000     18.86700000000000      0.24800000000000
  H   26.05500000000000     19.21300000000000     -1.09200000000000
  H   26.60900000000000     18.25100000000000      0.20000000000000
  C   22.38400000000000     16.04200000000000     -6.54200000000000
  O   21.31800000000000     16.65800000000000     -6.54700000000000
  N   23.06400000000000     15.78000000000000     -7.67100000000000
  H   23.90700000000000     15.24800000000000     -7.67800000000000
  C   22.63200000000000     16.35600000000000     -8.94500000000000
  H   22.21400000000000     17.33700000000000     -8.76600000000000
  C   23.80900000000000     16.52000000000000     -9.92400000000000
  H   23.42899999999999     16.99500000000000    -10.86400000000000
  C   24.87600000000000     17.44600000000000     -9.35100000000000
  H   25.35200000000000     17.00100000000000     -8.45000000000000
  H   24.44200000000000     18.42899999999999     -9.07200000000000
  H   25.67599999999999     17.61900000000000    -10.10400000000000
  C   24.39300000000000     15.17300000000000    -10.29100000000000
  H   23.65100000000000     14.52100000000000    -10.79500000000000
  H   24.78900000000000     14.63700000000000     -9.40400000000000
  H   25.23500000000000     15.30500000000000    -11.00400000000000
  C   21.53500000000000     15.49800000000000     -9.56600000000000
  O   21.38900000000000     14.29600000000000     -9.27700000000000
  N   20.73600000000000     16.15300000000000    -10.44600000000000
  H   20.81500000000000     17.14100000000000    -10.57100000000000
  C   19.84000000000000     15.45800000000000    -11.36100000000000
  H   19.61300000000000     14.49000000000000    -10.95000000000000
  C   18.52100000000000     16.21100000000000    -11.49900000000000
  H   17.88900000000000     15.71200000000000    -12.27500000000000
  H   18.73500000000000     17.24500000000000    -11.85900000000000
  C   17.71600000000000     16.29100000000000    -10.22600000000000
  H   18.33700000000000     16.70500000000000     -9.39900000000000
  H   17.41600000000000     15.25900000000000     -9.94500000000000
  C   16.47300000000000     17.16600000000000    -10.42200000000000
  H   15.85100000000000     16.75700000000000    -11.25100000000000
  H   16.80700000000000     18.19200000000000    -10.69700000000000
  C   15.67500000000000     17.19400000000000     -9.12300000000000
  H   16.34800000000000     17.38800000000000     -8.26000000000000
  H   15.19600000000000     16.20000000000000     -8.96500000000000
  N   14.59900000000000     18.21500000000000     -9.08400000000000
  H   14.03400000000000     18.18000000000000     -9.95200000000000
  H   15.00800000000000     19.15700000000000     -8.92200000000000
  H   13.98500000000000     17.94900000000000     -8.26900000000000
  C   20.50500000000000     15.34800000000000    -12.72200000000000
  O   20.98500000000000     16.36400000000000    -13.25200000000000
  N   20.59600000000000     14.15500000000000    -13.32000000000000
  C   21.29100000000000     13.97000000000000    -14.60200000000000
  H   22.34800000000000     14.31200000000000    -14.52800000000000
  H   20.75700000000000     14.53900000000000    -15.39300000000000
  C   20.16400000000000     12.87900000000000    -12.75300000000000
  H   19.20900000000000     12.97100000000000    -12.25500000000000
  C   20.06900000000000     11.99600000000000    -13.98600000000000
  H   19.09800000000000     12.20400000000000    -14.49100000000000
  H   20.08900000000000     10.92100000000000    -13.71700000000000
  C   21.19300000000000     12.46200000000000    -14.83700000000000
  H   22.14600000000000     11.98900000000000    -14.50000000000000
  H   21.06000000000000     12.22500000000000    -15.91400000000000
  C   21.19100000000000     12.32900000000000    -11.75100000000000
  O   22.37500000000000     12.70400000000000    -11.83000000000000
  N   20.75600000000000     11.49100000000000    -10.80800000000000
  H   19.79600000000000     11.16400000000000    -10.80900000000000
  C   21.70900000000000     10.90800000000000     -9.87000000000000
  H   22.23500000000000     11.72700000000000     -9.40700000000000
  C   20.97100000000000     10.13800000000000     -8.76700000000000
  H   20.35700000000000      9.31800000000000     -9.20000000000000
  H   20.28900000000000     10.82300000000000     -8.22400000000000
  H   21.68000000000000      9.69500000000000     -8.03700000000000
  C   22.67299999999999      9.98100000000000    -10.61700000000000
  O   22.22900000000000      9.06400000000000    -11.31200000000000
  N   23.99100000000000     10.18500000000000    -10.50200000000000
  C   24.69000000000000     11.29400000000000     -9.80000000000000
  H   24.22100000000000     11.53500000000000     -8.83200000000000
  H   24.66000000000000     12.19200000000000    -10.45700000000000
  C   24.92400000000000      9.25400000000000    -11.13400000000000
  H   24.66400000000000      9.14900000000000    -12.17800000000000
  C   26.28500000000000      9.92600000000000    -10.91200000000000
  H   26.48300000000000     10.60000000000000    -11.78000000000000
  H   27.13100000000000      9.21300000000000    -10.83300000000000
  C   26.10700000000000     10.77200000000000     -9.68400000000000
  H   26.17400000000000     10.12700000000000     -8.77600000000000
  H   26.85100000000000     11.58400000000000     -9.57900000000000
  C   24.89700000000000      7.85800000000000    -10.53400000000000
  O   25.33100000000000      6.90700000000000    -11.19800000000000
  N   24.42000000000000      7.70500000000000     -9.30100000000000
  H   24.10600000000000      8.49100000000000     -8.76100000000000
  C   24.38800000000000      6.40700000000000     -8.63200000000000
  H   24.58000000000000      5.61300000000000     -9.33900000000000
  C   25.41600000000000      6.34100000000000     -7.51100000000000
  H   25.28200000000000      5.39300000000000     -6.93700000000000
  H   25.20100000000000      7.18000000000000     -6.80500000000000
  C   26.88900000000000      6.42500000000000     -7.88000000000000
  H   27.04700000000000      7.34100000000000     -8.50400000000000
  C   27.74600000000000      6.57200000000000     -6.63200000000000
  H   27.61000000000000      5.69800000000000     -5.96100000000000
  H   27.46800000000000      7.49100000000000     -6.07200000000000
  H   28.82000000000000      6.63900000000000     -6.90000000000000
  C   27.29400000000000      5.23000000000000     -8.67000000000000
  H   26.71900000000000      5.15700000000000     -9.62000000000000
  H   27.12100000000000      4.29500000000000     -8.09300000000000
  H   28.37400000000000      5.27600000000000     -8.93100000000000
  C   23.00800000000000      6.13600000000000     -8.04300000000000
  O   22.32500000000000      7.05900000000000     -7.58800000000000
  N   22.59400000000000      4.87100000000000     -8.08000000000000
  H   23.09500000000000      4.15100000000000     -8.55600000000000
  C   21.39900000000000      4.40700000000000     -7.39200000000000
  H   20.79300000000000      5.24900000000000     -7.08100000000000
  C   20.58400000000000      3.49100000000000     -8.29600000000000
  H   20.35300000000000      4.00100000000000     -9.25600000000000
  H   19.61400000000000      3.22800000000000     -7.81900000000000
  C   21.31300000000000      2.21900000000000     -8.59300000000000
  O   22.18100000000000      2.24300000000000     -9.48800000000000
  O   21.04400000000000      1.18500000000000     -7.91700000000000
  C   21.81700000000000      3.63100000000000     -6.14600000000000
  O   22.92100000000000      3.08400000000000     -6.07900000000000
  N   20.92899999999999      3.59900000000000     -5.14600000000000
  H   20.08900000000000      4.14000000000000     -5.18700000000000
  C   21.32900000000000      3.07600000000000     -3.84400000000000
  H   22.23200000000000      3.58800000000000     -3.54700000000000
  C   20.26000000000000      3.34900000000000     -2.79300000000000
  H   19.34600000000000      2.73800000000000     -2.96000000000000
  H   19.97600000000000      4.42500000000000     -2.87200000000000
  C   20.84100000000000      3.09500000000000     -1.40400000000000
  H   21.82400000000000      3.60800000000000     -1.31100000000000
  H   21.00900000000000      2.01100000000000     -1.23200000000000
  C   19.96700000000000      3.59700000000000     -0.28300000000000
  O   18.74400000000000      3.81200000000000     -0.52600000000000
  O   20.51000000000000      3.76100000000000      0.83400000000000
  C   21.65300000000000      1.58400000000000     -3.90000000000000
  O   22.55500000000000      1.12700000000000     -3.19400000000000
  N   20.93500000000000      0.80600000000000     -4.70700000000000
  H   20.27600000000000      1.17400000000000     -5.35800000000000
  C   21.28600000000000     -0.61300000000000     -4.78800000000000
  H   21.23900000000000     -1.02200000000000     -3.79000000000000
  C   20.31600000000000     -1.39100000000000     -5.67100000000000
  H   20.28600000000000     -0.96000000000000     -6.69800000000000
  H   19.30000000000000     -1.27500000000000     -5.23200000000000
  C   20.67000000000000     -2.89100000000000     -5.73900000000000
  H   20.91300000000000     -3.25200000000000     -4.71200000000000
  H   21.58300000000000     -2.99900000000000     -6.36400000000000
  C   19.52900000000000     -3.71900000000000     -6.30200000000000
  H   19.24500000000000     -3.32500000000000     -7.30400000000000
  H   18.64000000000000     -3.61100000000000     -5.64300000000000
  C   19.89700000000000     -5.19500000000000     -6.41500000000000
  H   19.04300000000000     -5.78900000000000     -6.80000000000000
  H   20.17299999999999     -5.58200000000000     -5.41000000000000
  N   21.08100000000000     -5.46500000000000     -7.30100000000000
  H   21.76300000000000     -4.66900000000000     -7.34600000000000
  H   20.80500000000000     -5.71000000000000     -8.27200000000000
  H   21.63800000000000     -6.25600000000000     -6.88000000000000
  C   22.71700000000000     -0.79500000000000     -5.27200000000000
  O   23.46700000000000     -1.59200000000000     -4.69300000000000
  N   23.13300000000000     -0.02000000000000     -6.28500000000000
  H   22.47500000000000      0.55500000000000     -6.79600000000000
  C   24.53500000000000     -0.03500000000000     -6.70900000000000
  H   24.80399999999999     -1.04600000000000     -6.98200000000000
  C   24.71600000000000      0.87600000000000     -7.93000000000000
  H   24.35400000000000      1.90400000000000     -7.70000000000000
  O   23.95500000000000      0.34900000000000     -9.02900000000000
  H   23.16700000000000      0.94600000000000     -9.11600000000000
  C   26.18900000000000      0.95000000000000     -8.37800000000000
  H   26.51500000000000     -0.02700000000000     -8.78300000000000
  H   26.86800000000000      1.26300000000000     -7.56200000000000
  H   26.28300000000000      1.69500000000000     -9.19700000000000
  C   25.45400000000000      0.39200000000000     -5.56500000000000
  O   26.48400000000000     -0.24600000000000     -5.30800000000000
  N   25.07300000000000      1.45400000000000     -4.85200000000000
  H   24.21900000000000      1.93800000000000     -5.06700000000000
  C   25.87800000000000      1.94700000000000     -3.73600000000000
  H   26.86200000000000      2.18100000000000     -4.11500000000000
  C   25.26100000000000      3.23200000000000     -3.12700000000000
  H   25.86600000000000      3.56500000000000     -2.25300000000000
  H   24.23900000000000      2.99700000000000     -2.75100000000000
  C   25.19900000000000      4.33400000000000     -4.13400000000000
  H   24.77600000000000      3.97600000000000     -5.08800000000000
  H   26.24299999999999      4.62900000000000     -4.38700000000000
  S   24.28600000000000      5.81300000000000     -3.66400000000000
  C   25.56200000000000      6.63900000000000     -2.73900000000000
  H   26.46900000000000      6.80000000000000     -3.36000000000000
  H   25.85900000000000      6.04800000000000     -1.84700000000000
  H   25.21400000000000      7.63400000000000     -2.38800000000000
  C   26.06900000000000      0.90000000000000     -2.63100000000000
  O   27.05400000000000      0.97400000000000     -1.88600000000000
  N   25.13500000000000     -0.04200000000000     -2.47400000000000
  H   24.26600000000000     -0.01700000000000     -2.97600000000000
  C   25.32400000000000     -1.06700000000000     -1.44300000000000
  H   25.49700000000000     -0.56700000000000     -0.50800000000000
  C   24.09900000000000     -1.99000000000000     -1.32700000000000
  H   24.34900000000000     -2.86800000000000     -0.69200000000000
  H   23.81500000000000     -2.37000000000000     -2.33100000000000
  C   22.88400000000000     -1.36200000000000     -0.66900000000000
  C   23.01800000000000     -0.43000000000000      0.36500000000000
  H   23.98100000000000     -0.15600000000000      0.76100000000000
  C   21.86800000000000      0.15100000000000      0.98500000000000
  H   21.97700000000000      0.84900000000000      1.79900000000000
  C   20.61600000000000     -0.17900000000000      0.48700000000000
  O   19.47800000000000      0.36300000000000      1.02700000000000
  H   19.69800000000000      1.00800000000000      1.72300000000000
  C   21.60500000000000     -1.64700000000000     -1.13600000000000
  H   21.48700000000000     -2.34900000000000     -1.94900000000000
  C   20.48400000000000     -1.07300000000000     -0.56600000000000
  H   19.50200000000000     -1.31300000000000     -0.94100000000000
  C   26.57900000000000     -1.89900000000000     -1.69400000000000
  O   27.16200000000000     -2.42400000000000     -0.73300000000000
  N   27.01899999999999     -2.03400000000000     -2.95900000000000
  H   26.52800000000000     -1.60100000000000     -3.71900000000000
  C   28.23900000000000     -2.77600000000000     -3.25700000000000
  H   28.36700000000000     -3.57300000000000     -2.53600000000000
  C   28.14700000000000     -3.42600000000000     -4.65400000000000
  H   29.12500000000000     -3.87300000000000     -4.94400000000000
  H   27.88700000000000     -2.64600000000000     -5.40100000000000
  O   27.16800000000000     -4.48300000000000     -4.67800000000000
  H   26.27800000000000     -4.10900000000000     -4.51000000000000
  C   29.48300000000000     -1.89900000000000     -3.17000000000000
  O   30.61000000000000     -2.39600000000000     -3.32300000000000
  N   29.30100000000000     -0.60500000000000     -2.90100000000000
  H   28.37300000000000     -0.25400000000000     -2.77400000000000
  C   30.38100000000000      0.36700000000000     -2.82500000000000
  H   31.31200000000000     -0.08500000000000     -3.14000000000000
  C   30.05300000000000      1.56600000000000     -3.74000000000000
  H   30.92900000000000      2.24300000000000     -3.79600000000000
  H   29.19300000000000      2.13600000000000     -3.32800000000000
  C   29.65900000000000      1.09800000000000     -5.15400000000000
  H   28.75200000000000      0.46000000000000     -5.12500000000000
  C   29.33600000000000      2.31800000000000     -6.02300000000000
  H   30.22500000000000      2.96900000000000     -6.14100000000000
  H   28.51500000000000      2.91700000000000     -5.57600000000000
  H   29.01700000000000      1.98800000000000     -7.03300000000000
  C   30.81100000000000      0.29900000000000     -5.73200000000000
  H   30.98500000000000     -0.65100000000000     -5.19100000000000
  H   31.75000000000000      0.89300000000000     -5.71600000000000
  H   30.59400000000000      0.03700000000000     -6.79100000000000
  C   30.62500000000000      0.85900000000000     -1.40400000000000
  O   31.77600000000000      0.86400000000000     -0.94500000000000
  N   29.56800000000000      1.26300000000000     -0.68800000000000
  H   28.63900000000000      1.28200000000000     -1.07200000000000
  C   29.73500000000000      1.67200000000000      0.71600000000000
  H   30.46700000000000      2.46800000000000      0.74300000000000
  C   28.40500000000000      2.20600000000000      1.29800000000000
  H   27.78000000000000      2.63100000000000      0.48600000000000
  H   28.63300000000000      3.02600000000000      2.01500000000000
  C   27.56100000000000      1.17900000000000      2.01300000000000
  C   27.20100000000000     -0.00900000000000      1.38700000000000
  H   27.51900000000000     -0.20200000000000      0.37800000000000
  C   26.42540357087953     -0.97416936766204      2.03530739070558
  H   26.15534228886338     -1.88490269873824      1.52864460396862
  C   25.97483180018412     -0.74520806022892      3.32996622269772
  O   25.19851623573616     -1.75035669127261      3.92658335356281
  H   24.86543834293607     -1.44699207714632      4.79034610030941
  C   27.10200000000000      1.39800000000000      3.30600000000000
  H   27.35700000000000      2.32400000000000      3.80600000000000
  C   26.29731946377211      0.45343118176713      3.97318016273807
  H   25.93167268948608      0.65163629285158      4.96847743059894
  C   30.24400000000000      0.52300000000000      1.58100000000000
  O   30.76900000000000      0.77000000000000      2.67500000000000
  N   30.13600000000000     -0.71900000000000      1.09200000000000
  H   29.69600000000000     -0.90000000000000      0.21900000000000
  C   30.46700000000000     -1.86600000000000      1.93600000000000
  H   30.00787371643227     -1.72632454700928      2.90765985912943
  C   29.91000000000000     -3.17700000000000      1.33600000000000
  H   28.80860883827111     -3.03802052513364      1.24069271230057
  C   30.50600000000000     -3.43000000000000     -0.05800000000000
  H   31.58800000000000     -3.67000000000000      0.00400000000000
  H   30.37700000000000     -2.55400000000000     -0.72000000000000
  H   29.98999999999999     -4.29400000000000     -0.53300000000000
  C   30.17825716537542     -4.37631312943396      2.26003429184664
  H   29.76663986654363     -4.19414810824912      3.27754941104414
  H   31.26700000000000     -4.57500000000000      2.35200000000000
  H   29.69974310066566     -5.29597054592265      1.86144958444368
  C   31.97100000000000     -1.92800000000000      2.15400000000000
  O   32.41700000000000     -2.46900000000000      3.15100000000000
  N   32.77300000000000     -1.35900000000000      1.25600000000000
  H   32.41800000000000     -0.87000000000000      0.46300000000000
  C   34.21900000000000     -1.54300000000000      1.38700000000000
  H   34.42000000000000     -2.59800000000000      1.50900000000000
  C   34.92400000000000     -1.04300000000000      0.12100000000000
  H   36.02499999999999     -1.14500000000000      0.23700000000000
  H   34.69600000000000      0.03400000000000     -0.03600000000000
  C   34.47499999999999     -1.84300000000000     -1.12100000000000
  H   33.37300000000000     -1.71300000000000     -1.25800000000000
  C   35.13000000000000     -1.32100000000000     -2.36800000000000
  H   36.23700000000000     -1.39300000000000     -2.30000000000000
  H   34.84899999999999     -0.25700000000000     -2.51900000000000
  H   34.80000000000000     -1.89600000000000     -3.26100000000000
  C   34.74400000000000     -3.36400000000000     -0.99700000000000
  H   34.13700000000000     -3.81500000000000     -0.18700000000000
  H   35.81800000000000     -3.55500000000000     -0.79400000000000
  H   34.47600000000000     -3.87400000000000     -1.94700000000000
  C   34.75300000000000     -0.89400000000000      2.66900000000000
  O   35.57900000000000     -1.48800000000000      3.37500000000000
  N   34.22399999999999      0.27900000000000      3.05100000000000
  H   33.61200000000000      0.82100000000000      2.46600000000000
  C   34.65699999999999      0.86900000000000      4.31300000000000
  H   35.73800000000000      0.87200000000000      4.35900000000000
  C   34.15999999999999      2.31500000000000      4.45800000000000
  H   34.29800000000000      2.64800000000000      5.51300000000000
  H   33.06400000000000      2.32100000000000      4.27500000000000
  S   34.97199999999999      3.56600000000000      3.41100000000000
  H   34.70800000000000      2.92900000000000      2.28000000000000
  C   34.17500000000000      0.07700000000000      5.52500000000000
  O   34.72500000000000      0.25100000000000      6.61800000000000
  N   33.12800000000000     -0.73100000000000      5.38100000000000
  H   32.65400000000000     -0.82600000000000      4.50900000000000
  C   32.68941357489279     -1.59316970261771      6.47879402167843
  H   32.76595459310634     -1.03126844920140      7.40180476098139
  C   31.22689181104296     -2.03125821803175      6.38158454210865
  H   30.95052387732410     -2.54170000161411      7.33336559649234
  O   30.94738475667209     -2.91509277756753      5.30210801991494
  H   31.56602235115351     -2.71249341847020      4.58286013621009
  C   30.30039115755448     -0.82254730864720      6.24998495463444
  H   30.48510687975405     -0.24383341996192      5.32140776272709
  H   30.42878494654076     -0.15438080489055      7.12873022103636
  H   29.24508156875841     -1.17116070689600      6.23946293765845
  C   33.59000000000000     -2.82200000000000      6.63700000000000
  O   33.52501717305487     -3.53123266998292      7.63689461557645
  N   34.45700000000000     -3.09300000000000      5.66200000000000
  H   34.51100000000000     -2.50100000000000      4.86000000000000
  C   35.37899999999999     -4.22600000000000      5.70300000000000
  H   34.97800000000000     -4.99500000000000      6.35000000000000
  C   35.53800000000000     -4.82300000000000      4.28600000000000
  H   36.12600000000000     -5.75900000000000      4.36000000000000
  H   36.10900000000000     -4.11700000000000      3.64400000000000
  C   34.22700000000000     -5.15200000000000      3.54400000000000
  H   33.70700000000000     -4.21300000000000      3.34800000000000
  C   34.51400000000000     -5.80800000000000      2.19000000000000
  H   34.93300000000000     -6.82700000000000      2.33100000000000
  H   35.24000000000000     -5.20200000000000      1.60800000000000
  H   33.57200000000000     -5.87900000000000      1.60800000000000
  C   33.30800000000000     -6.08300000000000      4.34700000000000
  H   33.00300000000000     -5.60700000000000      5.30200000000000
  H   33.82300000000000     -7.03900000000000      4.57600000000000
  H   32.38700000000000     -6.31300000000000      3.77000000000000
  C   36.72700000000000     -3.82300000000000      6.30200000000000
  O   37.16200000000000     -4.39100000000000      7.30700000000000
  N   37.38099999999999     -2.82400000000000      5.72800000000000
  H   36.98599999999999     -2.35600000000000      4.93900000000000
  C   38.62799999999999     -2.30700000000000      6.28200000000000
  H   38.55700000000000     -2.31400000000000      7.36300000000000
  C   39.80199999999999     -3.17500000000000      5.84500000000000
  H   40.01200000000000     -3.06700000000000      4.75700000000000
  H   39.56499999999999     -4.24700000000000      6.03300000000000
  O   40.95000000000000     -2.84300000000000      6.59100000000000
  H   40.80499999999999     -3.16900000000000      7.50500000000000
  C   38.84000000000000     -0.84200000000000      5.87700000000000
  O   39.62700000000000     -0.53700000000000      4.97400000000000
  N   38.15200000000000      0.07600000000000      6.55100000000000
  H   37.53900000000000     -0.17900000000000      7.30500000000000
  C   38.27900000000000      1.49000000000000      6.20700000000000
  H   38.06000000000000      1.61400000000000      5.15500000000000
  C   37.26600000000000      2.31000000000000      7.01400000000000
  H   36.26200000000000      2.08800000000000      6.59800000000000
  H   37.43200000000000      3.39700000000000      6.83900000000000
  C   37.21500000000000      2.04200000000000      8.52800000000000
  H   38.17800000000000      2.31300000000000      9.01100000000000
  H   37.04699999999999      0.96600000000000      8.72700000000000
  C   36.04912718256894      2.83186509938967      9.14321140569365
  H   35.16138451849910      2.73484432488379      8.47309513862718
  H   36.30500000000000      3.91300000000000      9.17600000000000
  C   35.58678215450435      2.33115455601635     10.51156008811813
  H   35.12142425903949      1.32702812015849     10.41387875978160
  H   34.83808283743574      3.03131699846472     10.93946469256339
  N   36.72177026468741      2.21864841714079     11.44721208606841
  H   37.26900000000000      3.10800000000000     11.50400000000000
  H   37.37300000000000      1.43900000000000     11.14400000000000
  H   36.33523474399726      1.98306086967426     12.38803043250802
  C   39.69299999999999      2.01600000000000      6.41600000000000
  O   40.08300000000000      2.96500000000000      5.73200000000000
  N   40.48500000000000      1.41300000000000      7.29900000000000
  H   40.13700000000000      0.70300000000000      7.92500000000000
  C   41.85099999999999      1.89200000000000      7.52800000000000
  H   41.88500000000000      2.95900000000000      7.37300000000000
  C   42.28300000000000      1.62900000000000      8.99100000000000
  H   41.52000000000000      2.06500000000000      9.67500000000000
  H   43.24200000000000      2.14400000000000      9.19500000000000
  O   42.42900000000000      0.22900000000000      9.30400000000000
  H   41.49900000000000     -0.07000000000000      9.47000000000000
  C   42.89400000000000      1.30200000000000      6.57400000000000
  O   44.07200000000000      1.66400000000000      6.68500000000000
  N   42.52500000000000      0.41000000000000      5.64700000000000
  H   41.56699999999999      0.14000000000000      5.56600000000000
  C   43.48800000000000     -0.15400000000000      4.70200000000000
  H   44.41200000000000     -0.35800000000000      5.22700000000000
  C   42.95500000000000     -1.47200000000000      4.14300000000000
  H   42.69300000000000     -2.17500000000000      4.96000000000000
  H   43.73100000000000     -1.96600000000000      3.51700000000000
  O   41.81400000000000     -1.18400000000000      3.33600000000000
  H   41.07100000000000     -1.01900000000000      3.94400000000000
  C   43.80500000000000      0.78300000000000      3.51300000000000
  O   42.96299999999999      1.54500000000000      3.01800000000000
  N   45.04400000000000      0.68200000000000      3.02900000000000
  H   45.74600000000000      0.12300000000000      3.48700000000000
  C   45.43500000000000      1.36900000000000      1.79900000000000
  H   45.35599999999999      2.43500000000000      1.96200000000000
  C   46.88300000000000      0.99400000000000      1.48100000000000
  H   46.92100000000000     -0.09800000000000      1.26000000000000
  H   47.50800000000000      1.13100000000000      2.39400000000000
  C   47.47599999999999      1.72500000000000      0.28600000000000
  H   46.77500000000000      1.76600000000000     -0.57300000000000
  H   48.37900000000000      1.17100000000000     -0.06000000000000
  C   47.94700000000000      3.10000000000000      0.67900000000000
  O   48.44200000000000      3.30000000000000      1.79200000000000
  N   47.78900000000000      4.06200000000000     -0.22000000000000
  H   47.31700000000000      3.84700000000000     -1.09000000000000
  H   48.15900000000000      4.96200000000000     -0.02900000000000
  C   44.51299999999999      1.00900000000000      0.62800000000000
  O   44.16000000000000      1.87000000000000     -0.19900000000000
  N   44.14399999999999     -0.27400000000000      0.51400000000000
  H   44.48499999999999     -0.98500000000000      1.13100000000000
  C   43.31799999999999     -0.67800000000000     -0.62300000000000
  H   43.83000000000000     -0.36100000000000     -1.52300000000000
  C   43.15800000000000     -2.21000000000000     -0.68200000000000
  H   44.18500000000000     -2.64100000000000     -0.68000000000000
  H   42.70400000000000     -2.47600000000000     -1.66300000000000
  C   42.35299999999999     -2.89900000000000      0.40000000000000
  C   42.83600000000000     -3.61400000000000      1.46700000000000
  H   43.88500000000000     -3.76400000000000      1.68200000000000
  N   41.79000000000000     -4.09600000000000      2.22700000000000
  H   41.86799999999999     -4.51400000000000      3.12300000000000
  C   40.60899999999999     -3.71300000000000      1.64200000000000
  C   40.92400000000000     -2.97700000000000      0.48500000000000
  C   39.88000000000000     -2.47700000000000     -0.29800000000000
  H   40.08400000000000     -1.91400000000000     -1.19800000000000
  C   38.58600000000000     -2.71900000000000      0.08000000000000
  H   37.77399999999999     -2.33300000000000     -0.52200000000000
  C   39.29700000000000     -3.97800000000000      2.01400000000000
  H   39.07600000000000     -4.54500000000000      2.90500000000000
  C   38.30000000000000     -3.45400000000000      1.23800000000000
  H   37.26400000000000     -3.61400000000000      1.51300000000000
  C   41.96400000000000      0.03600000000000     -0.61900000000000
  O   41.46900000000000      0.43800000000000     -1.68000000000000
  N   41.33900000000000      0.19500000000000      0.55900000000000
  H   41.73200000000000     -0.15900000000000      1.41300000000000
  C   40.03700000000000      0.84400000000000      0.61800000000000
  H   39.37900000000000      0.37700000000000     -0.10300000000000
  C   39.45500000000000      0.70300000000000      2.04000000000000
  H   40.06300000000000      1.25800000000000      2.78900000000000
  H   39.53400000000000     -0.37700000000000      2.30100000000000
  S   37.71800000000000      1.16700000000000      2.11200000000000
  H   37.44400000000000      0.43200000000000      3.18300000000000
  C   40.16100000000000      2.32100000000000      0.26100000000000
  O   39.39100000000000      2.85200000000000     -0.55900000000000
  N   41.13700000000000      2.99500000000000      0.86400000000000
  H   41.76799999999999      2.54900000000000      1.50300000000000
  C   41.31000000000000      4.42500000000000      0.60000000000000
  H   40.37700000000000      4.93000000000000      0.81100000000000
  C   42.40600000000000      4.99500000000000      1.50700000000000
  H   43.39200000000000      4.53500000000000      1.27700000000000
  H   42.16700000000000      4.77800000000000      2.57000000000000
  H   42.47700000000000      6.09600000000000      1.38600000000000
  C   41.61300000000000      4.67900000000000     -0.87000000000000
  O   41.05400000000000      5.59800000000000     -1.48400000000000
  N   42.47400000000000      3.85400000000000     -1.46800000000000
  H   42.98199999999999      3.14500000000000     -0.96900000000000
  C   42.82500000000000      4.03000000000000     -2.88200000000000
  H   43.08800000000000      5.06700000000000     -3.05100000000000
  C   43.99499999999999      3.12300000000000     -3.23500000000000
  H   44.12600000000000      3.03600000000000     -4.33700000000000
  H   43.83600000000000      2.10200000000000     -2.82600000000000
  C   45.30399999999999      3.64500000000000     -2.70600000000000
  O   45.35599999999999      4.80300000000000     -2.23600000000000
  O   46.29200000000000      2.90300000000000     -2.76700000000000
  C   41.64000000000000      3.74800000000000     -3.80800000000000
  O   41.44899999999999      4.44000000000000     -4.81100000000000
  N   40.84400000000000      2.72200000000000     -3.50800000000000
  H   41.01200000000000      2.14600000000000     -2.70700000000000
  C   39.66600000000000      2.46900000000000     -4.33200000000000
  H   39.98399999999999      2.42900000000000     -5.36600000000000
  C   39.00899999999999      1.13500000000000     -3.96000000000000
  H   38.66000000000000      1.15200000000000     -2.90300000000000
  H   39.76300000000000      0.32300000000000     -4.04400000000000
  C   37.86700000000000      0.77500000000000     -4.86700000000000
  C   38.10299999999999      0.46300000000000     -6.19600000000000
  H   39.11799999999999      0.46600000000000     -6.57100000000000
  C   37.06600000000000      0.13800000000000     -7.05900000000000
  H   37.28300000000000     -0.10700000000000     -8.08900000000000
  C   35.76900000000000      0.15300000000000     -6.60500000000000
  H   34.95799999999999     -0.07700000000000     -7.28200000000000
  C   36.56900000000000      0.81400000000000     -4.42200000000000
  H   36.39000000000000      1.03700000000000     -3.38700000000000
  C   35.51100000000000      0.49100000000000     -5.26600000000000
  H   34.49399999999999      0.50900000000000     -4.90200000000000
  C   38.64400000000000      3.59600000000000     -4.23200000000000
  O   38.04400000000000      3.98000000000000     -5.24800000000000
  N   38.42699999999999      4.15000000000000     -3.03700000000000
  H   38.88099999999999      3.82700000000000     -2.20300000000000
  C   37.53699999999999      5.30800000000000     -2.95300000000000
  H   36.56600000000000      5.01200000000000     -3.32300000000000
  C   37.39400000000000      5.80900000000000     -1.50900000000000
  H   36.75100000000000      6.71700000000000     -1.48600000000000
  H   38.39500000000000      6.08900000000000     -1.11300000000000
  C   36.77300000000000      4.75600000000000     -0.56300000000000
  H   36.78800000000000      5.17600000000000      0.46800000000000
  H   37.35200000000000      3.82300000000000     -0.53800000000000
  S   35.04700000000000      4.37800000000000     -1.02800000000000
  C   35.25599999999999      2.76900000000000     -1.77000000000000
  H   35.81199999999999      2.07900000000000     -1.09900000000000
  H   35.83200000000000      2.88500000000000     -2.71000000000000
  H   34.27700000000000      2.30700000000000     -2.02000000000000
  C   38.00099999999999      6.43800000000000     -3.86200000000000
  O   37.17200000000000      7.06600000000000     -4.51900000000000
  N   39.31900000000000      6.72100000000000     -3.92000000000000
  H   39.99500000000000      6.24600000000000     -3.35800000000000
  C   39.80199999999999      7.75600000000000     -4.84000000000000
  H   39.26400000000000      8.67600000000000     -4.64700000000000
  C   41.30600000000000      7.97700000000000     -4.67700000000000
  H   41.73400000000000      8.53400000000000     -5.54000000000000
  H   41.83600000000000      7.00700000000000     -4.59600000000000
  C   41.64999999999999      8.81000000000000     -3.43900000000000
  O   40.74700000000000      9.47800000000000     -2.89200000000000
  O   42.84100000000000      8.78900000000000     -3.03300000000000
  C   39.49600000000000      7.40100000000000     -6.29400000000000
  O   39.07299999999999      8.26500000000000     -7.06900000000000
  N   39.75100000000000      6.14600000000000     -6.69400000000000
  H   40.16900000000000      5.48000000000000     -6.07600000000000
  C   39.41900000000000      5.70200000000000     -8.04600000000000
  H   39.98100000000000      6.29100000000000     -8.75800000000000
  C   39.72599999999999      4.21100000000000     -8.22400000000000
  H   39.22399999999999      3.89700000000000     -9.18100000000000
  H   39.23000000000000      3.62700000000000     -7.41300000000000
  C   41.13100000000000      3.80900000000000     -8.33200000000000
  H   41.65199999999999      3.85100000000000     -7.35300000000000
  H   41.68600000000000      4.46600000000000     -9.04000000000000
  C   41.20999999999999      2.38800000000000     -8.88500000000000
  O   41.11499999999999      2.21000000000000    -10.12900000000000
  O   41.32099999999999      1.44600000000000     -8.07900000000000
  C   37.94500000000000      5.91200000000000     -8.33500000000000
  O   37.56999999999999      6.35700000000000     -9.42100000000000
  N   37.09500000000000      5.52300000000000     -7.38100000000000
  H   37.44800000000000      5.10900000000000     -6.53600000000000
  C   35.64899999999999      5.57300000000000     -7.55900000000000
  H   35.39999999999999      5.08600000000000     -8.49100000000000
  C   34.95900000000000      4.83600000000000     -6.38300000000000
  H   35.27000000000000      5.32500000000000     -5.43300000000000
  H   35.40699999999999      3.81300000000000     -6.36500000000000
  C   33.43200000000000      4.64400000000000     -6.34800000000000
  H   32.96500000000000      5.65100000000000     -6.23100000000000
  C   32.88700000000000      4.03000000000000     -7.66000000000000
  H   33.34400000000000      3.03300000000000     -7.83700000000000
  H   33.12600000000000      4.68300000000000     -8.52700000000000
  H   31.78500000000000      3.91300000000000     -7.60800000000000
  C   32.98300000000000      3.76100000000000     -5.15300000000000
  H   33.39300000000000      4.16300000000000     -4.20300000000000
  H   33.35000000000000      2.72300000000000     -5.28700000000000
  H   31.87900000000000      3.75200000000000     -5.08700000000000
  C   35.17299999999999      7.01100000000000     -7.66500000000000
  O   34.29700000000000      7.33000000000000     -8.47300000000000
  N   35.72500000000000      7.89000000000000     -6.83200000000000
  H   36.40900000000000      7.61100000000000     -6.15100000000000
  C   35.38100000000000      9.30500000000000     -6.92900000000000
  H   34.32000000000000      9.41500000000000     -6.76500000000000
  C   36.16100000000000     10.08000000000000     -5.87700000000000
  H   37.25299999999999      9.89400000000000     -6.00400000000000
  H   35.88600000000000      9.69500000000000     -4.87000000000000
  C   35.92900000000000     11.56500000000000     -5.89200000000000
  C   34.79400000000000     12.11700000000000     -5.30800000000000
  H   34.05500000000000     11.47200000000000     -4.85600000000000
  C   34.59200000000000     13.51100000000000     -5.31000000000000
  H   33.69400000000000     13.91500000000000     -4.86400000000000
  C   35.53100000000000     14.32300000000000     -5.87600000000000
  O   35.34400000000000     15.68900000000000     -5.87400000000000
  H   34.81099999999999     15.87100000000000     -5.09100000000000
  C   36.86000000000000     12.42000000000000     -6.45600000000000
  H   37.75200000000000     12.01400000000000     -6.92400000000000
  C   36.66300000000000     13.79100000000000     -6.45700000000000
  H   37.40600000000000     14.43000000000000     -6.91600000000000
  C   35.65300000000000      9.83900000000000     -8.32600000000000
  O   34.81300000000000     10.55100000000000     -8.89500000000000
  N   36.79000000000000      9.45400000000000     -8.92300000000000
  H   37.50200000000000      8.92800000000000     -8.45500000000000
  C   37.08000000000000      9.93000000000000    -10.27900000000000
  H   37.03400000000000     11.01100000000000    -10.27800000000000
  C   38.46699999999999      9.49000000000000    -10.75500000000000
  H   38.55900000000000      9.73400000000000    -11.84400000000000
  H   38.57700000000000      8.38800000000000    -10.65900000000000
  C   39.64999999999999     10.17500000000000    -10.08200000000000
  H   40.57999999999999      9.99200000000000    -10.65900000000000
  H   39.79400000000000      9.76000000000000     -9.06100000000000
  C   39.50000000000000     11.69500000000000     -9.92800000000000
  O   39.26500000000000     12.38800000000000    -10.93300000000000
  O   39.62800000000000     12.20100000000000     -8.78900000000000
  C   36.02300000000000      9.46100000000000    -11.26900000000000
  O   35.62900000000000     10.22000000000000    -12.17200000000000
  N   35.57500000000000      8.20900000000000    -11.14100000000000
  H   35.93600000000000      7.59900000000000    -10.43700000000000
  C   34.57500000000000      7.70100000000000    -12.07200000000000
  H   34.89700000000000      7.92200000000000    -13.08200000000000
  C   34.39400000000000      6.17900000000000    -11.94500000000000
  H   34.16900000000000      5.88500000000000    -10.89700000000000
  H   35.35299999999999      5.69000000000000    -12.23500000000000
  C   33.26500000000000      5.73800000000000    -12.87900000000000
  H   33.40600000000000      6.21500000000000    -13.87500000000000
  H   32.27200000000000      6.04500000000000    -12.48800000000000
  C   33.17800000000000      4.24700000000000    -13.13000000000000
  O   33.92000000000000      3.47000000000000    -12.48100000000000
  O   32.37000000000000      3.85700000000000    -14.00700000000000
  C   33.24300000000000      8.40700000000000    -11.87100000000000
  O   32.58400000000000      8.79500000000000    -12.84600000000000
  N   32.81100000000000      8.57800000000000    -10.62000000000000
  H   33.34100000000000      8.24700000000000     -9.83300000000000
  C   31.51600000000000      9.21100000000000    -10.41100000000000
  H   30.78400000000000      8.71700000000000    -11.03000000000000
  C   31.08300000000000      9.06900000000000     -8.94000000000000
  H   31.83700000000000      9.56700000000000     -8.28700000000000
  C   29.71500000000000      9.71900000000000     -8.74800000000000
  H   28.96800000000000      9.26100000000000     -9.43000000000000
  H   29.73500000000000     10.81300000000000     -8.93300000000000
  H   29.36400000000000      9.56400000000000     -7.70400000000000
  C   31.02800000000000      7.56400000000000     -8.55500000000000
  H   31.98100000000000      7.03800000000000     -8.74500000000000
  H   30.23300000000000      7.05200000000000     -9.13700000000000
  H   30.79500000000000      7.46000000000000     -7.47600000000000
  C   31.55300000000000     10.66600000000000    -10.84600000000000
  O   30.56900000000000     11.18800000000000    -11.39700000000000
  N   32.69700000000000     11.32500000000000    -10.67300000000000
  H   33.49200000000000     10.90500000000000    -10.22300000000000
  C   32.81700000000000     12.70800000000000    -11.11200000000000
  H   31.99600000000000     13.28000000000000    -10.70100000000000
  C   34.13800000000000     13.27100000000000    -10.58500000000000
  H   34.96500000000000     12.57400000000000    -10.86600000000000
  H   34.07400000000000     13.22900000000000     -9.47300000000000
  C   34.50800000000000     14.66100000000000    -11.05500000000000
  H   33.66600000000000     15.16400000000000    -11.57700000000000
  H   35.33100000000000     14.55300000000000    -11.80600000000000
  C   34.99700000000000     15.48000000000000     -9.86600000000000
  H   35.82599999999999     16.11700000000000    -10.26100000000000
  H   35.44200000000000     14.84200000000000     -9.07200000000000
  C   33.88099999999999     16.38300000000000     -9.33400000000000
  H   33.21100000000000     15.81200000000000     -8.65800000000000
  H   33.27700000000000     16.78900000000000    -10.17600000000000
  N   34.42299999999999     17.56200000000000     -8.58800000000000
  H   35.06500000000000     18.09600000000000     -9.20700000000000
  H   34.96200000000000     17.19400000000000     -7.77100000000000
  H   33.65100000000000     18.17100000000000     -8.25600000000000
  C   32.70300000000000     12.80200000000000    -12.63600000000000
  O   32.08800000000000     13.73400000000000    -13.17100000000000
  N   33.26200000000000     11.81300000000000    -13.34900000000000
  H   33.82100000000000     11.10400000000000    -12.91800000000000
  C   33.11400000000000     11.72100000000000    -14.80100000000000
  H   33.42500000000000     12.66000000000000    -15.24100000000000
  C   34.00200000000000     10.60300000000000    -15.33500000000000
  H   33.76100000000000      9.63100000000000    -14.86100000000000
  H   35.06399999999999     10.84200000000000    -15.10900000000000
  C   33.88799999999999     10.43800000000000    -16.85100000000000
  O   34.16100000000000     11.41600000000000    -17.58200000000000
  O   33.52000000000000      9.32800000000000    -17.30700000000000
  C   31.65800000000000     11.49300000000000    -15.19700000000000
  O   31.18000000000000     12.07900000000000    -16.16900000000000
  N   30.94100000000000     10.62600000000000    -14.46600000000000
  H   31.38400000000000     10.08800000000000    -13.74600000000000
  C   29.51400000000000     10.45300000000000    -14.73000000000000
  H   29.39500000000000     10.10400000000000    -15.74700000000000
  C   28.92500000000000      9.42500000000000    -13.75200000000000
  H   27.82400000000000      9.34500000000000    -13.88200000000000
  H   29.11000000000000      9.75200000000000    -12.70700000000000
  C   29.54800000000000      8.02300000000000    -13.95200000000000
  H   30.65200000000000      8.06900000000000    -13.92200000000000
  H   29.28700000000000      7.66100000000000    -14.97300000000000
  C   29.09200000000000      6.98200000000000    -12.92700000000000
  H   29.30500000000000      7.37400000000000    -11.90700000000000
  H   29.70900000000000      6.05900000000000    -13.03500000000000
  N   27.66900000000000      6.64900000000000    -12.97100000000000
  H   27.02400000000000      7.03300000000000    -12.30900000000000
  C   27.14500000000000      5.70800000000000    -13.75800000000000
  N   27.92200000000000      5.05500000000000    -14.62300000000000
  H   28.90300000000000      5.27800000000000    -14.74400000000000
  H   27.52000000000000      4.34200000000000    -15.19600000000000
  N   25.84100000000000      5.44100000000000    -13.71000000000000
  H   25.52100000000000      4.66100000000000    -14.23700000000000
  H   25.33299999999999      5.79700000000000    -12.92300000000000
  C   28.77200000000000     11.78200000000000    -14.61600000000000
  O   27.95100000000000     12.12900000000000    -15.47200000000000
  N   29.04000000000000     12.53100000000000    -13.55400000000000
  H   29.68800000000000     12.22600000000000    -12.85200000000000
  C   28.36500000000000     13.81100000000000    -13.38000000000000
  H   27.29800000000000     13.65100000000000    -13.44000000000000
  C   28.69400000000000     14.39900000000000    -12.00100000000000
  H   29.80300000000000     14.44000000000000    -11.87700000000000
  C   28.13600000000000     15.82200000000000    -11.88700000000000
  H   27.05700000000000     15.84100000000000    -12.15300000000000
  H   28.67200000000000     16.53400000000000    -12.54900000000000
  H   28.23700000000000     16.19100000000000    -10.84400000000000
  C   28.11799999999999     13.52800000000000    -10.91100000000000
  H   28.54500000000000     12.50400000000000    -10.92900000000000
  H   27.01500000000000     13.44500000000000    -11.03200000000000
  H   28.31700000000000     13.96800000000000     -9.91000000000000
  C   28.74100000000000     14.77000000000000    -14.50100000000000
  O   27.88500000000000     15.48000000000000    -15.04700000000000
  N   30.02400000000000     14.80900000000000    -14.85700000000000
  H   30.72400000000000     14.25900000000000    -14.39300000000000
  C   30.46099999999999     15.67000000000000    -15.95400000000000
  H   30.24300000000000     16.69600000000000    -15.68800000000000
  C   31.96400000000000     15.50800000000000    -16.18300000000000
  H   32.21200000000000     14.46600000000000    -16.48300000000000
  H   32.51900000000000     15.73000000000000    -15.24700000000000
  H   32.32600000000000     16.19700000000000    -16.97600000000000
  C   29.71000000000000     15.37700000000000    -17.24500000000000
  O   29.43400000000000     16.29800000000000    -18.02700000000000
  N   29.37200000000000     14.11500000000000    -17.49700000000000
  H   29.65500000000000     13.38800000000000    -16.86900000000000
  C   28.78300000000000     13.72000000000000    -18.76900000000000
  H   28.98500000000000     14.47400000000000    -19.51900000000000
  C   29.41200000000000     12.41400000000000    -19.24700000000000
  H   28.88200000000000     12.04700000000000    -20.15600000000000
  H   29.31800000000000     11.64300000000000    -18.44900000000000
  C   30.86700000000000     12.61100000000000    -19.57400000000000
  H   31.46300000000000     12.79000000000000    -18.64800000000000
  H   30.98500000000000     13.51500000000000    -20.21500000000000
  C   31.46600000000000     11.41600000000000    -20.33300000000000
  H   32.52100000000000     11.67700000000000    -20.59100000000000
  H   30.93400000000000     11.23800000000000    -21.29200000000000
  N   31.53600000000000     10.25300000000000    -19.46400000000000
  H   32.21600000000000     10.25000000000000    -18.70700000000000
  C   30.79600000000000      9.16300000000000    -19.61100000000000
  N   29.95100000000000      9.07700000000000    -20.62800000000000
  H   29.77100000000000      9.89300000000000    -21.15000000000000
  H   29.38500000000000      8.25900000000000    -20.64399999999999
  N   30.91600000000000      8.15900000000000    -18.75200000000000
  H   31.57100000000000      8.29600000000000    -18.00600000000000
  H   30.41700000000000      7.27000000000000    -18.86500000000000
  C   27.26400000000000     13.59800000000000    -18.71000000000000
  O   26.65800000000000     13.13600000000000    -19.67700000000000
  N   26.64200000000000     13.98300000000000    -17.60100000000000
  H   27.16300000000000     14.36700000000000    -16.83500000000000
  C   25.19000000000000     13.92000000000000    -17.51600000000000
  H   24.77000000000000     14.34200000000000    -18.41800000000000
  H   24.88900000000000     14.46100000000000    -16.63700000000000
  C   24.64400000000000     12.51400000000000    -17.38000000000000
  O   23.47900000000000     12.26800000000000    -17.72000000000000
  N   25.45200000000000     11.60000000000000    -16.85100000000000
  H   26.35500000000000     11.86800000000000    -16.50600000000000
  C   25.11700000000000     10.17700000000000    -16.80000000000000
  H   24.56000000000000      9.92200000000000    -17.69000000000000
  C   26.39700000000000      9.32600000000000    -16.73700000000000
  H   26.98300000000000      9.63300000000000    -15.84500000000000
  C   26.04100000000000      7.83800000000000    -16.62900000000000
  H   25.32200000000000      7.53400000000000    -17.41800000000000
  H   25.59100000000000      7.60200000000000    -15.64100000000000
  H   26.96099999999999      7.22200000000000    -16.73100000000000
  C   27.25300000000000      9.57000000000000    -17.98600000000000
  H   28.25000000000000      9.09800000000000    -17.81600000000000
  H   27.43500000000000     10.65900000000000    -18.11100000000000
  C   26.66100000000000      9.01000000000000    -19.24600000000000
  H   25.62200000000000      9.37200000000000    -19.39000000000000
  H   26.65000000000000      7.89800000000000    -19.24299999999999
  H   27.24400000000000      9.34100000000000    -20.13100000000000
  C   24.20700000000000      9.87800000000000    -15.61400000000000
  O   24.52000000000000     10.21900000000000    -14.45800000000000
  N   23.10300000000000      9.17900000000000    -15.88700000000000
  H   22.86100000000000      8.93400000000000    -16.83200000000000
  C   22.15000000000000      8.74400000000000    -14.86600000000000
  H   22.30800000000000      9.30900000000000    -13.95600000000000
  C   20.71800000000000      8.97300000000000    -15.34200000000000
  H   20.46400000000000      8.27900000000000    -16.17400000000000
  H   20.59800000000000      9.99400000000000    -15.74500000000000
  H   19.98100000000000      8.81300000000000    -14.52500000000000
  C   22.30000000000000      7.26500000000000    -14.54100000000000
  O   22.43600000000000      6.43100000000000    -15.43900000000000
  N   22.21600000000000      6.93100000000000    -13.24700000000000
  H   22.13700000000000      7.62100000000000    -12.52200000000000
  C   22.04900000000000      5.53200000000000    -12.86500000000000
  H   22.84500000000000      4.94300000000000    -13.29900000000000
  C   22.09000000000000      5.41700000000000    -11.34900000000000
  H   21.31600000000000      6.06000000000000    -10.87600000000000
  H   23.08200000000000      5.73400000000000    -10.97600000000000
  H   21.91600000000000      4.36700000000000    -11.02600000000000
  C   20.73800000000000      4.97800000000000    -13.40200000000000
  O   20.65200000000000      3.80800000000000    -13.80700000000000
  N   19.71000000000000      5.81500000000000    -13.45000000000000
  H   19.75900000000000      6.74200000000000    -13.06100000000000
  C   18.38700000000000      5.34300000000000    -13.84400000000000
  H   18.42299999999999      4.30400000000000    -14.11600000000000
  C   17.41000000000000      5.37300000000000    -12.65700000000000
  H   17.38100000000000      6.41200000000000    -12.24700000000000
  C   16.02800000000000      4.99200000000000    -13.10900000000000
  H   16.02900000000000      3.99300000000000    -13.60000000000000
  H   15.59600000000000      5.73500000000000    -13.81100000000000
  H   15.34300000000000      4.92900000000000    -12.23400000000000
  C   17.90700000000000      4.43500000000000    -11.51800000000000
  H   18.87300000000000      4.78700000000000    -11.10300000000000
  H   18.04500000000000      3.40200000000000    -11.90600000000000
  H   17.16400000000000      4.39500000000000    -10.69600000000000
  C   17.92800000000000      6.20500000000000    -15.01900000000000
  O   17.57200000000000      7.38300000000000    -14.83400000000000
  N   17.95500000000000      5.65900000000000    -16.23700000000000
  C   18.15700000000000      4.24000000000000    -16.56300000000000
  H   17.61000000000000      3.56700000000000    -15.86400000000000
  H   19.24000000000000      4.00900000000000    -16.54900000000000
  C   17.74800000000000      6.48600000000000    -17.44000000000000
  H   18.51300000000000      7.24900000000000    -17.47400000000000
  C   17.84100000000000      5.46700000000000    -18.59000000000000
  H   18.61700000000000      5.59300000000000    -19.33700000000000
  H   16.97400000000000      5.62900000000000    -19.27500000000000
  C   17.57100000000000      4.13700000000000    -17.96800000000000
  H   16.47300000000000      3.95900000000000    -17.88500000000000
  H   18.02700000000000      3.30100000000000    -18.54000000000000
  C   16.41800000000000      7.19500000000000    -17.45800000000000
  O   16.31000000000000      8.28100000000000    -18.04000000000000
  N   15.38400000000000      6.58700000000000    -16.87600000000000
  H   15.48300000000000      5.70300000000000    -16.41100000000000
  C   14.05800000000000      7.18700000000000    -16.83100000000000
  H   13.98000000000000      7.94500000000000    -17.59600000000000
  C   12.97400000000000      6.13300000000000    -17.09200000000000
  H   13.16800000000000      5.69000000000000    -18.09400000000000
  H   11.97400000000000      6.61000000000000    -17.09600000000000
  C   13.00600000000000      4.98300000000000    -16.09100000000000
  O   14.05200000000000      4.66100000000000    -15.52300000000000
  N   11.85700000000000      4.33600000000000    -15.89400000000000
  H   11.89600000000000      3.60700000000000    -15.20400000000000
  H   10.99500000000000      4.67400000000000    -16.24500000000000
  C   13.79200000000000      7.90900000000000    -15.51100000000000
  O   12.62700000000000      8.10900000000000    -15.16100000000000
  N   14.84300000000000      8.35200000000000    -14.81200000000000
  H   15.78700000000000      8.15700000000000    -15.08800000000000
  C   14.68100000000000      9.03500000000000    -13.52100000000000
  H   14.35400000000000      8.30100000000000    -12.79700000000000
  C   16.00300000000000      9.65600000000000    -13.03800000000000
  H   16.41400000000000     10.33400000000000    -13.81600000000000
  H   16.74600000000000      8.84500000000000    -12.87400000000000
  C   15.81900000000000     10.45700000000000    -11.69200000000000
  H   15.44300000000000      9.77100000000000    -10.91300000000000
  H   15.08100000000000     11.27100000000000    -11.81600000000000
  C   17.10200000000000     11.12600000000000    -11.15900000000000
  O   18.19700000000000     10.52000000000000    -11.24200000000000
  O   17.02600000000000     12.25900000000000    -10.63500000000000
  C   13.63200000000000     10.13000000000000    -13.59200000000000
  O   13.76000000000000     11.07900000000000    -14.36600000000000
  N   12.60700000000000     10.01500000000000    -12.75900000000000
  H   12.47100000000000      9.16100000000000    -12.24800000000000
  C   11.68000000000000     11.12100000000000    -12.56600000000000
  H   12.12300000000000     12.04300000000000    -12.91900000000000
  C   10.37500000000000     10.88500000000000    -13.33700000000000
  H   9.86700000000000      9.96500000000000    -12.97500000000000
  H   10.60800000000000     10.74700000000000    -14.41500000000000
  H   9.68500000000000     11.74900000000000    -13.23400000000000
  C   11.34800000000000     11.38100000000000    -11.11400000000000
  O   10.88900000000000     12.48100000000000    -10.79800000000000
  N   11.57500000000000     10.42200000000000    -10.22600000000000
  H   11.96800000000000      9.55100000000000    -10.52000000000000
  C   11.27700000000000     10.50100000000000     -8.80000000000000
  H   10.98800000000000     11.50800000000000     -8.52600000000000
  C   10.16800000000000      9.50300000000000     -8.41600000000000
  H   10.49200000000000      8.49200000000000     -8.76100000000000
  C   9.99300000000000      9.42500000000000     -6.88000000000000
  H   9.72300000000000     10.42300000000000     -6.47400000000000
  H   10.91300000000000      9.07200000000000     -6.37200000000000
  H   9.18600000000000      8.70900000000000     -6.62100000000000
  C   8.87600000000000      9.80700000000000     -9.18900000000000
  H   9.09800000000000      9.94700000000000    -10.27000000000000
  H   8.46200000000000     10.76900000000000     -8.81100000000000
  C   7.83300000000000      8.71300000000000     -9.09300000000000
  H   7.48900000000000      8.57300000000000     -8.04600000000000
  H   8.25300000000000      7.74500000000000     -9.45000000000000
  H   6.94800000000000      8.95000000000000     -9.72000000000000
  C   12.56100000000000     10.15600000000000     -8.06200000000000
  O   13.22100000000000      9.16900000000000     -8.40900000000000
  N   12.91700000000000     10.95900000000000     -7.06900000000000
  H   12.41300000000000     11.82500000000000     -6.90700000000000
  C   14.10300000000000     10.72000000000000     -6.25100000000000
  H   14.67100000000000      9.88900000000000     -6.64600000000000
  C   15.02600000000000     11.94300000000000     -6.21200000000000
  H   15.82700000000000     11.81100000000000     -5.45000000000000
  H   14.41000000000000     12.82500000000000     -5.91200000000000
  C   15.68500000000000     12.23100000000000     -7.56700000000000
  H   14.91200000000000     12.15200000000000     -8.36700000000000
  H   16.46900000000000     11.47700000000000     -7.79700000000000
  C   16.24800000000000     13.65400000000000     -7.63800000000000
  H   15.46800000000000     14.37200000000000     -7.29600000000000
  H   16.46600000000000     13.90500000000000     -8.69800000000000
  N   17.43900000000000     13.82300000000000     -6.80400000000000
  H   17.33200000000000     14.12400000000000     -5.85400000000000
  C   18.68600000000000     13.61800000000000     -7.22700000000000
  N   18.91600000000000     13.17600000000000     -8.45800000000000
  H   19.85500000000000     13.23100000000000     -8.80500000000000
  H   18.16400000000000     12.89200000000000     -9.06800000000000
  N   19.70799999999999     13.81500000000000     -6.40300000000000
  H   19.49000000000000     14.16700000000000     -5.49500000000000
  H   20.64100000000000     13.57300000000000     -6.68000000000000
  C   13.65800000000000     10.34200000000000     -4.84600000000000
  O   12.92000000000000     11.08800000000000     -4.18900000000000
  N   14.10600000000000      9.18400000000000     -4.38600000000000
  H   14.69500000000000      8.59900000000000     -4.95400000000000
  C   13.74000000000000      8.68200000000000     -3.06900000000000
  H   13.00300000000000      9.32800000000000     -2.62300000000000
  C   13.16600000000000      7.26900000000000     -3.15900000000000
  H   12.87400000000000      6.91500000000000     -2.14200000000000
  H   13.96600000000000      6.58500000000000     -3.53000000000000
  C   11.96000000000000      7.07500000000000     -4.07400000000000
  H   12.23000000000000      7.43000000000000     -5.10000000000000
  C   11.58500000000000      5.58300000000000     -4.20200000000000
  H   11.33200000000000      5.16900000000000     -3.20600000000000
  H   12.43300000000000      5.00300000000000     -4.62400000000000
  H   10.70700000000000      5.46300000000000     -4.86900000000000
  C   10.77500000000000      7.88300000000000     -3.59200000000000
  H   11.01500000000000      8.96900000000000     -3.57000000000000
  H   10.47900000000000      7.57000000000000     -2.56800000000000
  H   9.90500000000000      7.74300000000000     -4.26800000000000
  C   14.94000000000000      8.65700000000000     -2.13300000000000
  O   16.09200000000000      8.54600000000000     -2.56300000000000
  N   14.64900000000000      8.74200000000000     -0.84100000000000
  H   13.70600000000000      8.91500000000000     -0.55100000000000
  C   15.61900000000000      8.50200000000000      0.22000000000000
  H   16.57100000000000      8.20600000000000     -0.20100000000000
  C   15.79700000000000      9.73900000000000      1.11400000000000
  H   14.83400000000000      9.96600000000000      1.62200000000000
  H   16.02000000000000     10.59600000000000      0.44100000000000
  C   16.94100000000000      9.62800000000000      2.12500000000000
  H   17.90700000000000      9.59100000000000      1.57300000000000
  H   16.86100000000000      8.69600000000000      2.70500000000000
  S   16.92500000000000     11.03500000000000      3.27700000000000
  C   15.56500000000000     10.65000000000000      4.38200000000000
  H   15.77700000000000      9.72800000000000      4.96400000000000
  H   14.62300000000000     10.49200000000000      3.81900000000000
  H   15.39600000000000     11.48200000000000      5.09700000000000
  C   15.09100000000000      7.35700000000000      1.06900000000000
  O   13.90000000000000      7.32400000000000      1.37300000000000
  N   15.96000000000000      6.41900000000000      1.43400000000000
  H   16.91600000000000      6.45600000000000      1.12700000000000
  C   15.60500000000000      5.37100000000000      2.38400000000000
  H   14.54100000000000      5.36500000000000      2.54500000000000
  C   16.03000000000000      3.98600000000000      1.87400000000000
  H   15.64300000000000      3.17600000000000      2.52100000000000
  O   17.46300000000000      3.90200000000000      1.86000000000000
  H   17.78500000000000      3.96200000000000      0.92700000000000
  C   15.52300000000000      3.74600000000000      0.45400000000000
  H   15.96400000000000      4.47200000000000     -0.26100000000000
  H   14.41800000000000      3.83900000000000      0.41100000000000
  H   15.80900000000000      2.72700000000000      0.11500000000000
  C   16.26900000000000      5.66600000000000      3.71900000000000
  O   16.78100000000000      6.76100000000000      3.96000000000000
  N   16.22600000000000      4.69100000000000      4.62200000000000
  H   15.77000000000000      3.81400000000000      4.47600000000000
  C   16.89100000000000      4.89700000000000      5.89700000000000
  H   17.59100000000000      5.71700000000000      5.84200000000000
  C   15.86900000000000      5.17400000000000      6.99300000000000
  H   15.22000000000000      4.31000000000000      7.21800000000000
  H   15.21300000000000      5.98900000000000      6.61400000000000
  C   16.50400000000000      5.74000000000000      8.27400000000000
  O   17.37500000000000      6.63100000000000      8.19200000000000
  O   16.11000000000000      5.32200000000000      9.37200000000000
  C   17.75600000000000      3.67200000000000      6.15300000000000
  O   18.62300000000000      3.36400000000000      5.31900000000000
  N   17.51300000000000      2.92500000000000      7.21500000000000
  H   16.73600000000000      3.09700000000000      7.81900000000000
  C   18.53000000000000      1.95300000000000      7.61000000000000
  H   19.50600000000000      2.29000000000000      7.29900000000000
  C   18.46635414521764      1.71205772060087      9.12474522070129
  H   19.31377001384021      1.07188394848995      9.46577688086387
  O   17.26003359067482      1.08409806744493      9.57246823197714
  H   16.52340056342117      1.68804072001250      9.35933080153328
  C   18.55400000000000      3.04100000000000      9.85700000000000
  H   18.18500000000000      3.91400000000000      9.29200000000000
  H   19.57400000000000      3.24400000000000     10.24300000000000
  H   17.91700000000000      2.97900000000000     10.77100000000000
  C   18.29800000000000      0.58400000000000      6.97700000000000
  O   17.20600000000000      0.25700000000000      6.50200000000000
  N   19.35200000000000     -0.23100000000000      7.02700000000000
  H   20.25253450191380      0.11257169743129      7.27729878682767
  C   19.29261039407267     -1.66464512231131      6.97266528521424
  H   20.26791397807485     -2.01360050697307      6.67637581029647
  C   18.98126863654426     -2.14729049498115      8.42341098202801
  H   18.84287391758506     -3.23896488819089      8.42429672259223
  H   18.02274765581453     -1.68127570952054      8.74533606303391
  C   20.03054451479138     -1.87625967330700      9.53543685619789
  H   19.59427191235881     -2.12298097987427     10.52734356581445
  H   20.32467495199461     -0.81142358747051      9.55803435017121
  C   21.29880462528010     -2.70019444070586      9.34140374880724
  O   21.75959595495773     -2.84111361813186      8.21073054023664
  N   21.86509029361611     -3.25527277727445     10.42238159696881
  H   21.53736130374937     -3.03129018943303     11.34203325120905
  H   22.73379766157914     -3.72722785990067     10.30055979611564
  C   18.30200000000000     -2.26000000000000      5.96900000000000
  O   17.25200000000000     -2.70500000000000      6.42300000000000
  N   18.55500000000000     -2.31300000000000      4.66100000000000
  C   19.82000000000000     -1.98000000000000      3.97500000000000
  H   20.70497664436276     -2.36665203644355      4.52722393904491
  H   19.88600000000000     -0.87600000000000      3.85000000000000
  C   17.57700000000000     -2.92800000000000      3.76100000000000
  H   16.61600000000000     -2.47400000000000      3.94500000000000
  C   18.14100000000000     -2.61800000000000      2.36500000000000
  H   17.86400000000000     -1.58100000000000      2.07100000000000
  H   17.81200000000000     -3.32300000000000      1.57700000000000
  C   19.66400000000000     -2.67100000000000      2.60900000000000
  H   19.97700000000000     -3.73500000000000      2.71600000000000
  H   20.28200000000000     -2.23100000000000      1.82000000000000
  C   17.49600000000000     -4.43100000000000      3.99300000000000
  O   18.45800000000000     -5.04800000000000      4.47500000000000
  N   16.37700000000000     -5.05100000000000      3.68000000000000
  C   15.10800000000000     -4.44300000000000      3.25000000000000
  H   15.26200000000000     -3.71500000000000      2.42100000000000
  H   14.62900000000000     -3.94800000000000      4.12300000000000
  C   16.31100000000000     -6.52000000000000      3.73700000000000
  H   16.67700000000000     -6.91600000000000      4.66400000000000
  C   14.82100000000000     -6.81300000000000      3.53800000000000
  H   14.35500000000000     -6.78200000000000      4.55400000000000
  H   14.54700000000000     -7.78000000000000      3.15200000000000
  C   14.30400000000000     -5.62800000000000      2.78200000000000
  H   14.49900000000000     -5.78300000000000      1.69300000000000
  H   13.21100000000000     -5.48500000000000      2.91500000000000
  C   17.17800000000000     -7.12800000000000      2.62900000000000
  O   16.82800000000000     -7.01400000000000      1.45500000000000
  N   18.32800000000000     -7.71300000000000      3.00100000000000
  H   18.56600000000000     -7.77100000000000      3.96800000000000
  C   19.39600000000000     -8.05000000000000      2.05200000000000
  H   19.63000000000000     -7.15600000000000      1.48900000000000
  C   20.63700000000000     -8.53000000000000      2.82400000000000
  H   21.40000000000000     -8.94700000000000      2.13200000000000
  H   20.35200000000000     -9.32800000000000      3.54500000000000
  C   21.26600000000000     -7.37200000000000      3.54900000000000
  C   21.33227709996141     -7.19367038602701      4.90259078166447
  H   20.93700000000000     -7.88900000000000      5.63300000000000
  N   21.96068149428944     -6.00070491940670      5.16790115509114
  H   22.26112332186482     -5.66942899438328      6.05054647440676
  C   22.30053682813124     -5.38326114101647      4.00387103060149
  C   21.88263169188799     -6.21713447156172      2.94589631632573
  C   22.11700000000000     -5.82000000000000      1.62300000000000
  H   21.80900000000000     -6.44100000000000      0.80000000000000
  C   22.73881396838599     -4.59153916450825      1.38729418078885
  H   22.90500000000000     -4.24600000000000      0.37400000000000
  C   22.93447353979550     -4.17460009432079      3.77168998725862
  H   23.23143301313823     -3.53898819788339      4.59180148530189
  C   23.13499927793299     -3.78037334016784      2.44369197101268
  H   23.58861961355824     -2.82082680428219      2.23419148697788
  C   18.97900000000000     -9.09200000000000      1.02000000000000
  O   19.53700000000000     -9.12000000000000     -0.07900000000000
  N   18.03000000000000     -9.95400000000000      1.33300000000000
  H   17.59000000000000     -9.97500000000000      2.23800000000000
  C   17.59600000000000    -10.90400000000000      0.32200000000000
  H   18.38600000000000    -11.10300000000000     -0.38800000000000
  C   17.26800000000000    -12.26100000000000      0.95900000000000
  H   18.19800000000000    -12.65500000000000      1.43100000000000
  H   16.97200000000000    -12.99100000000000      0.17900000000000
  O   16.27200000000000    -12.13900000000000      1.96800000000000
  H   16.68500000000000    -12.36800000000000      2.82800000000000
  C   16.41000000000000    -10.39000000000000     -0.48600000000000
  O   15.77400000000000    -11.17600000000000     -1.19900000000000
  N   16.10800000000000     -9.09200000000000     -0.40600000000000
  H   16.55700000000000     -8.48300000000000      0.25600000000000
  C   15.01400000000000     -8.53500000000000     -1.19200000000000
  H   14.78600000000000     -9.18800000000000     -2.02200000000000
  C   13.75100000000000     -8.38500000000000     -0.34500000000000
  H   12.86400000000000     -8.17400000000000     -0.98000000000000
  H   13.86600000000000     -7.52400000000000      0.35100000000000
  C   13.44100000000000     -9.58900000000000      0.55000000000000
  C   14.04200000000000     -9.74600000000000      1.79800000000000
  H   14.93600000000000     -9.19100000000000      2.00000000000000
  C   13.73700000000000    -10.84300000000000      2.61900000000000
  H   14.42900000000000    -11.15900000000000      3.37400000000000
  C   12.82500000000000    -11.79100000000000      2.20800000000000
  H   13.28800000000000    -12.78200000000000      2.44700000000000
  C   12.52700000000000    -10.53700000000000      0.15500000000000
  H   12.11500000000000    -10.34700000000000     -0.80700000000000
  C   12.21200000000000    -11.64100000000000      0.97500000000000
  H   11.66300000000000    -12.42200000000000      0.45100000000000
  C   15.41200000000000     -7.18900000000000     -1.81000000000000
  O   14.59800000000000     -6.26000000000000     -1.89500000000000
  N   16.66600000000000     -7.05600000000000     -2.27400000000000
  H   17.35900000000000     -7.75700000000000     -2.13200000000000
  C   17.05800000000000     -5.81500000000000     -2.94800000000000
  H   16.77000000000000     -4.98000000000000     -2.32300000000000
  C   18.57500000000000     -5.78700000000000     -3.15400000000000
  H   18.85700000000000     -4.83500000000000     -3.66100000000000
  H   18.86900000000000     -6.63500000000000     -3.81500000000000
  C   19.40800000000000     -5.87000000000000     -1.88700000000000
  H   19.14500000000000     -6.80900000000000     -1.33900000000000
  C   20.89400000000000     -5.94800000000000     -2.18400000000000
  H   21.23400000000000     -5.03800000000000     -2.72300000000000
  H   21.12600000000000     -6.83200000000000     -2.81600000000000
  H   21.48900000000000     -6.02600000000000     -1.25300000000000
  C   19.09200000000000     -4.69700000000000     -0.94500000000000
  H   18.04300000000000     -4.74100000000000     -0.58500000000000
  H   19.25800000000000     -3.72700000000000     -1.45800000000000
  H   19.75500000000000     -4.73200000000000     -0.05300000000000
  C   16.34600000000000     -5.61000000000000     -4.28500000000000
  O   16.40800000000000     -4.51400000000000     -4.85300000000000
  N   15.68700000000000     -6.64800000000000     -4.79600000000000
  H   15.77200000000000     -7.54500000000000     -4.36000000000000
  C   14.86800000000000     -6.57900000000000     -6.00400000000000
  H   15.52400000000000     -6.43400000000000     -6.85000000000000
  C   14.10600000000000     -7.90400000000000     -6.14500000000000
  H   13.49100000000000     -7.98900000000000     -5.22200000000000
  H   14.89100000000000     -8.69400000000000     -6.13800000000000
  C   13.26000000000000     -8.03700000000000     -7.38600000000000
  H   13.92800000000000     -8.28500000000000     -8.24500000000000
  H   12.72000000000000     -7.10600000000000     -7.66700000000000
  C   12.20000000000000     -9.12900000000000     -7.21600000000000
  H   11.97500000000000     -9.53500000000000     -8.23200000000000
  H   11.25000000000000     -8.67500000000000     -6.85000000000000
  C   12.68400000000000    -10.25400000000000     -6.32300000000000
  H   13.77300000000000    -10.39400000000000     -6.21900000000000
  H   12.30400000000000    -11.20800000000000     -6.76500000000000
  N   12.04100000000000    -10.17200000000000     -4.97400000000000
  H   11.00400000000000    -10.14200000000000     -5.07200000000000
  H   12.34500000000000     -9.32200000000000     -4.46600000000000
  H   12.25900000000000    -11.00700000000000     -4.38900000000000
  C   13.88500000000000     -5.41800000000000     -5.99100000000000
  O   13.48500000000000     -4.92000000000000     -7.05900000000000
  N   13.47100000000000     -4.98500000000000     -4.79500000000000
  H   13.81100000000000     -5.38300000000000     -3.94400000000000
  C   12.52600000000000     -3.87900000000000     -4.66800000000000
  H   11.64600000000000     -4.16900000000000     -5.22100000000000
  C   12.17800000000000     -3.65300000000000     -3.17400000000000
  H   11.84900000000000     -4.63100000000000     -2.75000000000000
  C   13.38500000000000     -3.14200000000000     -2.38500000000000
  H   13.66700000000000     -2.11000000000000     -2.68400000000000
  H   14.27000000000000     -3.80000000000000     -2.50800000000000
  H   13.14000000000000     -3.11400000000000     -1.30100000000000
  C   11.03800000000000     -2.64800000000000     -3.03300000000000
  H   11.40300000000000     -1.62500000000000     -3.29000000000000
  H   10.73900000000000     -2.61700000000000     -1.95800000000000
  C   9.84500000000000     -2.96500000000000     -3.86900000000000
  H   9.51800000000000     -4.02000000000000     -3.72900000000000
  H   10.04000000000000     -2.79700000000000     -4.94800000000000
  H   8.98900000000000     -2.30900000000000     -3.59100000000000
  C   13.06400000000000     -2.61500000000000     -5.32200000000000
  O   12.30300000000000     -1.84600000000000     -5.91700000000000
  N   14.37800000000000     -2.38800000000000     -5.26100000000000
  H   15.01000000000000     -3.01700000000000     -4.81000000000000
  C   14.93300000000000     -1.20400000000000     -5.91800000000000
  H   14.37500000000000     -0.33400000000000     -5.59600000000000
  C   16.39700000000000     -1.01900000000000     -5.52600000000000
  H   16.86900000000000     -0.22700000000000     -6.15300000000000
  H   16.96500000000000     -1.95800000000000     -5.70400000000000
  C   16.57700000000000     -0.61100000000000     -4.09700000000000
  C   16.51600000000000      0.71800000000000     -3.73700000000000
  H   16.34400000000000      1.47400000000000     -4.49100000000000
  C   16.66100000000000      1.08700000000000     -2.40500000000000
  H   16.63300000000000      2.13300000000000     -2.12600000000000
  C   16.89300000000000      0.14200000000000     -1.43800000000000
  H   17.05000000000000      0.44000000000000     -0.40800000000000
  C   16.79700000000000     -1.55800000000000     -3.11000000000000
  H   16.85900000000000     -2.60200000000000     -3.37700000000000
  C   16.95800000000000     -1.19600000000000     -1.79700000000000
  H   17.14600000000000     -1.94500000000000     -1.03900000000000
  C   14.77500000000000     -1.25800000000000     -7.43800000000000
  O   14.49700000000000     -0.22500000000000     -8.06200000000000
  N   14.97400000000000     -2.43400000000000     -8.05400000000000
  H   15.18300000000000     -3.25600000000000     -7.53500000000000
  C   14.73800000000000     -2.57100000000000     -9.49000000000000
  H   15.29100000000000     -1.79300000000000    -10.00500000000000
  C   15.17700000000000     -3.95500000000000     -9.98800000000000
  H   15.02400000000000     -3.98700000000000    -11.09500000000000
  H   14.53000000000000     -4.74400000000000     -9.54000000000000
  C   16.62900000000000     -4.29400000000000     -9.70000000000000
  H   16.87800000000000     -5.21800000000000    -10.27400000000000
  H   16.77900000000000     -4.50800000000000     -8.61800000000000
  C   17.56900000000000     -3.17900000000000    -10.11900000000000
  H   17.46500000000000     -2.32200000000000     -9.40900000000000
  H   17.31000000000000     -2.81300000000000    -11.14200000000000
  N   18.95100000000000     -3.64700000000000    -10.14700000000000
  H   19.14600000000000     -4.61800000000000    -10.31500000000000
  C   20.00500000000000     -2.83600000000000    -10.13100000000000
  N   19.81500000000000     -1.51200000000000    -10.07900000000000
  H   20.57500000000000     -0.87800000000000     -9.99100000000000
  H   18.90500000000000     -1.06700000000000    -10.18900000000000
  N   21.24600000000000     -3.34100000000000    -10.15200000000000
  H   21.38100000000000     -4.23900000000000    -10.58200000000000
  H   22.03600000000000     -2.71800000000000    -10.15500000000000
  C   13.27100000000000     -2.34000000000000     -9.82500000000000
  O   12.94600000000000     -1.69400000000000    -10.82700000000000
  N   12.36900000000000     -2.85900000000000     -8.99200000000000
  H   12.65400000000000     -3.39900000000000     -8.20000000000000
  C   10.94300000000000     -2.61700000000000     -9.18100000000000
  H   10.65800000000000     -3.02600000000000    -10.14100000000000
  C   10.16800000000000     -3.30600000000000     -8.05500000000000
  H   10.44500000000000     -2.88100000000000     -7.07100000000000
  H   10.42500000000000     -4.38800000000000     -8.03800000000000
  C   8.67500000000000     -3.21000000000000     -8.22100000000000
  C   8.04900000000000     -3.79800000000000     -9.30800000000000
  H   8.64100000000000     -4.33300000000000    -10.03800000000000
  C   6.69100000000000     -3.71500000000000     -9.48000000000000
  H   6.21500000000000     -4.17300000000000    -10.33700000000000
  C   5.93100000000000     -3.03100000000000     -8.56500000000000
  O   4.57200000000000     -2.96000000000000     -8.76400000000000
  H   4.19300000000000     -2.36500000000000     -8.08000000000000
  C   7.89200000000000     -2.51600000000000     -7.30400000000000
  H   8.35500000000000     -2.03600000000000     -6.45400000000000
  C   6.52500000000000     -2.42800000000000     -7.47000000000000
  H   5.93700000000000     -1.89900000000000     -6.73500000000000
  C   10.64100000000000     -1.11400000000000     -9.22500000000000
  O   9.94900000000000     -0.63000000000000    -10.12800000000000
  N   11.20500000000000     -0.35800000000000     -8.28400000000000
  H   11.76300000000000     -0.76000000000000     -7.55600000000000
  C   10.97800000000000      1.09000000000000     -8.25200000000000
  H   9.91400000000000      1.27500000000000     -8.20400000000000
  C   11.65200000000000      1.69200000000000     -7.01400000000000
  H   11.77800000000000      2.79000000000000     -7.11000000000000
  H   12.68200000000000      1.26700000000000     -6.96400000000000
  C   10.95900000000000      1.42000000000000     -5.66400000000000
  H   10.55300000000000      0.37800000000000     -5.66100000000000
  C   11.91100000000000      1.55200000000000     -4.51800000000000
  H   12.35400000000000      2.57100000000000     -4.48700000000000
  H   12.73800000000000      0.81400000000000     -4.60600000000000
  H   11.39300000000000      1.36900000000000     -3.55100000000000
  C   9.82000000000000      2.40900000000000     -5.47500000000000
  H   8.98100000000000      2.18800000000000     -6.16900000000000
  H   10.16500000000000      3.44500000000000     -5.67200000000000
  H   9.44400000000000      2.37700000000000     -4.43300000000000
  C   11.48200000000000      1.77100000000000     -9.52200000000000
  O   10.87500000000000      2.74000000000000    -10.00100000000000
  N   12.60300000000000      1.29800000000000    -10.06400000000000
  H   13.14600000000000      0.57400000000000     -9.63700000000000
  C   13.12100000000000      1.86500000000000    -11.30700000000000
  H   13.34600000000000      2.91000000000000    -11.14200000000000
  C   14.40300000000000      1.15400000000000    -11.72200000000000
  H   14.70000000000000      1.48300000000000    -12.74900000000000
  H   14.24500000000000      0.05700000000000    -11.77600000000000
  C   15.58000000000000      1.46700000000000    -10.81000000000000
  H   15.34600000000000      1.26100000000000     -9.74900000000000
  H   15.82900000000000      2.54500000000000    -10.89100000000000
  C   16.84600000000000      0.68500000000000    -11.17100000000000
  O   17.58100000000000      0.28100000000000    -10.24200000000000
  O   17.09700000000000      0.46400000000000    -12.38000000000000
  C   12.10900000000000      1.79800000000000    -12.44000000000000
  O   12.11400000000000      2.67400000000000    -13.31700000000000
  N   11.24400000000000      0.77300000000000    -12.46100000000000
  H   11.27400000000000      0.05500000000000    -11.76500000000000
  C   10.24100000000000      0.72100000000000    -13.52200000000000
  H   10.74700000000000      0.82300000000000    -14.47100000000000
  C   9.49000000000000     -0.62600000000000    -13.54200000000000
  H   8.83800000000000     -0.66700000000000    -14.44700000000000
  O   8.64600000000000     -0.75800000000000    -12.38400000000000
  H   9.19700000000000     -0.69000000000000    -11.58400000000000
  C   10.47900000000000     -1.78100000000000    -13.58400000000000
  H   11.08500000000000     -1.83700000000000    -12.65600000000000
  H   11.16800000000000     -1.67700000000000    -14.44800000000000
  H   9.93000000000000     -2.74200000000000    -13.68600000000000
  C   9.26000000000000      1.88000000000000    -13.41100000000000
  O   8.65000000000000      2.25200000000000    -14.41100000000000
  N   9.10900000000000      2.47900000000000    -12.22500000000000
  H   9.58800000000000      2.14300000000000    -11.41500000000000
  C   8.35600000000000      3.71800000000000    -12.06900000000000
  H   7.52400000000000      3.72700000000000    -12.76100000000000
  C   7.81100000000000      3.83500000000000    -10.63100000000000
  H   7.44600000000000      4.86800000000000    -10.43400000000000
  H   8.62200000000000      3.65200000000000     -9.89500000000000
  C   6.64400000000000      2.93900000000000    -10.27600000000000
  C   5.33700000000000      3.32200000000000    -10.56200000000000
  H   5.15800000000000      4.25700000000000    -11.07300000000000
  C   4.25900000000000      2.51600000000000    -10.20900000000000
  H   3.24600000000000      2.81400000000000    -10.44100000000000
  C   4.48600000000000      1.32300000000000     -9.54900000000000
  O   3.42000000000000      0.51000000000000     -9.18500000000000
  H   3.71200000000000     -0.16500000000000     -8.53300000000000
  C   6.84600000000000      1.73900000000000     -9.60400000000000
  H   7.85300000000000      1.42000000000000     -9.37400000000000
  C   5.77800000000000      0.93100000000000     -9.24100000000000
  H   5.95200000000000     -0.00600000000000     -8.73100000000000
  C   9.18600000000000      4.96500000000000    -12.35900000000000
  O   8.66000000000000      6.07500000000000    -12.22800000000000
  N   10.46400000000000      4.82600000000000    -12.72300000000000
  H   10.88100000000000      3.92300000000000    -12.86500000000000
  C   11.32000000000000      5.99500000000000    -12.81900000000000
  H   10.80100000000000      6.79700000000000    -13.32700000000000
  H   12.20900000000000      5.68800000000000    -13.35000000000000
  C   11.80000000000000      6.53300000000000    -11.49000000000000
  O   12.23400000000000      7.69200000000000    -11.40900000000000
  N   11.71100000000000      5.74200000000000    -10.43000000000000
  H   11.37100000000000      4.80500000000000    -10.50900000000000
  C   12.15800000000000      6.15200000000000     -9.10300000000000
  H   12.17700000000000      7.22400000000000     -9.04100000000000
  C   11.23100000000000      5.60700000000000     -8.02100000000000
  H   11.13800000000000      4.50600000000000     -8.10400000000000
  H   10.21400000000000      6.03900000000000     -8.14600000000000
  H   11.59700000000000      5.87000000000000     -7.00700000000000
  C   13.57200000000000      5.64100000000000     -8.88400000000000
  O   13.86300000000000      4.47400000000000     -9.17700000000000
  N   14.45700000000000      6.51900000000000     -8.42600000000000
  H   14.20600000000000      7.48500000000000     -8.31600000000000
  C   15.79200000000000      6.13300000000000     -7.99700000000000
  H   15.91200000000000      5.06100000000000     -8.07700000000000
  C   16.89600000000000      6.79600000000000     -8.84600000000000
  H   16.76000000000000      6.43800000000000     -9.89300000000000
  C   16.75600000000000      8.31400000000000     -8.85900000000000
  H   16.97400000000000      8.75200000000000     -7.86300000000000
  H   15.74100000000000      8.63300000000000     -9.16800000000000
  H   17.48500000000000      8.74700000000000     -9.57800000000000
  C   18.29700000000000      6.36600000000000     -8.35100000000000
  H   18.36600000000000      5.26100000000000     -8.28700000000000
  H   18.53600000000000      6.81000000000000     -7.36400000000000
  H   19.06800000000000      6.71800000000000     -9.07100000000000
  C   15.94700000000000      6.50100000000000     -6.52900000000000
  O   15.59400000000000      7.61200000000000     -6.11100000000000
  N   16.47700000000000      5.58000000000000     -5.74300000000000
  H   16.74900000000000      4.68700000000000     -6.08700000000000
  C   16.89400000000000      5.97900000000000     -4.41100000000000
  H   16.21500000000000      6.71000000000000     -4.00500000000000
  C   16.90300000000000      4.79200000000000     -3.46700000000000
  H   17.53800000000000      3.97000000000000     -3.86800000000000
  H   15.87100000000000      4.40600000000000     -3.30900000000000
  O   17.43600000000000      5.25400000000000     -2.24400000000000
  H   17.87400000000000      4.53600000000000     -1.72100000000000
  C   18.28500000000000      6.59800000000000     -4.48900000000000
  O   19.22800000000000      5.94400000000000     -4.95100000000000
  N   18.42600000000000      7.83400000000000     -3.98800000000000
  H   17.65300000000000      8.30200000000000     -3.54800000000000
  C   19.72000000000000      8.51300000000000     -4.02900000000000
  H   20.27100000000000      8.16300000000000     -4.89200000000000
  C   19.54200000000000     10.04800000000000     -4.21300000000000
  H   20.54400000000000     10.53700000000000     -4.17100000000000
  C   18.95600000000000     10.31300000000000     -5.60500000000000
  H   17.93600000000000      9.88100000000000     -5.69400000000000
  H   19.59300000000000      9.85000000000000     -6.38600000000000
  H   18.88400000000000     11.39800000000000     -5.79400000000000
  C   18.62800000000000     10.70300000000000     -3.15900000000000
  H   17.61499999999999     10.25900000000000     -3.18200000000000
  H   18.49400000000000     11.76400000000000     -3.47900000000000
  C   19.16800000000000     10.72600000000000     -1.72600000000000
  H   20.24500000000000     10.99600000000000     -1.71100000000000
  H   19.03600000000000      9.74100000000000     -1.23200000000000
  H   18.61700000000000     11.47100000000000     -1.11400000000000
  C   20.57600000000000      8.16200000000000     -2.83000000000000
  O   21.72900000000000      8.61000000000000     -2.75500000000000
  N   20.04900000000000      7.37700000000000     -1.88400000000000
  H   19.12000000000000      7.01000000000000     -1.97000000000000
  C   20.78300000000000      7.02900000000000     -0.68700000000000
  H   21.65600000000000      7.64800000000000     -0.57700000000000
  H   21.02300000000000      5.98100000000000     -0.75300000000000
  C   19.95800000000000      7.22400000000000      0.55400000000000
  O   18.72100000000000      7.24800000000000      0.50600000000000
  N   20.68200000000000      7.34200000000000      1.66200000000000
  H   21.67700000000000      7.36200000000000      1.62000000000000
  C   20.14200000000000      7.33800000000000      3.01300000000000
  H   19.32400000000000      8.04200000000000      3.07100000000000
  C   19.66800000000000      5.92200000000000      3.40000000000000
  H   18.86700000000000      5.63400000000000      2.69300000000000
  H   19.25100000000000      5.90800000000000      4.42800000000000
  O   20.74200000000000      4.97300000000000      3.30600000000000
  H   20.60700000000000      4.51800000000000      2.43800000000000
  C   21.24200000000000      7.79400000000000      3.95900000000000
  O   22.42900000000000      7.69900000000000      3.63400000000000
  N   20.85100000000000      8.21500000000000      5.16900000000000
  H   19.88000000000000      8.32200000000000      5.42500000000000
  C   21.87000000000000      8.51000000000000      6.17000000000000
  H   22.52700000000000      9.26500000000000      5.76000000000000
  C   21.22200000000000      9.03700000000000      7.46500000000000
  H   20.51400000000000      8.26600000000000      7.84800000000000
  H   20.61100000000000      9.93400000000000      7.21500000000000
  C   22.21200000000000      9.39600000000000      8.55800000000000
  H   22.91100000000000      8.55000000000000      8.75200000000000
  C   23.03200000000000     10.60600000000000      8.14300000000000
  H   22.36900000000000     11.46300000000000      7.89600000000000
  H   23.66200000000000     10.38400000000000      7.25500000000000
  H   23.70400000000000     10.92100000000000      8.97000000000000
  C   21.49100000000000      9.68700000000000      9.88500000000000
  H   20.92000000000000      8.79600000000000     10.22000000000000
  H   20.78700000000000     10.53700000000000      9.75200000000000
  H   22.22800000000000      9.96100000000000     10.66900000000000
  C   22.71800000000000      7.27400000000000      6.44000000000000
  O   23.93300000000000      7.37000000000000      6.64800000000000
  N   22.08800000000000      6.10000000000000      6.40100000000000
  H   21.12300000000000      6.06800000000000      6.15800000000000
  C   22.77300000000000      4.82200000000000      6.55800000000000
  H   23.30300000000000      4.80600000000000      7.49700000000000
  C   21.70400000000000      3.73000000000000      6.55200000000000
  H   21.04300000000000      3.87300000000000      5.66700000000000
  H   21.06800000000000      3.82200000000000      7.45200000000000
  C   22.23700000000000      2.32900000000000      6.49000000000000
  C   22.59222549445153      1.64214667993596      7.66428144481658
  H   22.50977164289197      2.13127352872715      8.62350783244346
  C   23.08267191682053      0.32647295513867      7.60157773565258
  H   23.37693251721227     -0.19987565960777      8.50139545858096
  C   23.21921934105987     -0.30090812199926      6.35968876456995
  O   23.74253658252034     -1.59968659467632      6.25981373858481
  H   23.80417513501072     -1.99094851949619      7.15807231700437
  C   22.37600000000000      1.68400000000000      5.25700000000000
  H   22.08900000000000      2.19300000000000      4.34400000000000
  C   22.85850251705006      0.37072260472672      5.18753889123618
  H   22.95815197395513     -0.11798647925181      4.22896982146899
  C   23.84000000000000      4.61800000000000      5.48700000000000
  O   25.01900000000000      4.42800000000000      5.79700000000000
  N   23.46300000000000      4.66900000000000      4.20600000000000
  H   22.50300000000000      4.77600000000000      3.91700000000000
  C   24.47500000000000      4.46100000000000      3.18100000000000
  H   24.97000000000000      3.51600000000000      3.35900000000000
  C   23.80500000000000      4.40100000000000      1.80500000000000
  H   23.14100000000000      5.28900000000000      1.67100000000000
  O   22.99600000000000      3.21000000000000      1.74400000000000
  H   22.12900000000000      3.43700000000000      1.33600000000000
  C   24.84300000000000      4.36500000000000      0.70900000000000
  H   25.55399999999999      3.52800000000000      0.87900000000000
  H   25.41000000000000      5.31600000000000      0.63200000000000
  H   24.34600000000000      4.19200000000000     -0.27200000000000
  C   25.54100000000000      5.55000000000000      3.24300000000000
  O   26.73800000000000      5.26500000000000      3.09600000000000
  N   25.12700000000000      6.79400000000000      3.53900000000000
  H   24.15300000000000      7.00100000000000      3.67900000000000
  C   26.03600000000000      7.93400000000000      3.49900000000000
  H   26.64700000000000      7.88500000000000      2.60900000000000
  C   25.26000000000000      9.25300000000000      3.55100000000000
  H   25.93000000000000     10.11800000000000      3.72700000000000
  H   24.53500000000000      9.21800000000000      4.39500000000000
  C   24.45800000000000      9.58200000000000      2.29700000000000
  C   24.48200000000000      8.78000000000000      1.16200000000000
  H   25.06800000000000      7.87700000000000      1.11700000000000
  C   23.72800000000000      9.12100000000000      0.03600000000000
  H   23.75100000000000      8.49300000000000     -0.84300000000000
  C   22.96100000000000     10.28700000000000      0.02800000000000
  H   22.39000000000000     10.54600000000000     -0.85400000000000
  C   23.67700000000000     10.73600000000000      2.26600000000000
  H   23.64900000000000     11.38200000000000      3.13200000000000
  C   22.93800000000000     11.08800000000000      1.12600000000000
  H   22.35200000000000     11.99600000000000      1.13300000000000
  C   26.99700000000000      7.91600000000000      4.66700000000000
  O   28.15500000000000      8.33700000000000      4.52400000000000
  N   26.51800000000000      7.47600000000000      5.84500000000000
  H   25.56600000000000      7.17100000000000      5.93700000000000
  C   27.23600000000000      7.80200000000000      7.07000000000000
  H   28.25700000000000      8.08200000000000      6.84500000000000
  C   26.55800000000000      9.01100000000000      7.77200000000000
  H   25.53300000000000      8.75600000000000      8.10800000000000
  H   26.50300000000000      9.87300000000000      7.07400000000000
  H   27.17700000000000      9.29800000000000      8.63800000000000
  C   27.29612075952957      6.67382160107253      8.04896936915359
  O   27.56082096660550      6.89684892002442      9.23040873834101
  N   27.13028508012204      5.42140547186042      7.59015344739511
  H   26.79604434206517      5.23991574983829      6.66362091848768
  C   27.50379403305608      4.25809900815239      8.36710708629844
  H   26.98366187229498      4.30210414269448      9.31180082582353
  C   27.14780139930957      2.95644719371082      7.61642180928330
  H   27.74335545692731      2.87055749195607      6.68093009129915
  H   26.07847980345000      3.00371887683795      7.32198948720630
  C   27.28281503404466      1.66578868833338      8.43581432863296
  H   28.30424443242366      1.61289125087497      8.88428729002181
  C   26.23880793119901      1.62010943384528      9.55772260039049
  H   25.21399630597382      1.56936595185539      9.13451513295338
  H   26.30037857421685      2.50822018056783     10.21030092056210
  H   26.38385897654288      0.72320201618906     10.19453139825761
  C   27.11013701994352      0.45363281026710      7.52403238459584
  H   27.77969233384056      0.51759136385096      6.64237627109032
  H   26.05899217773414      0.37707928245843      7.17535298126374
  H   27.35125218244750     -0.47435861892788      8.07698361162749
  C   28.98897890122705      4.32394138728839      8.66208440119551
  O   29.40514346174744      4.26374128790156      9.81559833318746
  N   29.79564253733162      4.56825585883240      7.61455057320493
  H   29.41013118237522      4.55326456137736      6.68685759080022
  C   31.21058559865891      4.84090209404249      7.73796205900982
  H   31.50276950014612      4.83986814667822      8.77200139423719
  C   32.02581865479031      3.79940858025887      6.96363091181279
  H   33.11425157399587      4.02797109266979      7.03630651600807
  H   31.70000000000000      3.90400000000000      5.90300000000000
  C   31.81572906754996      2.35478055451236      7.48392937404687
  H   32.46103724087497      1.65837340757117      6.91723490040040
  H   30.76249597355112      2.05538300341984      7.29680822974740
  C   32.07937556924899      2.08983528599673      8.96491769748985
  O   32.47264543121534      2.99877429026745      9.75323311424906
  O   31.85982349853958      0.92287893992284      9.35295493241659
  C   31.61153790509173      6.19685903222119      7.21579469225813
  O   32.64900000000000      6.72700000000000      7.62000000000000
  N   30.82900000000000      6.81700000000000      6.29300000000000
  H   30.02700000000000      6.35300000000000      5.91200000000000
  C   31.18700000000000      8.13800000000000      5.78400000000000
  H   30.42500000000000      8.46600000000000      5.10100000000000
  H   32.15700000000000      8.06000000000000      5.31500000000000
  C   31.27800000000000      9.17400000000000      6.89800000000000
  O   30.46099999999999      9.20000000000000      7.82500000000000
  N   32.28500000000000     10.03900000000000      6.80200000000000
  H   32.91700000000000     10.01000000000000      6.02700000000000
  C   32.53300000000000     11.07600000000000      7.80400000000000
  H   31.75400000000000     11.07000000000000      8.55300000000000
  C   33.88500000000000     10.84200000000000      8.50300000000000
  H   34.68299999999999     10.77300000000000      7.72300000000000
  C   34.19900000000000     11.98100000000000      9.43200000000000
  H   33.33300000000000     12.25100000000000     10.07400000000000
  H   34.49200000000000     12.88600000000000      8.86100000000000
  H   35.05499999999999     11.71700000000000     10.09300000000000
  C   33.85300000000000      9.49300000000000      9.25100000000000
  H   34.89800000000000      9.24200000000000      9.54700000000000
  H   33.50100000000000      8.66900000000000      8.61100000000000
  C   33.01500000000000      9.57900000000000     10.48100000000000
  H   31.93200000000000      9.57700000000000     10.23800000000000
  H   33.24800000000000     10.42800000000000     11.15400000000000
  H   33.27100000000000      8.67100000000000     11.06100000000000
  C   32.46800000000000     12.44100000000000      7.12700000000000
  O   33.12800000000000     12.65900000000000      6.11100000000000
  N   31.66900000000000     13.34700000000000      7.69600000000000
  H   31.27700000000000     13.19100000000000      8.60500000000000
  C   31.14600000000000     14.52500000000000      7.01700000000000
  H   31.61400000000000     14.61800000000000      6.04800000000000
  C   29.61200000000000     14.42200000000000      6.86700000000000
  H   29.20600000000000     15.35500000000000      6.41900000000000
  H   29.15300000000000     14.31300000000000      7.87500000000000
  C   29.16000000000000     13.27300000000000      6.02400000000000
  C   29.13500000000000     11.92700000000000      6.35500000000000
  H   29.45800000000000     11.52600000000000      7.30500000000000
  N   28.67299999999999     11.19400000000000      5.26900000000000
  H   28.58200000000000     10.22000000000000      5.17700000000000
  C   28.35900000000000     12.05700000000000      4.25000000000000
  C   28.67000000000000     13.37300000000000      4.68800000000000
  C   28.44300000000000     14.44800000000000      3.81900000000000
  H   28.64900000000000     15.45600000000000      4.13300000000000
  C   27.94600000000000     14.17500000000000      2.52300000000000
  H   27.78700000000000     14.99100000000000      1.83300000000000
  C   27.85500000000000     11.79300000000000      2.97000000000000
  H   27.67300000000000     10.78300000000000      2.64100000000000
  C   27.66100000000000     12.85900000000000      2.12500000000000
  H   27.30900000000000     12.68500000000000      1.11900000000000
  C   31.45800000000000     15.78700000000000      7.80600000000000
  O   31.74300000000000     15.74300000000000      9.02100000000000
  N   31.32100000000000     16.91900000000000      7.10300000000000
  H   31.15300000000000     16.89900000000000      6.11100000000000
  C   31.41400000000000     18.22900000000000      7.73700000000000
  H   31.02800000000000     18.16700000000000      8.74700000000000
  C   32.86600000000000     18.71300000000000      7.76000000000000
  H   33.51100000000000     17.85900000000000      8.05900000000000
  H   32.97600000000000     19.49200000000000      8.55100000000000
  C   33.31400000000000     19.31300000000000      6.43100000000000
  H   32.80000000000000     20.27000000000000      6.21000000000000
  H   33.10400000000000     18.60000000000000      5.60400000000000
  C   34.80599999999999     19.62500000000000      6.38200000000000
  O   35.50100000000000     19.40400000000000      7.40800000000000
  O   35.28800000000000     20.10100000000000      5.31000000000000
  C   30.54400000000000     19.22300000000000      6.96900000000000
  O   30.15500000000000     18.99100000000000      5.82500000000000
  N   30.27100000000000     20.37100000000000      7.59200000000000
  H   30.57100000000000     20.53700000000000      8.53200000000000
  C   29.67100000000000     21.48200000000000      6.86500000000000
  H   28.89400000000000     21.10600000000000      6.21100000000000
  C   29.07500000000000     22.49800000000000      7.84300000000000
  H   28.60700000000000     23.34400000000000      7.29500000000000
  H   29.87100000000000     22.91300000000000      8.50000000000000
  C   28.01600000000000     21.89600000000000      8.73000000000000
  O   27.36300000000000     20.94400000000000      8.29000000000000
  O   27.84400000000000     22.36100000000000      9.88800000000000
  C   30.72400000000000     22.17500000000000      6.01000000000000
  O   31.79000000000000     22.56400000000000      6.50800000000000
  N   30.39699999999999     22.38200000000000      4.74700000000000
  H   29.51400000000000     22.05800000000000      4.38900000000000
  C   31.29100000000000     22.99000000000000      3.77400000000000
  H   32.30300000000000     22.82200000000000      4.10200000000000
  C   31.02100000000000     22.38200000000000      2.40100000000000
  H   31.52100000000000     22.91400000000000      1.56700000000000
  H   29.92500000000000     22.47600000000000      2.19800000000000
  C   31.39300000000000     20.92100000000000      2.32100000000000
  H   31.06900000000000     20.51700000000000      1.33300000000000
  H   30.86799999999999     20.33400000000000      3.11000000000000
  C   32.89300000000000     20.81600000000000      2.47500000000000
  H   33.19400000000000     21.15000000000000      3.49600000000000
  H   33.39300000000000     21.47300000000000      1.72700000000000
  C   33.37900000000000     19.38600000000000      2.31700000000000
  H   33.19400000000000     18.98800000000000      1.29800000000000
  H   32.88300000000000     18.73500000000000      3.06700000000000
  N   34.86299999999999     19.32600000000000      2.58500000000000
  H   35.05499999999999     19.69600000000000      3.55700000000000
  H   35.42900000000000     19.81900000000000      1.87900000000000
  H   35.12599999999999     18.31100000000000      2.59900000000000
  C   31.10000000000000     24.49700000000000      3.75200000000000
  O   30.21600000000000     25.05800000000000      4.42000000000000
  N   31.93900000000000     25.22100000000000      3.00400000000000
  C   33.23400000000000     24.77800000000000      2.44400000000000
  H   33.07600000000000     24.43800000000000      1.39700000000000
  H   33.71700000000000     23.98100000000000      3.05000000000000
  C   31.87800000000000     26.68900000000000      3.08600000000000
  H   31.98300000000000     26.97000000000000      4.12500000000000
  C   33.07000000000000     27.12400000000000      2.22800000000000
  H   33.42900000000000     28.13600000000000      2.51900000000000
  H   32.78700000000000     27.14300000000000      1.14800000000000
  C   34.05800000000000     26.06300000000000      2.46500000000000
  H   34.87300000000000     26.04600000000000      1.71000000000000
  H   34.51299999999999     26.18200000000000      3.47700000000000
  C   30.57000000000000     27.30800000000000      2.59400000000000
  O   30.28600000000000     28.47200000000000      2.94800000000000
  N   29.78300000000000     26.59800000000000      1.77100000000000
  H   29.98600000000000     25.66700000000000      1.46300000000000
  C   28.47900000000000     27.06900000000000      1.31300000000000
  H   28.44400000000000     28.14800000000000      1.38000000000000
  C   28.23000000000000     26.67700000000000     -0.14700000000000
  H   29.05700000000000     27.04300000000000     -0.78900000000000
  H   27.28300000000000     27.12200000000000     -0.52100000000000
  C   28.13600000000000     25.17300000000000     -0.32700000000000
  O   28.57700000000000     24.43100000000000      0.56900000000000
  O   27.63200000000000     24.72800000000000     -1.37500000000000
  C   27.33300000000000     26.54200000000000      2.16000000000000
  O   26.17500000000000     26.64600000000000      1.74900000000000
  N   27.62700000000000     25.98900000000000      3.32000000000000
  H   28.58299999999999     25.90400000000000      3.61100000000000
  C   26.60700000000000     25.40800000000000      4.15800000000000
  H   25.71900000000000     26.02500000000000      4.13500000000000
  H   27.02800000000000     25.34200000000000      5.15000000000000
  C   26.19100000000000     24.00800000000000      3.78500000000000
  O   25.35400000000000     23.43600000000000      4.48700000000000
  N   26.72700000000000     23.43700000000000      2.71100000000000
  H   27.38700000000000     23.91400000000000      2.11800000000000
  C   26.31700000000000     22.08800000000000      2.32100000000000
  H   25.26200000000000     21.96300000000000      2.51800000000000
  C   26.54200000000000     21.85700000000000      0.82700000000000
  H   26.01400000000000     22.65900000000000      0.25700000000000
  H   26.11900000000000     20.88800000000000      0.50800000000000
  O   27.92600000000000     21.91800000000000      0.49500000000000
  H   28.16100000000000     22.87900000000000      0.40600000000000
  C   27.06900000000000     21.02200000000000      3.10500000000000
  O   28.09500000000000     21.28100000000000      3.73400000000000
  N   26.58400000000000     19.77900000000000      2.97900000000000
  H   25.69300000000000     19.62300000000000      2.52900000000000
  C   27.21400000000000     18.63500000000000      3.63000000000000
  H   27.77400000000000     19.00000000000000      4.47900000000000
  C   26.17299999999999     17.59700000000000      4.04400000000000
  H   26.05099999999999     16.78900000000000      3.29000000000000
  H   25.18600000000000     18.11199999999999      4.09800000000000
  C   26.41600000000000     16.98300000000000      5.41600000000000
  C   27.04900000000000     17.57100000000000      6.49600000000000
  H   27.49900000000000     18.55800000000000      6.50400000000000
  N   27.00600000000000     16.70600000000000      7.59200000000000
  H   27.48600000000000     16.79600000000000      8.43900000000000
  C   26.35200000000000     15.55700000000000      7.21700000000000
  C   25.95500000000000     15.69900000000000      5.87300000000000
  C   25.25100000000000     14.65600000000000      5.26300000000000
  H   24.94400000000000     14.72500000000000      4.23100000000000
  C   24.99700000000000     13.50400000000000      5.98800000000000
  H   24.48200000000000     12.67600000000000      5.51600000000000
  C   26.07500000000000     14.40300000000000      7.95200000000000
  H   26.38300000000000     14.31100000000000      8.98100000000000
  C   25.39900000000000     13.39600000000000      7.31600000000000
  H   25.18800000000000     12.47900000000000      7.85200000000000
  C   28.21300000000000     18.00200000000000      2.66500000000000
  O   27.87900000000000     17.72200000000000      1.50300000000000
  N   29.44800000000000     17.79600000000000      3.13500000000000
  H   29.71500000000000     18.08400000000000      4.06200000000000
  C   30.42500000000000     17.08700000000000      2.33200000000000
  H   30.97500000000000     17.81500000000000      1.75600000000000
  H   29.93800000000000     16.34300000000000      1.71500000000000
  C   31.41000000000000     16.32800000000000      3.19600000000000
  O   31.27900000000000     16.27800000000000      4.41900000000000
  N   32.37000000000000     15.68000000000000      2.54100000000000
  H   32.46100000000000     15.70600000000000      1.54500000000000
  C   33.35400000000000     14.90000000000000      3.28000000000000
  H   34.02500000000000     14.44200000000000      2.56800000000000
  H   32.83900000000000     14.17800000000000      3.89700000000000
  C   34.19799999999999     15.78300000000000      4.19000000000000
  O   34.55000000000000     16.91300000000000      3.85000000000000
  N   34.52199999999999     15.24900000000000      5.36000000000000
  H   34.26199999999999     14.30900000000000      5.58100000000000
  C   35.27400000000000     15.99300000000000      6.35200000000000
  H   34.78600000000000     16.94400000000000      6.49500000000000
  C   35.28800000000000     15.23500000000000      7.67800000000000
  H   35.78900000000000     14.25000000000000      7.53300000000000
  H   34.22899999999999     15.03200000000000      7.95900000000000
  C   35.95700000000000     16.01400000000000      8.79600000000000
  H   35.50699999999999     17.03200000000000      8.86600000000000
  H   37.03799999999999     16.12700000000000      8.55200000000000
  C   35.81400000000000     15.28900000000000     10.13600000000000
  H   36.20200000000000     14.24700000000000     10.07200000000000
  H   34.74100000000000     15.27900000000000     10.44400000000000
  N   36.61500000000000     16.05200000000000     11.07900000000000
  H   37.25299999999999     16.73800000000000     10.72700000000000
  C   36.58200000000000     15.90000000000000     12.39300000000000
  N   35.78099999999999     14.99100000000000     12.93700000000000
  H   35.76700000000000     14.95400000000000     13.93600000000000
  H   35.13000000000000     14.47900000000000     12.38700000000000
  N   37.36600000000000     16.66000000000000     13.14200000000000
  H   38.10000000000000     17.14399999999999     12.70100000000000
  H   37.48499999999999     16.34400000000000     14.10300000000000
  C   36.69100000000000     16.26300000000000      5.85300000000000
  O   37.30700000000000     15.41900000000000      5.20900000000000
  N   37.18800000000000     17.46500000000000      6.12600000000000
  H   36.62599999999999     18.15800000000000      6.59800000000000
  C   38.51600000000000     17.85300000000000      5.65700000000000
  H   38.58799999999999     17.63700000000000      4.59900000000000
  C   38.75300000000000     19.34400000000000      5.87100000000000
  H   38.56600000000000     19.60500000000000      6.93300000000000
  O   37.85100000000000     20.08400000000000      5.03700000000000
  H   36.92300000000000     19.95500000000000      5.34000000000000
  C   40.18800000000000     19.71800000000000      5.47400000000000
  H   40.43400000000000     19.30900000000000      4.47200000000000
  H   40.93299999999999     19.35100000000000      6.20500000000000
  H   40.28500000000000     20.82200000000000      5.40900000000000
  C   39.58199999999999     17.03000000000000      6.37300000000000
  O   39.53100000000000     16.85700000000000      7.59600000000000
  N   40.53000000000000     16.50100000000000      5.60400000000000
  H   40.55500000000000     16.65200000000000      4.60800000000000
  C   41.61899999999999     15.73700000000000      6.19600000000000
  H   41.16699999999999     14.97400000000000      6.80600000000000
  C   42.43800000000000     15.07400000000000      5.08500000000000
  H   43.22500000000000     14.41400000000000      5.50400000000000
  H   42.93800000000000     15.86400000000000      4.47400000000000
  C   41.54000000000000     14.26200000000000      4.12600000000000
  H   40.65700000000000     14.85400000000000      3.78900000000000
  C   42.26800000000000     13.86200000000000      2.88000000000000
  H   43.13600000000000     13.21600000000000      3.11200000000000
  H   42.64100000000000     14.76400000000000      2.34300000000000
  H   41.59700000000000     13.30600000000000      2.18900000000000
  C   41.02200000000000     12.97500000000000      4.80300000000000
  H   40.39700000000000     13.21800000000000      5.68700000000000
  H   41.86999999999999     12.33400000000000      5.12300000000000
  H   40.39200000000000     12.40200000000000      4.09100000000000
  C   42.49699999999999     16.67400000000000      7.01900000000000
  O   42.77100000000000     17.79700000000000      6.58900000000000
  N   42.93300000000000     16.25700000000000      8.19700000000000
  C   42.64399999999999     14.95600000000000      8.84400000000000
  H   43.15300000000000     14.14800000000000      8.26900000000000
  H   41.55000000000000     14.75800000000000      8.87600000000000
  C   43.67600000000000     17.18700000000000      9.06700000000000
  H   43.02100000000000     18.00600000000000      9.32300000000000
  C   44.08100000000000     16.31300000000000     10.26900000000000
  H   43.95800000000000     16.86800000000000     11.22500000000000
  H   45.14999999999999     15.99800000000000     10.20200000000000
  C   43.21700000000000     15.10300000000000     10.21000000000000
  H   43.75599999999999     14.18700000000000     10.53200000000000
  H   42.37000000000000     15.23700000000000     10.92900000000000
  C   44.88900000000000     17.78800000000000      8.38400000000000
  O   45.15300000000000     18.98200000000000      8.55300000000000
  N   45.61900000000000     17.00800000000000      7.57900000000000
  H   45.38500000000000     16.06000000000000      7.39100000000000
  C   46.81799999999999     17.56000000000000      6.95900000000000
  H   47.38700000000000     18.09300000000000      7.71100000000000
  C   47.71500000000000     16.44300000000000      6.40300000000000
  H   48.13300000000000     15.88800000000000      7.27100000000000
  H   48.58400000000000     16.89500000000000      5.87100000000000
  C   47.03599999999999     15.44900000000000      5.49000000000000
  C   46.95400000000000     15.50700000000000      4.13500000000000
  H   47.26000000000000     16.36800000000000      3.53900000000000
  N   46.25500000000000     14.42200000000000      3.65700000000000
  H   45.75500000000000     14.44400000000000      2.81400000000000
  C   45.89500000000000     13.62800000000000      4.71000000000000
  C   46.34600000000000     14.26000000000000      5.88500000000000
  C   46.09399999999999     13.65000000000000      7.12000000000000
  H   46.42999999999999     14.10600000000000      8.04100000000000
  C   45.36800000000000     12.47600000000000      7.15000000000000
  H   45.10900000000000     12.02300000000000      8.09900000000000
  C   45.15699999999999     12.43600000000000      4.73600000000000
  H   44.79900000000000     11.98500000000000      3.82500000000000
  C   44.92499999999999     11.86600000000000      5.96100000000000
  H   44.33200000000000     10.96300000000000      6.02600000000000
  C   46.50300000000000     18.57400000000000      5.86700000000000
  O   47.40999999999999     19.30700000000000      5.45600000000000
  N   45.25300000000000     18.64800000000000      5.40100000000000
  H   44.53400000000000     18.01800000000000      5.68700000000000
  C   44.81500000000000     19.72200000000000      4.50800000000000
  H   45.63900000000000     20.02200000000000      3.87100000000000
  C   43.66300000000000     19.23000000000000      3.62500000000000
  H   43.21200000000000     20.07200000000000      3.05600000000000
  H   42.86900000000000     18.76000000000000      4.23900000000000
  C   44.11799999999999     18.22600000000000      2.57700000000000
  O   45.30099999999999     18.24400000000000      2.20200000000000
  O   43.30100000000000     17.42500000000000      2.10900000000000
  C   44.39200000000000     20.97200000000000      5.27400000000000
  O   43.99600000000000     21.96600000000000      4.65300000000000
  N   44.52600000000000     20.94900000000000      6.59000000000000
  H   44.83600000000000     20.10800000000000      7.03600000000000
  C   44.06399999999999     22.04300000000000      7.47100000000000
  H   43.74500000000000     22.91300000000000      6.91300000000000
  C   42.96400000000000     21.49900000000000      8.39600000000000
  H   43.11300000000000     21.73300000000000      9.47400000000000
  H   43.04300000000000     20.38600000000000      8.33500000000000
  C   41.52500000000000     21.86800000000000      8.10200000000000
  H   41.38600000000000     21.77000000000000      6.99900000000000
  H   41.32599999999999     22.93300000000000      8.35500000000000
  C   40.58800000000000     20.92500000000000      8.81300000000000
  H   40.93299999999999     19.87000000000000      8.71200000000000
  H   39.63600000000000     20.99900000000000      8.24300000000000
  C   40.33100000000000     21.28600000000000     10.25800000000000
  H   40.17700000000000     22.38500000000000     10.35400000000000
  H   41.18500000000000     20.99100000000000     10.90200000000000
  N   39.10400000000000     20.62700000000000     10.76600000000000
  H   39.18100000000000     19.58700000000000     10.67900000000000
  H   38.31700000000000     20.92899999999999     10.13600000000000
  H   38.89299999999999     20.90000000000000     11.74300000000000
  C   45.24500000000000     22.44200000000000      8.35700000000000
  O   45.01300000000000     23.02300000000000      9.41000000000000
  N   46.45500000000000     22.06300000000000      7.95700000000000
  H   46.57500000000000     21.57100000000000      7.09500000000000
  C   47.61599999999999     22.43700000000000      8.72500000000000
  H   47.52500000000000     23.46500000000000      9.05200000000000
  H   48.47400000000000     22.29400000000000      8.08600000000000
  C   47.87200000000000     21.60200000000000      9.95900000000000
  O   48.77300000000000     21.95100000000000     10.73100000000000
  N   47.12300000000000     20.51700000000000     10.17800000000000
  H   46.42900000000000     20.23000000000000      9.51800000000000
  C   47.22999999999999     19.71400000000000     11.39800000000000
  H   47.70000000000000     20.29500000000000     12.18000000000000
  C   45.84900000000000     19.26200000000000     11.89800000000000
  H   45.35900000000000     18.69200000000000     11.08200000000000
  C   45.98800000000000     18.37600000000000     13.12300000000000
  H   46.53000000000000     18.90900000000000     13.93500000000000
  H   46.54400000000000     17.43900000000000     12.89800000000000
  H   44.99300000000000     18.07600000000000     13.51400000000000
  C   44.97800000000000     20.48500000000000     12.20500000000000
  H   45.07899999999999     21.24800000000000     11.39900000000000
  H   45.35300000000000     20.96400000000000     13.13800000000000
  C   43.49600000000000     20.18300000000000     12.33600000000000
  H   43.30600000000000     19.49200000000000     13.18500000000000
  H   43.11900000000000     19.71100000000000     11.40300000000000
  H   42.93100000000000     21.12300000000000     12.52000000000000
  C   48.12300000000000     18.51300000000000     11.10700000000000
  O   47.75299999999999     17.62900000000000     10.32500000000000
  N   49.29599999999999     18.46099999999999     11.73100000000000
  H   49.62600000000000     19.18700000000000     12.32600000000000
  C   50.20600000000000     17.35200000000000     11.49300000000000
  H   50.11899999999999     17.03000000000000     10.46400000000000
  C   51.65999999999999     17.77500000000000     11.72100000000000
  H   52.31400000000000     16.88000000000000     11.61900000000000
  H   51.80399999999999     18.17100000000000     12.75200000000000
  C   52.14900000000000     18.80700000000000     10.70300000000000
  H   51.63900000000000     19.78000000000000     10.86700000000000
  H   51.92400000000000     18.46900000000000      9.67000000000000
  C   53.64000000000000     19.07000000000000     10.78600000000000
  O   54.32300000000000     18.96900000000000      9.73800000000000
  O   54.12700000000000     19.37500000000000     11.89800000000000
  C   49.84000000000000     16.16700000000000     12.38400000000000
  O   49.19100000000000     16.32100000000000     13.42600000000000
  N   50.20500000000000     14.96900000000000     11.92600000000000
  H   50.72900000000000     14.91000000000000     11.08600000000000
  C   49.98800000000000     13.73000000000000     12.68100000000000
  H   49.74400000000000     13.96500000000000     13.71000000000000
  C   48.89000000000000     12.84800000000000     12.08500000000000
  H   49.23600000000000     12.41600000000000     11.11600000000000
  C   48.57200000000000     11.69900000000000     13.04600000000000
  H   48.15900000000000     12.10100000000000     13.99600000000000
  H   49.48600000000000     11.11500000000000     13.28800000000000
  H   47.83599999999999     10.99100000000000     12.61400000000000
  C   47.63699999999999     13.64500000000000     11.77100000000000
  H   47.87799999999999     14.43800000000000     11.02300000000000
  H   47.31100000000000     14.17900000000000     12.68100000000000
  C   46.51499999999999     12.80200000000000     11.17600000000000
  H   46.05900000000000     12.13800000000000     11.94200000000000
  H   46.88900000000000     12.17600000000000     10.33900000000000
  H   45.71600000000000     13.46100000000000     10.78200000000000
  C   51.32300000000000     12.99400000000000     12.67600000000000
  O   51.58899999999999     12.17300000000000     11.79200000000000
  N   52.15699999999999     13.26300000000000     13.67500000000000
  H   51.96400000000000     13.96700000000000     14.37800000000000
  C   53.52600000000000     12.77900000000000     13.66900000000000
  H   53.71000000000000     12.16500000000000     12.79800000000000
  C   54.50200000000000     13.95700000000000     13.68900000000000
  H   55.55200000000000     13.60700000000000     13.82700000000000
  H   54.29599999999999     14.65900000000000     14.52000000000000
  C   54.48400000000000     14.73700000000000     12.40400000000000
  O   54.36499999999999     15.96200000000000     12.40900000000000
  N   54.60900000000000     14.02900000000000     11.28400000000000
  H   54.68600000000000     14.57800000000000     10.45500000000000
  H   54.79200000000000     13.05500000000000     11.33500000000000
  C   53.86799999999999     11.85900000000000     14.82100000000000
  O   55.00099999999999     11.36500000000000     14.87000000000000
  N   52.94600000000000     11.61700000000000     15.75300000000000
  H   52.05100000000000     12.04800000000000     15.74900000000000
  C   53.27900000000000     10.80300000000000     16.91300000000000
  H   54.01600000000000     10.06100000000000     16.63300000000000
  C   53.82600000000000     11.64600000000000     18.07600000000000
  H   54.71699999999999     12.20500000000000     17.71800000000000
  H   54.15300000000000     11.00700000000000     18.91700000000000
  C   52.81900000000000     12.67900000000000     18.59100000000000
  O   52.03300000000000     12.33700000000000     19.48900000000000
  O   52.80400000000000     13.84000000000000     18.11100000000000
  C   52.04400000000000     10.03300000000000     17.34500000000000
  O   50.91600000000000     10.37100000000000     16.97000000000000
  N   52.27900000000000      8.97500000000000     18.12900000000000
  H   53.22700000000000      8.71700000000000     18.35400000000000
  C   51.18700000000000      8.13700000000000     18.62300000000000
  H   50.72200000000000      7.66800000000000     17.76700000000000
  C   51.73500000000000      7.06100000000000     19.55200000000000
  H   52.19899999999999      7.54500000000000     20.44500000000000
  H   52.55600000000000      6.53300000000000     19.01700000000000
  C   50.67099999999999      6.07800000000000     19.97400000000000
  H   50.30500000000000      5.51200000000000     19.08600000000000
  H   49.79700000000000      6.60600000000000     20.41800000000000
  C   51.18300000000000      5.12900000000000     21.02300000000000
  H   50.31900000000000      4.51900000000000     21.37600000000000
  H   51.60200000000000      5.70400000000000     21.88400000000000
  N   52.22200000000000      4.24700000000000     20.49700000000000
  H   52.62600000000000      4.41200000000000     19.56700000000000
  C   52.61400000000000      3.13300000000000     21.11000000000000
  N   52.04200000000000      2.76900000000000     22.25600000000000
  H   52.30900000000000      1.90200000000000     22.65500000000000
  H   51.33100000000000      3.35100000000000     22.64500000000000
  N   53.57600000000000      2.38400000000000     20.59000000000000
  H   53.94799999999999      2.75000000000000     19.73500000000000
  H   53.89700000000000      1.51400000000000     20.96800000000000
  C   50.10700000000000      8.94100000000000     19.34300000000000
  O   48.91200000000000      8.77200000000000     19.07400000000000
  N   50.49600000000000      9.79000000000000     20.29500000000000
  H   51.46500000000000      9.92800000000000     20.51800000000000
  C   49.47999999999999     10.41700000000000     21.14500000000000
  H   48.83600000000000      9.64400000000000     21.54100000000000
  C   50.13300000000000     11.16900000000000     22.30500000000000
  H   49.38700000000000     11.77400000000000     22.86300000000000
  H   50.92100000000000     11.85500000000000     21.92800000000000
  C   50.77600000000000     10.24000000000000     23.33800000000000
  O   50.73600000000000      9.00300000000000     23.18400000000000
  O   51.35800000000000     10.76500000000000     24.30200000000000
  C   48.58900000000000     11.36100000000000     20.34000000000000
  O   47.36800000000000     11.41600000000000     20.55500000000000
  N   49.18100000000000     12.11400000000000     19.41400000000000
  H   50.19299999999999     12.14300000000000     19.34600000000000
  C   48.38400000000000     12.99800000000000     18.57000000000000
  H   47.77500000000000     13.62800000000000     19.20100000000000
  C   49.29799999999999     13.90000000000000     17.72700000000000
  H   49.95500000000000     13.27600000000000     17.07600000000000
  O   50.15300000000000     14.67400000000000     18.58500000000000
  H   51.02000000000000     14.21200000000000     18.64300000000000
  C   48.46200000000000     14.83800000000000     16.85500000000000
  H   47.77700000000000     15.44400000000000     17.48400000000000
  H   47.86899999999999     14.28700000000000     16.09800000000000
  H   49.13499999999999     15.53700000000000     16.30900000000000
  C   47.45300000000000     12.19200000000000     17.67400000000000
  O   46.26500000000000     12.52300000000000     17.52900000000000
  N   47.98100000000000     11.13200000000000     17.04300000000000
  H   48.94400000000000     10.87100000000000     17.17000000000000
  C   47.15500000000000     10.29400000000000     16.17300000000000
  H   46.73600000000000     10.92300000000000     15.39900000000000
  C   48.00200000000000      9.19900000000000     15.53100000000000
  H   48.46299999999999      8.55300000000000     16.30900000000000
  H   48.83500000000000      9.65800000000000     14.96000000000000
  H   47.40400000000000      8.56600000000000     14.84100000000000
  C   45.97500000000000      9.68400000000000     16.93100000000000
  O   44.84800000000000      9.65700000000000     16.41700000000000
  N   46.20900000000000      9.18000000000000     18.15300000000000
  H   47.13600000000000      9.17500000000000     18.54500000000000
  C   45.12400000000000      8.55200000000000     18.90100000000000
  H   44.69400000000000      7.76600000000000     18.29600000000000
  C   45.65400000000000      7.93400000000000     20.21099999999999
  H   46.30700000000000      8.69300000000000     20.70700000000000
  C   44.49199999999999      7.60000000000000     21.23100000000000
  H   43.72900000000000      6.97200000000000     20.73000000000000
  H   44.01200000000000      8.52500000000000     21.60600000000000
  H   44.89800000000000      7.04400000000000     22.09900000000000
  C   46.51100000000000      6.71200000000000     19.91300000000000
  H   47.35200000000000      6.95300000000000     19.23300000000000
  H   45.89900000000000      5.91700000000000     19.43400000000000
  H   46.93700000000000      6.29900000000000     20.85200000000000
  C   44.01599999999999      9.55700000000000     19.15300000000000
  O   42.83400000000000      9.28700000000000     18.90600000000000
  N   44.38400000000000     10.76300000000000     19.58900000000000
  H   45.34500000000000     11.01400000000000     19.71200000000000
  C   43.34399999999999     11.71200000000000     19.94800000000000
  H   42.61700000000000     11.20100000000000     20.56700000000000
  C   43.93700000000000     12.84800000000000     20.77300000000000
  H   44.56499999999999     13.49900000000000     20.12100000000000
  H   44.61800000000000     12.40100000000000     21.53500000000000
  C   42.87799999999999     13.66200000000000     21.49400000000000
  H   42.32600000000000     12.99700000000000     22.19500000000000
  H   42.13700000000000     14.06400000000000     20.76600000000000
  C   43.50500000000000     14.85000000000000     22.25300000000000
  H   43.90600000000000     15.58700000000000     21.51900000000000
  H   44.35499999999999     14.51600000000000     22.89000000000000
  N   42.50200000000000     15.52200000000000     23.07500000000000
  H   42.08500000000000     16.38000000000000     22.78600000000000
  C   42.05300000000000     15.07400000000000     24.24700000000000
  N   42.49499999999999     13.92400000000000     24.74800000000000
  H   43.27900000000000     13.47200000000000     24.33900000000000
  H   42.23800000000000     13.82400000000000     25.72700000000000
  N   41.14400000000000     15.80700000000000     24.91300000000000
  H   40.79799999999999     16.70100000000000     24.57900000000000
  H   40.93500000000000     15.50900000000000     25.85700000000000
  C   42.59899999999999     12.20300000000000     18.71600000000000
  O   41.36599999999999     12.28300000000000     18.73999999999999
  N   43.31799999999999     12.45800000000000     17.59900000000000
  H   44.32100000000000     12.40100000000000     17.58500000000000
  C   42.64599999999999     12.80300000000000     16.34700000000000
  H   41.98099999999999     13.63400000000000     16.53300000000000
  C   43.67500000000000     13.18000000000000     15.27000000000000
  H   43.17500000000000     13.21100000000000     14.27400000000000
  H   44.45100000000000     12.38000000000000     15.23000000000000
  C   44.36700000000000     14.53100000000000     15.43400000000000
  H   44.85600000000000     14.57300000000000     16.43800000000000
  C   45.47300000000000     14.63700000000000     14.36600000000000
  H   45.03599999999999     14.60400000000000     13.34600000000000
  H   46.18599999999999     13.79300000000000     14.48300000000000
  H   46.03600000000000     15.58800000000000     14.48200000000000
  C   43.36799999999999     15.65300000000000     15.32300000000000
  H   42.62800000000000     15.62500000000000     16.15100000000000
  H   42.81600000000000     15.59600000000000     14.36000000000000
  H   43.88700000000000     16.63600000000000     15.36700000000000
  C   41.76400000000000     11.66500000000000     15.84500000000000
  O   40.66600000000000     11.90500000000000     15.32100000000000
  N   42.21500000000000     10.41300000000000     16.01600000000000
  H   43.12300000000000     10.23100000000000     16.40800000000000
  C   41.46000000000000      9.26200000000000     15.52800000000000
  H   41.16900000000000      9.45600000000000     14.50400000000000
  C   42.35499999999999      8.02900000000000     15.59400000000000
  H   42.64900000000000      7.83500000000000     16.65000000000000
  H   43.29199999999999      8.25000000000000     15.03500000000000
  C   41.81900000000000      6.74800000000000     14.98200000000000
  C   41.27500000000000      6.72800000000000     13.70300000000000
  H   41.20800000000000      7.64100000000000     13.12800000000000
  C   40.81900000000000      5.53900000000000     13.14300000000000
  H   40.44400000000000      5.56900000000000     12.14200000000000
  C   40.92099999999999      4.36200000000000     13.87000000000000
  O   40.49000000000000      3.14700000000000     13.35000000000000
  H   40.20600000000000      3.31000000000000     12.41500000000000
  C   41.92199999999999      5.55900000000000     15.67300000000000
  H   42.37000000000000      5.55300000000000     16.65800000000000
  C   41.48399999999999      4.36500000000000     15.12700000000000
  H   41.62800000000000      3.44100000000000     15.66200000000000
  C   40.18100000000000      9.07100000000000     16.33600000000000
  O   39.11200000000000      8.81900000000000     15.75800000000000
  N   40.25800000000000      9.25700000000000     17.66400000000000
  H   41.13900000000000      9.43400000000000     18.11400000000000
  C   39.05599999999999      9.23900000000000     18.48800000000000
  H   38.55600000000000      8.29000000000000     18.35000000000000
  C   39.42999999999999      9.42000000000000     19.96500000000000
  H   39.96900000000000     10.38000000000000     20.12000000000000
  H   40.10199999999999      8.60300000000000     20.29300000000000
  H   38.52700000000000      9.41300000000000     20.61100000000000
  C   38.08700000000000     10.33300000000000     18.05300000000000
  O   36.89700000000000     10.07200000000000     17.82800000000000
  N   38.59200000000000     11.56400000000000     17.89399999999999
  H   39.55400000000000     11.77400000000000     18.08400000000000
  C   37.72700000000000     12.66900000000000     17.49000000000000
  H   36.92199999999999     12.76700000000000     18.20800000000000
  C   38.53000000000000     13.97200000000000     17.45100000000000
  H   39.48100000000000     13.80900000000000     16.89900000000000
  H   38.79200000000000     14.28800000000000     18.48400000000000
  C   37.77800000000000     15.07200000000000     16.77900000000000
  O   36.92000000000000     15.65700000000000     17.45200000000000
  O   38.00800000000000     15.32700000000000     15.57300000000000
  C   37.07600000000000     12.40400000000000     16.12600000000000
  O   35.88700000000000     12.69400000000000     15.92100000000000
  N   37.84400000000000     11.87100000000000     15.18000000000000
  H   38.81700000000000     11.69300000000000     15.34600000000000
  C   37.29300000000000     11.57100000000000     13.86100000000000
  H   36.94900000000000     12.49700000000000     13.42200000000000
  C   38.39500000000000     10.95600000000000     12.99300000000000
  H   38.66900000000000      9.94400000000000     13.36500000000000
  H   39.30600000000000     11.58400000000000     13.11000000000000
  C   38.09099999999999     10.88000000000000     11.51900000000000
  C   37.55300000000000      9.82100000000000     10.83200000000000
  H   37.24800000000000      8.88200000000000     11.28100000000000
  N   37.43500000000000     10.14100000000000      9.48500000000000
  H   37.05300000000000      9.58500000000000      8.76400000000000
  C   37.90800000000000     11.40900000000000      9.28800000000000
  C   38.32400000000000     11.90800000000000     10.55000000000000
  C   38.84900000000000     13.19500000000000     10.62500000000000
  H   39.18200000000000     13.60800000000000     11.56600000000000
  C   38.93099999999999     13.95100000000000      9.44300000000000
  H   39.32700000000000     14.95300000000000      9.47000000000000
  C   37.99399999999999     12.16200000000000      8.11000000000000
  H   37.67100000000000     11.74800000000000      7.16700000000000
  C   38.49799999999999     13.42800000000000      8.20600000000000
  H   38.57200000000000     14.04500000000000      7.31500000000000
  C   36.09900000000000     10.63000000000000     13.98000000000000
  O   35.01100000000000     10.90300000000000     13.45600000000000
  N   36.28000000000000      9.51700000000000     14.70200000000000
  H   37.15500000000000      9.34900000000000     15.16000000000000
  C   35.21600000000000      8.53600000000000     14.84300000000000
  H   34.81000000000000      8.31800000000000     13.86100000000000
  C   35.78799999999999      7.27000000000000     15.47100000000000
  H   34.97000000000000      6.65000000000000     15.90700000000000
  H   36.49799999999999      7.51500000000000     16.28900000000000
  C   36.43100000000000      6.41100000000000     14.42200000000000
  O   35.72899999999999      5.69900000000000     13.71400000000000
  N   37.75100000000000      6.55000000000000     14.22900000000000
  H   38.16800000000000      6.00600000000000     13.49800000000000
  H   38.28499999999999      7.18900000000000     14.78400000000000
  C   34.04600000000000      9.07000000000000     15.65200000000000
  O   32.89800000000000      8.73400000000000     15.35300000000000
  N   34.29700000000000      9.92400000000000     16.65100000000000
  H   35.22700000000000     10.18100000000000     16.93400000000000
  C   33.16200000000000     10.41800000000000     17.42500000000000
  H   32.53900000000000      9.58000000000000     17.70100000000000
  C   33.65400000000000     11.12800000000000     18.69600000000000
  H   32.83000000000000     11.69400000000000     19.18500000000000
  H   34.44600000000000     11.85800000000000     18.41000000000000
  C   34.21600000000000     10.14900000000000     19.72500000000000
  H   34.91200000000000      9.44400000000000     19.21300000000000
  C   35.05600000000000     10.86200000000000     20.83400000000000
  H   34.41099999999999     11.53200000000000     21.43700000000000
  H   35.86199999999999     11.46500000000000     20.36700000000000
  H   35.52200000000000     10.11500000000000     21.50600000000000
  C   33.07500000000000      9.30900000000000     20.33500000000000
  H   32.54500000000000      8.70900000000000     19.57000000000000
  H   32.33800000000000      9.97100000000000     20.83600000000000
  H   33.48100000000000      8.60900000000000     21.09500000000000
  C   32.26100000000000     11.33500000000000     16.60400000000000
  O   31.11000000000000     11.58600000000000     17.00500000000000
  N   32.73800000000000     11.82800000000000     15.47400000000000
  H   33.68400000000000     11.65100000000000     15.20000000000000
  C   31.90400000000000     12.68000000000000     14.65400000000000
  H   31.26700000000000     13.28000000000000     15.28600000000000
  C   32.78700000000000     13.66200000000000     13.84100000000000
  H   33.55400000000000     14.09100000000000     14.52200000000000
  H   32.16000000000000     14.50000000000000     13.46200000000000
  O   33.43100000000000     13.04000000000000     12.73700000000000
  H   33.93600000000000     12.26900000000000     13.06700000000000
  C   30.98999999999999     11.88100000000000     13.73100000000000
  O   30.23400000000000     12.48500000000000     12.96300000000000
  N   31.05900000000000     10.54600000000000     13.75900000000000
  H   31.67900000000000     10.05800000000000     14.37800000000000
  C   30.25200000000000      9.72200000000000     12.86300000000000
  H   30.62300000000000      9.86400000000000     11.86500000000000
  C   30.41529477075378      8.21671844625673     13.22148518627044
  H   29.63788035498060      7.59156311186176     12.72336409387717
  H   30.27400000000000      8.11900000000000     14.31700000000000
  C   31.78849297938016      7.65554983554911     12.81559361089168
  H   32.59400000000000      8.39700000000000     13.09000000000000
  H   31.76770249528151      7.56563504843678     11.71383675756175
  C   32.16208229874929      6.26908922898786     13.38389615441956
  H   32.03430263538919      6.32215984625285     14.48542925384652
  H   33.24425738509206      6.10094233990375     13.18961121562575
  C   31.38740253415278      5.04837300116606     12.84483979912022
  H   30.29729230798154      5.14323440804609     13.04591605085176
  H   31.75861440062826      4.11928193194764     13.33208200914411
  N   31.57443166872817      4.90466476083560     11.39347760693493
  H   31.92354850591801      3.96326589619587     11.05875109368578
  H   32.28624364122579      5.59021374319881     11.03287826316829
  H   30.68316643344274      5.06949376101868     10.87613652761533
  C   28.76800000000000     10.10100000000000     12.92800000000000
  O   28.15800000000000     10.02200000000000     14.00500000000000
  N   28.14800000000000     10.48400000000000     11.81800000000000
  C   28.71000000000000     10.80800000000000     10.48500000000000
  H   28.81700000000000      9.86600000000000      9.90400000000000
  H   29.70300000000000     11.30000000000000     10.57100000000000
  C   26.73000000000000     10.87600000000000     11.92000000000000
  H   26.66700000000000     11.71200000000000     12.60100000000000
  C   26.37400000000000     11.24400000000000     10.47200000000000
  H   25.60100000000000     12.03600000000000     10.42500000000000
  H   25.98500000000000     10.36700000000000      9.92300000000000
  C   27.68300000000000     11.72600000000000      9.90900000000000
  H   27.68600000000000     11.74500000000000      8.79900000000000
  H   27.88300000000000     12.75900000000000     10.27700000000000
  C   25.83700000000000      9.77300000000000     12.46000000000000
  O   24.89399999999999     10.05100000000000     13.20500000000000
  N   26.08666563796940      8.49751968694737     12.10100891264364
  H   26.82890855453038      8.27459740504647     11.47257658700716
  C   25.26985072332665      7.38430351820856     12.55065308560820
  H   24.24814301989943      7.68365653672678     12.38104386724298
  C   25.52246104492531      6.09390433298649     11.73018508160950
  H   25.20133684068602      5.19947048417701     12.31839738679125
  H   26.61116238628941      5.97535939094989     11.53780511270057
  C   24.73175287218563      6.03377331794887     10.40289192766636
  H   24.95252516480930      5.08363916134375      9.87117624935930
  H   25.02104768594093      6.88549132120755      9.75259124472247
  C   23.23185497541808      6.10245839832615     10.65638977853892
  O   22.72931967574369      5.95588054159501     11.77634072353674
  N   22.44324750236077      6.32224207599270      9.60550646626401
  H   21.39100000000000      6.08900000000000      9.77400000000000
  H   22.71099999999999      6.07900000000000      8.65000000000000
  C   25.29488793158108      7.09381255345172     14.03648847741078
  O   24.39933462959831      6.45103534594453     14.57343846241175
  N   26.28510695422060      7.61413044247252     14.77108774848574
  H   27.03503825806800      8.12437692590903     14.35450749009516
  C   26.31308552974697      7.45368129081330     16.20533783675798
  H   25.92867457111043      6.47634310736597     16.46576044850881
  C   27.74600000000000      7.53400000000000     16.74400000000000
  H   27.73200000000000      7.63300000000000     17.85400000000000
  H   28.25100000000000      8.44100000000000     16.34400000000000
  C   28.62323621949121      6.35930434338950     16.40867679623613
  C   28.25919653194923      5.22606954332282     15.72733371144452
  H   27.26706977277827      5.00566134479437     15.34533486367140
  N   29.32729258597447      4.37221666121867     15.64044359745420
  H   29.27023924521741      3.44502717481920     15.31600387335753
  C   30.40254964940503      4.90983548093420     16.26312139166992
  C   30.01257036342284      6.17722579305013     16.75613332142633
  C   30.95277374608647      6.95887509138454     17.42837224861398
  H   30.68100000000000      7.92600000000000     17.81800000000000
  C   32.25310920080300      6.46264303697966     17.58011828361141
  H   33.00200000000000      7.05500000000000     18.07800000000000
  C   31.68792401650386      4.41543012815584     16.42810994216559
  H   31.97719757659602      3.45154870378026     16.04850618469254
  C   32.61629144506660      5.21289637414889     17.09326630996539
  H   33.62460467604063      4.84992351145548     17.23666318007246
  C   25.45300000000000      8.44200000000000     16.95900000000000
  O   25.16400000000000      8.20300000000000     18.13100000000000
  N   25.00600000000000      9.52800000000000     16.32800000000000
  H   25.20499999999999      9.69300000000000     15.36400000000000
  C   24.40600000000000     10.61000000000000     17.09100000000000
  H   25.01800000000000     10.79900000000000     17.96500000000000
  C   24.36400000000000     11.87500000000000     16.23200000000000
  H   24.01900000000000     12.71900000000000     16.87400000000000
  H   23.63000000000000     11.75900000000000     15.40000000000000
  C   25.71500000000000     12.19500000000000     15.64700000000000
  H   25.65500000000000     13.18200000000000     15.13100000000000
  H   26.00600000000000     11.46200000000000     14.86900000000000
  C   26.82100000000000     12.31600000000000     16.68400000000000
  O   26.69000000000000     13.06300000000000     17.68400000000000
  N   27.92700000000000     11.62500000000000     16.45200000000000
  H   28.64699999999999     11.60400000000000     17.14300000000000
  H   28.01700000000000     11.08600000000000     15.61000000000000
  C   23.01500000000000     10.26400000000000     17.61100000000000
  O   22.64500000000000     10.70700000000000     18.70400000000000
  N   22.23100000000000      9.49700000000000     16.85500000000000
  H   22.51800000000000      9.21900000000000     15.94000000000000
  C   20.86400000000000      9.22900000000000     17.27600000000000
  H   20.38400000000000     10.16300000000000     17.54100000000000
  C   20.11499999999999      8.58500000000000     16.12900000000000
  H   20.24900000000000      9.15600000000000     15.20100000000000
  H   19.03300000000000      8.58300000000000     16.37500000000000
  C   20.01700000000000      6.00900000000000     16.35800000000000
  H   19.09600000000000      5.84900000000000     16.90800000000000
  C   20.54100000000000      7.18000000000000     15.92200000000000
  N   20.86725907923438      5.02071148955140     15.95105453445341
  H   20.79722971506459      4.03151450983096     16.20532937012989
  N   21.66124770304901      6.85980208267468     15.21485422554218
  H   22.23159573600234      7.48752439133229     14.66077753807079
  C   21.85001253494242      5.55392723528903     15.25322369390749
  H   22.68928391944079      5.03362085678213     14.81123447616983
  C   20.80500000000000      8.30200000000000     18.49900000000000
  O   19.73300000000000      8.16200000000000     19.08800000000000
  N   21.92000000000000      7.65300000000000     18.87300000000000
  H   22.78500000000000      7.76600000000000     18.38800000000000
  C   21.96099999999999      6.85800000000000     20.10400000000000
  H   21.15400000000000      6.13700000000000     20.08299999999999
  C   23.31100000000000      6.13100000000000     20.24200000000000
  H   23.45600000000000      5.76200000000000     21.28200000000000
  H   24.15000000000000      6.83300000000000     20.03700000000000
  C   23.38709532976522      4.93764543339961     19.32036043274344
  C   23.03871553521245      3.66239491188500     19.79692061951635
  H   22.66207397189990      3.55380465662920     20.80121948067782
  C   23.20839246418245      2.52339426128965     18.99758860682877
  H   22.95208474400650      1.54363280365685     19.37503976781692
  C   23.72679881478864      2.64939620184903     17.70320173698625
  H   23.86257058095845      1.76794673916453     17.08957276607294
  C   23.89385833057785      5.04711554677344     18.01676289964769
  H   24.17042840679174      6.01202416981826     17.63754522267964
  C   24.06813630983428      3.91422958017361     17.20823240305208
  H   24.48170682571248      4.01143403727384     16.21493825219721
  C   21.74700000000000      7.70800000000000     21.34800000000000
  O   21.37400000000000      7.17200000000000     22.39399999999999
  N   21.95000000000000      9.01800000000000     21.24500000000000
  H   22.30800000000000      9.39800000000000     20.39400000000000
  C   21.68800000000000      9.96400000000000     22.31800000000000
  H   21.48200000000000      9.42300000000000     23.23300000000000
  C   22.92300000000000     10.84500000000000     22.56400000000000
  H   22.86600000000000     11.32500000000000     23.56700000000000
  H   22.97900000000000     11.65100000000000     21.80000000000000
  C   24.20600000000000     10.06200000000000     22.47600000000000
  C   24.54800000000000      9.18600000000000     23.49900000000000
  H   23.89500000000000      9.09700000000000     24.35000000000000
  C   25.71900000000000      8.43300000000000     23.43600000000000
  H   25.98900000000000      7.75900000000000     24.23600000000000
  C   26.54500000000000      8.56600000000000     22.32300000000000
  O   27.69200000000000      7.83100000000000     22.30100000000000
  H   28.18800000000000      8.02500000000000     21.47900000000000
  C   25.05600000000000     10.17900000000000     21.36199999999999
  H   24.79500000000000     10.84900000000000     20.55600000000000
  C   26.23400000000000      9.42600000000000     21.28200000000000
  H   26.88500000000000      9.51700000000000     20.42400000000000
  C   20.49200000000000     10.87400000000000     22.08300000000000
  O   19.76300000000000     11.16900000000000     23.03100000000000
  N   20.25800000000000     11.33000000000000     20.84700000000000
  H   20.85600000000000     11.08000000000000     20.08900000000000
  C   19.28600000000000     12.39500000000000     20.59400000000000
  H   18.50800000000000     12.34200000000000     21.33700000000000
  C   19.93800000000000     13.77000000000000     20.71800000000000
  H   20.77900000000000     13.87500000000000     20.01000000000000
  H   20.34800000000000     13.87700000000000     21.74600000000000
  C   18.95500000000000     14.90500000000000     20.49500000000000
  O   17.80200000000000     14.65800000000000     20.08100000000000
  O   19.34400000000000     16.06000000000000     20.74600000000000
  C   18.71900000000000     12.16700000000000     19.18800000000000
  O   19.36100000000000     12.51200000000000     18.17100000000000
  N   17.51500000000000     11.59600000000000     19.08700000000000
  C   16.52300000000000     11.42300000000000     20.17299999999999
  H   16.46700000000000     12.32400000000000     20.82500000000000
  H   16.80100000000000     10.52800000000000     20.77300000000000
  C   16.95400000000000     11.31100000000000     17.75500000000000
  H   17.63800000000000     10.67500000000000     17.21100000000000
  C   15.60800000000000     10.64000000000000     18.06100000000000
  H   15.78600000000000      9.54700000000000     18.17200000000000
  H   14.83400000000000     10.79300000000000     17.28100000000000
  C   15.21600000000000     11.21400000000000     19.42900000000000
  H   14.72100000000000     12.20100000000000     19.27700000000000
  H   14.51800000000000     10.54900000000000     19.97700000000000
  C   16.75700000000000     12.55400000000000     16.91600000000000
  O   16.74600000000000     12.44100000000000     15.67800000000000
  N   16.62700000000000     13.72400000000000     17.52900000000000
  H   16.74800000000000     13.83600000000000     18.52000000000000
  C   16.41900000000000     14.90800000000000     16.70900000000000
  H   15.62700000000000     14.69500000000000     16.00800000000000
  C   15.96800000000000     16.11400000000000     17.53400000000000
  H   15.62000000000000     16.91400000000000     16.83500000000000
  O   17.06800000000000     16.64700000000000     18.30200000000000
  H   17.36200000000000     15.94600000000000     18.92599999999999
  C   14.80000000000000     15.70200000000000     18.44100000000000
  H   15.15100000000000     15.05600000000000     19.27400000000000
  H   14.02200000000000     15.15800000000000     17.87700000000000
  H   14.35700000000000     16.61700000000000     18.87800000000000
  C   17.66200000000000     15.25100000000000     15.91500000000000
  O   17.54900000000000     15.92700000000000     14.87800000000000
  N   18.84400000000000     14.80600000000000     16.36400000000000
  H   18.93300000000000     14.29300000000000     17.22000000000000
  C   20.03200000000000     15.01900000000000     15.54200000000000
  H   20.09900000000000     16.07600000000000     15.32000000000000
  C   21.29400000000000     14.60000000000000     16.31200000000000
  H   21.24200000000000     13.51700000000000     16.57200000000000
  C   22.51900000000000     14.88000000000000     15.46400000000000
  H   22.58500000000000     15.96200000000000     15.21600000000000
  H   22.50300000000000     14.30800000000000     14.51200000000000
  H   23.46000000000000     14.60100000000000     15.97600000000000
  C   21.40000000000000     15.41800000000000     17.60300000000000
  H   20.50500000000000     15.25500000000000     18.24000000000000
  H   21.42700000000000     16.49500000000000     17.34600000000000
  C   22.65800000000000     15.04100000000000     18.44200000000000
  H   23.58700000000000     15.38300000000000     17.94900000000000
  H   22.70300000000000     13.94200000000000     18.59600000000000
  H   22.59500000000000     15.52600000000000     19.44100000000000
  C   19.89400000000000     14.28500000000000     14.20900000000000
  O   20.18900000000000     14.84000000000000     13.13200000000000
  N   19.37200000000000     13.06000000000000     14.26000000000000
  H   19.05300000000000     12.68500000000000     15.12700000000000
  C   19.13900000000000     12.29300000000000     13.05100000000000
  H   20.01000000000000     12.36300000000000     12.41300000000000
  C   18.89100000000000     10.82400000000000     13.39900000000000
  H   18.14000000000000     10.72400000000000     14.21500000000000
  H   19.87100000000000     10.45900000000000     13.76900000000000
  C   18.48100000000000     10.01700000000000     12.20100000000000
  H   19.10400000000000     10.28900000000000     11.31800000000000
  H   17.41900000000000     10.24400000000000     11.94100000000000
  C   18.60700000000000      8.52400000000000     12.47200000000000
  H   17.99800000000000      8.28900000000000     13.37400000000000
  H   19.66100000000000      8.26400000000000     12.72000000000000
  C   18.17000000000000      7.70800000000000     11.26500000000000
  H   19.04300000000000      7.18700000000000     10.81300000000000
  H   17.72300000000000      8.35300000000000     10.48000000000000
  N   17.17599999999999      6.69600000000000     11.62900000000000
  H   16.36600000000000      7.15000000000000     12.10800000000000
  H   17.56200000000000      5.99800000000000     12.29800000000000
  H   16.82000000000000      6.20400000000000     10.76200000000000
  C   17.96800000000000     12.85700000000000     12.26300000000000
  O   18.00600000000000     12.84600000000000     11.02300000000000
  N   16.92700000000000     13.35300000000000     12.95300000000000
  H   16.85700000000000     13.26300000000000     13.94900000000000
  C   15.81700000000000     14.00400000000000     12.24700000000000
  H   15.35500000000000     13.28200000000000     11.58800000000000
  C   14.77100000000000     14.53500000000000     13.22900000000000
  H   14.01400000000000     15.14300000000000     12.68300000000000
  H   15.24100000000000     15.19600000000000     13.98800000000000
  O   14.10000000000000     13.45100000000000     13.84800000000000
  H   13.58600000000000     13.83900000000000     14.58800000000000
  C   16.32600000000000     15.14200000000000     11.37300000000000
  O   15.99600000000000     15.23000000000000     10.18100000000000
  N   17.15200000000000     16.00500000000000     11.95500000000000
  H   17.34300000000000     15.97900000000000     12.94100000000000
  C   17.68500000000000     17.14900000000000     11.21800000000000
  H   16.86100000000000     17.70200000000000     10.78200000000000
  C   18.48000000000000     18.03800000000000     12.16900000000000
  H   19.03600000000000     18.83100000000000     11.62400000000000
  H   19.19300000000000     17.41800000000000     12.75000000000000
  C   17.59600000000000     18.76200000000000     13.16700000000000
  O   16.38200000000000     18.91000000000000     12.88500000000000
  O   18.11400000000000     19.18400000000000     14.22100000000000
  C   18.57300000000000     16.68500000000000     10.06800000000000
  O   18.55200000000000     17.27200000000000      8.97700000000000
  N   19.40100000000000     15.65800000000000     10.31300000000000
  H   19.42299999999999     15.21300000000000     11.21000000000000
  C   20.24800000000000     15.11500000000000      9.25100000000000
  H   20.86499999999999     15.90500000000000      8.84600000000000
  C   21.14500000000000     13.99100000000000      9.80100000000000
  H   21.53700000000000     13.37800000000000      8.95400000000000
  H   20.52000000000000     13.32400000000000     10.43400000000000
  C   22.36700000000000     14.49300000000000     10.57300000000000
  H   22.06800000000000     15.28000000000000     11.29500000000000
  H   23.09700000000000     14.93500000000000      9.86100000000000
  S   23.11199999999999     13.10600000000000     11.45200000000000
  C   24.57400000000000     13.90000000000000     12.12800000000000
  H   24.30000000000000     14.79100000000000     12.73100000000000
  H   25.26100000000000     14.23600000000000     11.32200000000000
  H   25.13300000000000     13.21200000000000     12.79300000000000
  C   19.40900000000000     14.58400000000000      8.09200000000000
  O   19.76700000000000     14.77100000000000      6.91700000000000
  N   18.30900000000000     13.87200000000000      8.40700000000000
  H   18.06500000000000     13.66400000000000      9.35900000000000
  C   17.42100000000000     13.37300000000000      7.35100000000000
  H   18.01599999999999     12.82400000000000      6.63200000000000
  C   16.37700000000000     12.42500000000000      7.95300000000000
  H   15.62100000000000     12.14200000000000      7.18700000000000
  H   15.84300000000000     12.95300000000000      8.77800000000000
  C   17.04400000000000     11.18300000000000      8.48200000000000
  H   17.91200000000000     11.42900000000000      9.12500000000000
  H   17.45900000000000     10.60100000000000      7.62600000000000
  S   15.91000000000000     10.13900000000000      9.42300000000000
  C   15.09700000000000      9.19200000000000      8.18400000000000
  H   15.80300000000000      8.47700000000000      7.71400000000000
  H   14.70000000000000      9.83100000000000      7.37000000000000
  H   14.26000000000000      8.60800000000000      8.62100000000000
  C   16.76800000000000     14.52000000000000      6.58500000000000
  O   16.74700000000000     14.51700000000000      5.34600000000000
  N   16.26700000000000     15.53300000000000      7.29700000000000
  H   16.25000000000000     15.51300000000000      8.30200000000000
  C   15.68800000000000     16.69500000000000      6.62100000000000
  H   14.89900000000000     16.35500000000000      5.96800000000000
  C   15.12800000000000     17.66200000000000      7.65800000000000
  H   14.80500000000000     18.61300000000000      7.17500000000000
  H   15.92900000000000     17.91200000000000      8.39100000000000
  C   13.93000000000000     17.10200000000000      8.42800000000000
  H   14.15200000000000     16.08700000000000      8.82700000000000
  C   13.59000000000000     18.01599999999999      9.60000000000000
  H   13.33600000000000     19.03700000000000      9.24400000000000
  H   14.45700000000000     18.09200000000000     10.29400000000000
  H   12.73000000000000     17.61000000000000     10.17400000000000
  C   12.72200000000000     17.00800000000000      7.49600000000000
  H   12.89200000000000     16.27500000000000      6.68000000000000
  H   12.50000000000000     17.99600000000000      7.04000000000000
  H   11.82800000000000     16.67600000000000      8.06700000000000
  C   16.71400000000000     17.38200000000000      5.72600000000000
  O   16.37500000000000     17.89000000000000      4.63800000000000
  N   17.97300000000000     17.39700000000000      6.15800000000000
  H   18.22700000000000     17.00700000000000      7.04600000000000
  C   19.00900000000000     18.06400000000000      5.37500000000000
  H   18.65200000000000     19.03900000000000      5.07400000000000
  C   20.27400000000000     18.23200000000000      6.22300000000000
  H   20.67300000000000     17.22400000000000      6.47900000000000
  H   19.99200000000000     18.72200000000000      7.18400000000000
  C   21.35700000000000     19.06700000000000      5.54500000000000
  H   21.01800000000000     20.12500000000000      5.47100000000000
  H   21.56800000000000     18.70400000000000      4.51300000000000
  C   22.63400000000000     18.97500000000000      6.34500000000000
  H   23.05200000000000     17.94500000000000      6.27900000000000
  H   22.39600000000000     19.20800000000000      7.41200000000000
  N   23.63800000000000     19.90600000000000      5.86300000000000
  H   23.56800000000000     20.24900000000000      4.90800000000000
  C   24.75800000000000     20.18900000000000      6.51600000000000
  N   24.97800000000000     19.62300000000000      7.68700000000000
  H   24.46200000000000     18.81500000000000      7.96200000000000
  H   25.83800000000000     19.92800000000000      8.13300000000000
  N   25.64000000000000     21.05200000000000      6.01500000000000
  H   25.36700000000000     21.70400000000000      5.30500000000000
  H   26.39500000000000     21.27000000000000      6.64800000000000
  C   19.32100000000000     17.27300000000000      4.10300000000000
  O   19.50500000000000     17.85700000000000      3.02800000000000
  N   19.38200000000000     15.95000000000000      4.21000000000000
  H   19.32100000000000     15.48700000000000      5.09900000000000
  C   19.59100000000000     15.12800000000000      3.02400000000000
  H   20.49600000000000     15.46500000000000      2.56100000000000
  C   19.75200000000000     13.64700000000000      3.42900000000000
  H   18.90300000000000     13.36900000000000      4.09900000000000
  C   19.69300000000000     12.79800000000000      2.17200000000000
  H   20.42600000000000     13.14800000000000      1.41700000000000
  H   18.68600000000000     12.79200000000000      1.70400000000000
  H   19.93300000000000     11.73900000000000      2.40700000000000
  C   21.05400000000000     13.40200000000000      4.19000000000000
  H   21.21300000000000     14.20000000000000      4.94700000000000
  H   21.91000000000000     13.44800000000000      3.48300000000000
  C   21.09400000000000     12.01400000000000      4.96100000000000
  H   21.01400000000000     11.17000000000000      4.24800000000000
  H   20.25000000000000     11.96300000000000      5.67900000000000
  H   22.04700000000000     11.92400000000000      5.52000000000000
  C   18.43900000000000     15.30800000000000      2.04100000000000
  O   18.64600000000000     15.41700000000000      0.82400000000000
  N   17.20600000000000     15.33400000000000      2.54600000000000
  H   17.03600000000000     15.17300000000000      3.52300000000000
  C   16.06200000000000     15.54400000000000      1.66400000000000
  H   16.05800000000000     14.74500000000000      0.94500000000000
  C   14.75900000000000     15.51600000000000      2.47100000000000
  H   14.88200000000000     16.17200000000000      3.36400000000000
  C   13.60600000000000     16.03700000000000      1.63000000000000
  H   13.47800000000000     15.48300000000000      0.68200000000000
  H   13.70900000000000     17.11700000000000      1.39100000000000
  H   12.65100000000000     15.93900000000000      2.18600000000000
  C   14.44000000000000     14.09800000000000      2.95100000000000
  H   15.36400000000000     13.60300000000000      3.32000000000000
  H   14.03300000000000     13.48300000000000      2.12200000000000
  C   13.41700000000000     14.14100000000000      4.15400000000000
  H   12.42400000000000     14.50200000000000      3.82000000000000
  H   13.79300000000000     14.81600000000000      4.94800000000000
  H   13.30500000000000     13.13000000000000      4.59300000000000
  C   16.21500000000000     16.85400000000000      0.88200000000000
  O   15.93300000000000     16.92100000000000     -0.32500000000000
  N   16.67900000000000     17.91200000000000      1.54700000000000
  H   16.88400000000000     17.85000000000000      2.52300000000000
  C   16.86500000000000     19.18900000000000      0.86700000000000
  H   15.97800000000000     19.41500000000000      0.28900000000000
  C   17.07300000000000     20.28400000000000      1.92300000000000
  H   17.87400000000000     19.87900000000000      2.56900000000000
  H   16.14800000000000     20.32200000000000      2.54600000000000
  C   17.34700000000000     21.68000000000000      1.36400000000000
  H   16.48900000000000     21.99200000000000      0.72300000000000
  H   18.25700000000000     21.67400000000000      0.72000000000000
  C   17.54200000000000     22.67600000000000      2.48600000000000
  H   16.59700000000000     22.68800000000000      3.08200000000000
  H   17.69900000000000     23.70100000000000      2.07900000000000
  C   18.70500000000000     22.25500000000000      3.35200000000000
  H   19.58599999999999     22.71800000000000      2.85700000000000
  H   18.93700000000000     21.18500000000000      3.45900000000000
  N   18.63700000000000     22.78700000000000      4.76000000000000
  H   18.10300000000000     22.12000000000000      5.37900000000000
  H   18.20900000000000     23.72700000000000      4.78700000000000
  H   19.62600000000000     22.83000000000000      5.09600000000000
  C   18.03700000000000     19.12700000000000     -0.11600000000000
  O   17.87600000000000     19.38800000000000     -1.31100000000000
  N   19.22100000000000     18.73700000000000      0.36600000000000
  H   19.33600000000000     18.43900000000000      1.31900000000000
  C   20.42100000000000     18.88800000000000     -0.45100000000000
  H   20.42100000000000     19.87300000000000     -0.90000000000000
  C   21.65900000000000     18.76300000000000      0.42900000000000
  H   22.56400000000000     18.69300000000000     -0.21700000000000
  H   21.60900000000000     17.84100000000000      1.04900000000000
  C   21.82700000000000     19.99600000000000      1.34300000000000
  H   20.99800000000000     20.03300000000000      2.08000000000000
  H   21.80000000000000     20.92700000000000      0.73900000000000
  C   23.14300000000000     20.00600000000000      2.12100000000000
  O   24.13000000000000     19.36600000000000      1.67400000000000
  O   23.18600000000000     20.64800000000000      3.20200000000000
  C   20.47300000000000     17.89100000000000     -1.59700000000000
  O   21.01800000000000     18.20700000000000     -2.66300000000000
  N   19.90800000000000     16.71100000000000     -1.41200000000000
  H   19.46800000000000     16.46700000000000     -0.54200000000000
  C   19.85100000000000     15.71400000000000     -2.47000000000000
  H   20.63800000000000     15.89800000000000     -3.18900000000000
  C   20.06100000000000     14.30000000000000     -1.88400000000000
  H   19.63900000000000     13.53500000000000     -2.57000000000000
  H   19.51700000000000     14.16900000000000     -0.93200000000000
  C   21.50600000000000     13.92200000000000     -1.69100000000000
  C   22.28100000000000     13.15400000000000     -2.53400000000000
  H   21.90800000000000     12.70700000000000     -3.44700000000000
  N   23.55600000000000     13.02800000000000     -2.02300000000000
  H   24.31800000000000     12.50600000000000     -2.36600000000000
  C   23.62100000000000     13.68900000000000     -0.82500000000000
  C   22.35900000000000     14.27000000000000     -0.58200000000000
  C   22.17599999999999     15.02300000000000      0.59200000000000
  H   21.23700000000000     15.51700000000000      0.75500000000000
  C   23.24100000000000     15.15100000000000      1.48200000000000
  H   23.11100000000000     15.73000000000000      2.39000000000000
  C   24.68800000000000     13.82500000000000      0.06300000000000
  H   25.62900000000000     13.33800000000000     -0.12200000000000
  C   24.47200000000000     14.56000000000000      1.21800000000000
  H   25.27300000000000     14.66700000000000      1.93800000000000
  C   18.55400000000000     15.76700000000000     -3.27900000000000
  O   18.32000000000000     14.87300000000000     -4.09100000000000
  N   17.71900000000000     16.78500000000000     -3.08800000000000
  H   17.91200000000000     17.47800000000000     -2.39100000000000
  C   16.52400000000000     17.01900000000000     -3.92000000000000
  H   15.98100000000000     17.83200000000000     -3.45700000000000
  C   16.92800000000000     17.43200000000000     -5.34600000000000
  H   16.00400000000000     17.77700000000000     -5.86900000000000
  H   17.31300000000000     16.54200000000000     -5.89700000000000
  C   17.98400000000000     18.51100000000000     -5.39900000000000
  H   18.95200000000000     18.16200000000000     -4.98000000000000
  H   17.65300000000000     19.38800000000000     -4.79900000000000
  C   18.19400000000000     19.01400000000000     -6.83800000000000
  O   17.34300000000000     19.69800000000000     -7.40000000000000
  N   19.31900000000000     18.64700000000000     -7.43600000000000
  H   19.48600000000000     18.95300000000000     -8.37500000000000
  H   19.96600000000000     18.03600000000000     -6.97200000000000
  C   15.58100000000000     15.80500000000000     -3.94300000000000
  O   15.19500000000000     15.29100000000000     -5.00600000000000
  N   15.17100000000000     15.38000000000000     -2.75500000000000
  H   15.43100000000000     15.87300000000000     -1.92100000000000
  C   14.40400000000000     14.15300000000000     -2.57900000000000
  H   14.65000000000000     13.45300000000000     -3.36600000000000
  C   14.73900000000000     13.49900000000000     -1.22000000000000
  H   14.63900000000000     14.27900000000000     -0.44100000000000
  C   13.76700000000000     12.39500000000000     -0.92300000000000
  H   13.72400000000000     11.65800000000000     -1.75400000000000
  H   12.74400000000000     12.77500000000000     -0.71600000000000
  H   14.08200000000000     11.84500000000000     -0.00900000000000
  C   16.20600000000000     12.99100000000000     -1.19800000000000
  H   16.91300000000000     13.81000000000000     -1.44800000000000
  H   16.33800000000000     12.16900000000000     -1.93200000000000
  H   16.46700000000000     12.61400000000000     -0.18800000000000
  C   12.91800000000000     14.45900000000000     -2.68500000000000
  O   12.42100000000000     15.42700000000000     -2.09200000000000
  N   12.18800000000000     13.58800000000000     -3.39100000000000
  H   12.60500000000000     12.80200000000000     -3.85600000000000
  C   10.75000000000000     13.71600000000000     -3.58100000000000
  H   10.46200000000000     14.75500000000000     -3.47300000000000
  C   10.38300000000000     13.25300000000000     -5.00700000000000
  H   9.29800000000000     13.41200000000000     -5.18900000000000
  H   10.61000000000000     12.17400000000000     -5.13400000000000
  C   11.12600000000000     14.02000000000000     -6.08600000000000
  O   11.08500000000000     15.28100000000000     -6.06100000000000
  O   11.74300000000000     13.38400000000000     -6.96700000000000
  C   9.92400000000000     12.91500000000000     -2.58200000000000
  O   8.74800000000000     13.24900000000000     -2.36500000000000
  N   10.49700000000000     11.87000000000000     -1.99500000000000
  H   11.44500000000000     11.63400000000000     -2.20600000000000
  C   9.74400000000000     10.96800000000000     -1.13600000000000
  H   9.16700000000000     10.30600000000000     -1.76600000000000
  H   9.14400000000000     11.55500000000000     -0.45200000000000
  C   10.68100000000000     10.12000000000000     -0.30800000000000
  O   11.82200000000000      9.87700000000000     -0.69900000000000
  N   10.20600000000000      9.69000000000000      0.85900000000000
  H   9.30900000000000      9.99100000000000      1.18600000000000
  C   11.01900000000000      8.93000000000000      1.81000000000000
  H   11.98600000000000      8.72000000000000      1.38200000000000
  C   11.22700000000000      9.70600000000000      3.12300000000000
  H   10.23800000000000      9.89900000000000      3.60000000000000
  C   12.09500000000000      8.88300000000000      4.05200000000000
  H   13.05300000000000      8.60700000000000      3.55900000000000
  H   11.59200000000000      7.95300000000000      4.38700000000000
  H   12.34100000000000      9.46900000000000      4.96400000000000
  C   11.88800000000000     11.05700000000000      2.86200000000000
  H   11.24000000000000     11.70700000000000      2.23900000000000
  H   12.85800000000000     10.92800000000000      2.33700000000000
  H   12.07100000000000     11.57900000000000      3.82300000000000
  C   10.34400000000000      7.60100000000000      2.11200000000000
  O   9.14200000000000      7.56200000000000      2.38800000000000
  N   11.11700000000000      6.51500000000000      2.05400000000000
  H   12.08700000000000      6.60000000000000      1.80800000000000
  C   10.62700000000000      5.18600000000000      2.40100000000000
  H   9.58100000000000      5.22600000000000      2.67600000000000
  C   10.80300000000000      4.22700000000000      1.23300000000000
  H   10.33700000000000      3.28900000000000      1.61300000000000
  H   11.88900000000000      4.05100000000000      1.04600000000000
  C   10.16200000000000      4.67600000000000     -0.05300000000000
  H   10.63000000000000      5.61300000000000     -0.42700000000000
[truncated: 552,715 more chars]
